# Supplementary material for: Evolution of the tuberculin skin test reveals generalisable Mtb-reactive T cell metaclones
Source: Nat Commun. 2026 Jan 21;17:1900. doi: 10.1038/s41467-026-68678-9 (PMC12923891; doi:10.1038/s41467-026-68678-9)
Supplement: Supplementary file 3 — Supplementary Data 1 [file 41467_2026_68678_MOESM3_ESM.xlsx]

## Sheet: Sheet1
UIN	Sample	Sex	Age_years	Ethnicity	Quantiferon_indication	TST_induration1	TST_induration2	RNAseq	TCRseq
ACT12	saline	Male	40	African	NA	NA	NA	Yes	No
ACT13	saline	Male	18	South Asian	NA	NA	NA	Yes	No
BCG12	saline	Female	21	European	NA	NA	NA	Yes	No
BCG14	saline	Male	20	European	NA	NA	NA	Yes	No
BCG15	saline	Female	21	European	NA	NA	NA	Yes	No
BH0022	TST_D2	Male	47	European	RecentContactHousehold	NA	NA	Yes	No
BH0022	TST_D7	Male	47	European	RecentContactHousehold	NA	NA	Yes	Yes
BH0029	TST_D2	Male	23	European	RecentContactHousehold	NA	NA	Yes	No
BH0029	TST_D7	Male	23	European	RecentContactHousehold	NA	NA	Yes	Yes
BH0046	TST_D2	Male	18	African	RecentContactOther	12	12	Yes	No
BH0046	TST_D7	Male	18	African	RecentContactOther	12	12	Yes	Yes
BH0047	TST_D2	Male	40	East Asian	RecentContactOther	35	35	Yes	No
BH0047	TST_D7	Male	40	East Asian	RecentContactOther	35	35	Yes	Yes
BH0049	TST_D2	Male	34	South Asian	RecentMigration	15	15	Yes	No
BH0049	TST_D7	Male	34	South Asian	RecentMigration	15	15	Yes	Yes
BH0050	TST_D2	Male	55	South Asian	RecentContactHousehold	8	8	Yes	No
BH0050	TST_D7	Male	55	South Asian	RecentContactHousehold	8	8	Yes	Yes
BH0051	TST_D2	Female	19	African	OccHealthScreening	16	14	Yes	No
BH0051	TST_D7	Female	19	African	OccHealthScreening	16	14	Yes	Yes
BH0054	TST_D2	Male	31	European	RecentContactOther	14	12	Yes	No
BH0054	TST_D7	Male	31	European	RecentContactOther	14	12	Yes	Yes
BH0055	TST_D2	Male	30	European	RecentContactHousehold	25	35	Yes	No
BH0055	TST_D7	Male	30	European	RecentContactHousehold	25	35	Yes	Yes
BH0059	TST_D2	Male	25	South Asian	NA	25	25	Yes	No
BH0059	TST_D7	Male	25	South Asian	NA	25	25	Yes	Yes
BH0069	TST_D2	Male	32	South Asian	RecentMigration	23	21	Yes	No
BH0071	TST_D2	Male	38	European	RecentContactHousehold	22	20	Yes	No
BH0073	TST_D2	Female	59	African	OccHealthScreening	22	28	Yes	No
BH0073	TST_D7	Female	59	African	OccHealthScreening	22	28	Yes	Yes
BH0074	TST_D2	Female	44	European	RecentContactOther	23	22	Yes	No
BH0074	TST_D7	Female	44	European	RecentContactOther	23	22	Yes	Yes
BH0085	TST_D2	Female	37	European	RecentContactHousehold	35	32	Yes	No
BH0085	TST_D7	Female	37	European	RecentContactHousehold	35	32	No	Yes
BH0087	TST_D2	Male	18	Mixed	RecentContactHousehold	23	25	Yes	No
BH0087	TST_D7	Male	18	Mixed	RecentContactHousehold	23	25	Yes	Yes
BH0093	TST_D2	Male	56	African	RecentContactHousehold	18	20	Yes	No
BH0093	TST_D7	Male	56	African	RecentContactHousehold	18	20	Yes	Yes
BH0094	TST_D2	Male	27	African	RecentMigration	27	24	Yes	No
BH0094	TST_D7	Male	27	African	RecentMigration	27	24	Yes	Yes
BH0095	TST_D2	Male	47	European	RecentContactOther	14	12	Yes	No
BH0095	TST_D7	Male	47	European	RecentContactOther	14	12	Yes	No
BH0097	TST_D2	Female	37	African	OccHealthScreening	22	20	Yes	No
BH0097	TST_D7	Female	37	African	OccHealthScreening	22	20	Yes	Yes
BH0098	TST_D2	Female	28	East Asian	RecentMigration	20	22	Yes	No
BH0098	TST_D7	Female	28	East Asian	RecentMigration	20	22	Yes	Yes
BH0100	TST_D2	Male	43	African	OccHealthScreening	22	30	Yes	No
BH0100	TST_D7	Male	43	African	OccHealthScreening	22	30	Yes	Yes
BH0104	TST_D2	Male	59	East Asian	OccHealthScreening	34	33	Yes	No
BH0104	TST_D7	Male	59	East Asian	OccHealthScreening	34	33	Yes	Yes
BH0105	TST_D2	Male	31	European	OccHealthScreening	25	30	Yes	No
BH0105	TST_D7	Male	31	European	OccHealthScreening	25	30	Yes	Yes
BH0108	TST_D2	Female	33	South Asian	OccHealthScreening	31	30	Yes	No
BH0108	TST_D7	Female	33	South Asian	OccHealthScreening	31	30	Yes	Yes
BH0109	TST_D2	Female	55	South Asian	OccHealthScreening	NA	NA	Yes	No
BH0112	TST_D2	Male	57	South Asian	RecentContactOther	22	24	Yes	No
BH0112	TST_D7	Male	57	South Asian	RecentContactOther	22	24	Yes	Yes
BH0119	TST_D2	Male	37	South Asian	RecentContactHousehold	24	23	Yes	No
BH0119	TST_D7	Male	37	South Asian	RecentContactHousehold	24	23	Yes	Yes
BH0123	TST_D2	Female	37	South Asian	NA	10	8	Yes	No
BH0124	TST_D2	Female	32	South Asian	RecentContactHousehold	12	10	Yes	No
BH0124	TST_D7	Female	32	South Asian	RecentContactHousehold	12	10	Yes	Yes
BH0125	TST_D2	Female	40	African	OccHealthScreening	32	32	Yes	No
BH0125	TST_D7	Female	40	African	OccHealthScreening	32	32	Yes	Yes
BH0129	TST_D2	Female	19	South Asian	NA	20	22	Yes	No
BH0129	TST_D7	Female	19	South Asian	NA	20	22	Yes	Yes
BH0131	TST_D2	Male	36	European	RecentContactHousehold	20	18	Yes	No
BH0131	TST_D7	Male	36	European	RecentContactHousehold	20	18	Yes	Yes
BH0135	TST_D2	Male	25	African	RecentMigration	20	22	Yes	No
BH0143	TST_D2	Female	23	South Asian	RecentMigration	17	16	Yes	No
BH0145	TST_D2	Male	22	African	RecentContactHousehold	10	10	Yes	No
BH0145	TST_D7	Male	22	African	RecentContactHousehold	10	10	Yes	Yes
BH0147	TST_D2	Male	33	South Asian	NA	18	16	Yes	No
BH0147	TST_D7	Male	33	South Asian	NA	18	16	Yes	Yes
BH0158	TST_D2	Female	43	South Asian	RecentContactHousehold	35	32	Yes	No
BH0160	TST_D2	Female	28	East Asian	OccHealthScreening	23	24	Yes	No
BH0160	TST_D7	Female	28	East Asian	OccHealthScreening	23	24	Yes	Yes
BH0161	TST_D2	Female	30	East Asian	OccHealthScreening	0	5	Yes	No
BH0161	TST_D7	Female	30	East Asian	OccHealthScreening	0	5	Yes	Yes
BH0162	TST_D2	Female	26	European	OccHealthScreening	0	0	Yes	No
BH0162	TST_D7	Female	26	European	OccHealthScreening	0	0	Yes	Yes
BH0163	TST_D2	Female	42	South Asian	RecentContactHousehold	22	26	Yes	No
BH0163	TST_D7	Female	42	South Asian	RecentContactHousehold	22	26	Yes	Yes
BH0164	TST_D2	Male	33	South Asian	NA	20	17	Yes	No
BH0164	TST_D7	Male	33	South Asian	NA	20	17	Yes	Yes
BH0174	TST_D2	Female	30	African	RecentMigration	10	12	Yes	No
BH0175	TST_D2	Male	34	South Asian	RecentContactHousehold	20	20	Yes	No
BH0175	TST_D7	Male	34	South Asian	RecentContactHousehold	20	20	Yes	Yes
BH0178	TST_D2	Female	29	European	OccHealthScreening	0	0	Yes	No
HM0065	TST_D2	Male	50	South Asian	NA	15	20	Yes	No
HM0068	TST_D2	Female	38	East Asian	OccHealthScreening	20	23	Yes	No
HM0068	TST_D7	Female	38	East Asian	OccHealthScreening	20	23	Yes	Yes
HM0079	TST_D2	Female	37	European	NA	10	10.5	Yes	No
HM0091	TST_D2	Male	35	European	OccHealthScreening	12	10	Yes	No
HM0091	TST_D7	Male	35	European	OccHealthScreening	12	10	Yes	Yes
HM0096	TST_D2	Female	49	African	RecentContactHousehold	10	12	Yes	No
HM0096	TST_D7	Female	49	African	RecentContactHousehold	10	12	Yes	Yes
HM0103	TST_D2	Female	31	East Asian	OccHealthScreening	28	24	Yes	No
HM0103	TST_D7	Female	31	East Asian	OccHealthScreening	28	24	Yes	Yes
HM0106	TST_D2	Female	40	American	NA	10	12	Yes	No
HM0106	TST_D7	Female	40	American	NA	10	12	Yes	Yes
HM0107	TST_D2	Male	28	European	NA	10	12	Yes	No
HM0107	TST_D7	Male	28	European	NA	10	12	Yes	Yes
HM0141	TST_D2	Female	50	European	RecentContactHousehold	22	22	Yes	No
HM0141	TST_D7	Female	50	European	RecentContactHousehold	22	22	Yes	Yes
HM0171	TST_D2	Female	31	European	NA	0	0	Yes	No
HM0171	TST_D7	Female	31	European	NA	0	0	Yes	No
HV11	saline	Female	20	European	NA	NA	NA	Yes	No
HV12	saline	Female	18	European	NA	NA	NA	Yes	No
HV16	saline	Female	19	European	NA	NA	NA	Yes	No
LAT01	Blood	Male	35	African	NA	NA	NA	No	Yes
LAT01	PBMC	Male	35	African	NA	NA	NA	No	Yes
LAT01	TST_D2	Male	35	African	NA	NA	NA	No	Yes
LAT01	TST_D7	Male	35	African	NA	NA	NA	No	Yes
LAT10	saline	Female	38	European	NA	NA	NA	Yes	No
LAT13	saline	Male	28	East Asian	NA	NA	NA	Yes	No
LAT14	saline	Female	NA	Unknown	NA	NA	NA	Yes	No
LAT16	Blood	Female	30	American	NA	NA	NA	No	Yes
LAT16	TST_D2	Female	30	American	NA	NA	NA	No	Yes
LAT16	TST_D7	Female	30	American	NA	NA	NA	No	Yes
LAT16	PBMC	Female	30	American	NA	NA	NA	No	Yes
NM0041	TST_D2	Male	20	South Asian	RecentMigration	6	4	Yes	No
NM0041	TST_D7	Male	20	South Asian	RecentMigration	6	4	Yes	Yes
NM0044	TST_D2	Female	39	African	OccHealthScreening	12	10	Yes	No
NM0044	TST_D7	Female	39	African	OccHealthScreening	12	10	Yes	Yes
NM0064	TST_D2	Female	30	African	NA	1	1	Yes	No
NM0072	TST_D2	Male	43	European	NA	10	15	Yes	No
NM0099	TST_D2	Male	27	African	RecentMigration	10	12	Yes	No
NM0113	TST_D2	Female	49	European	RecentContactOther	22	24	Yes	No
NM0113	TST_D7	Female	49	European	RecentContactOther	22	24	Yes	Yes
NM0126	TST_D2	Male	58	East Asian	RecentContactOther	10	12	Yes	No
NM0126	TST_D7	Male	58	East Asian	RecentContactOther	10	12	Yes	Yes
NM0136	TST_D2	Female	20	African	RecentMigration	15	12	Yes	No
NM0136	TST_D7	Female	20	African	RecentMigration	15	12	Yes	Yes
NM0137	TST_D2	Male	60	African	RecentContactHousehold	15	15	Yes	No
NM0146	TST_D2	Female	26	African	NA	22	20	Yes	No
NM0146	TST_D7	Female	26	African	NA	22	20	Yes	Yes
NM0155	TST_D2	Female	40	African	RecentContactOther	10	12	Yes	No
NM0155	TST_D7	Female	40	African	RecentContactOther	10	12	Yes	Yes
NM0169	TST_D2	Male	35	African	RecentContactOther	12	12	Yes	No
NM0169	TST_D7	Male	35	African	RecentContactOther	12	12	Yes	Yes
NM0172	TST_D2	Female	48	African	OccHealthScreening	10	10	Yes	No
NM0221	TST_D2	Female	32	African	OccHealthScreening	15	15	Yes	No
NM0221	TST_D7	Female	32	African	OccHealthScreening	15	15	Yes	Yes
PTB007	saline	Female	23	American	NA	NA	NA	Yes	No
PTB043	saline	Male	26	American	NA	NA	NA	Yes	No
PTB069	saline	Female	37	American	NA	NA	NA	Yes	No
PTB072	saline	Female	59	American	NA	NA	NA	Yes	No
PTB073	saline	Female	51	American	NA	NA	NA	Yes	No
PTB081	saline	Male	36	American	NA	NA	NA	Yes	No
RBM030	Blood	Female	31	European	NA	7	NA	No	Yes
RBM030	TST_D2	Female	31	European	NA	7	NA	No	Yes
RBM043	Blood	Male	42	European	NA	0	NA	No	Yes
RBM043	TST_D2	Male	42	European	NA	0	NA	No	Yes
RBM046	Blood	Female	32	European	NA	NA	NA	No	Yes
RBM047	Blood	Female	30	European	NA	20	NA	No	Yes
RBM047	TST_D2	Female	30	European	NA	20	NA	No	Yes
RBM049	Blood	Female	33	European	NA	17	NA	No	Yes
RBM049	TST_D2	Female	33	European	NA	17	NA	No	Yes
RBM054	Blood	Male	34	European	NA	19	NA	No	Yes
RBM054	PBMC	Male	34	European	NA	19	NA	No	Yes
RBM054	TST_D2	Male	34	European	NA	19	NA	No	Yes
RBM068	Blood	Female	30	European	NA	4	NA	No	Yes
RBM068	TST_D2	Female	30	European	NA	4	NA	No	Yes
RBM075	Blood	Female	29	European	NA	NA	NA	No	Yes
RBM077	Blood	Female	38	European	NA	NA	NA	No	Yes
RBM077	PBMC	Female	38	European	NA	NA	NA	No	Yes
RBM083	Blood	Male	36	European	NA	13	NA	No	Yes
RBM083	TST_D2	Male	36	European	NA	13	NA	No	Yes
RF0009	TST_D2	Male	37	European	RecentContactOther	NA	NA	Yes	Yes
RF0009	Blood	Male	37	European	RecentContactOther	NA	NA	No	Yes
RF0009	PBMC	Male	37	European	RecentContactOther	NA	NA	No	Yes
RF0009	TST_D7	Male	37	European	RecentContactOther	NA	NA	No	Yes
RF0025	TST_D7	Female	32	South Asian	RecentContactHousehold	NA	NA	Yes	Yes
RF0032	TST_D2	Male	38	South Asian	RecentMigration	15	10	Yes	No
RF0032	TST_D7	Male	38	South Asian	RecentMigration	15	10	Yes	Yes
RF0034	TST_D2	Female	30	South Asian	RecentContactOther	NA	NA	Yes	No
RF0034	TST_D7	Female	30	South Asian	RecentContactOther	NA	NA	Yes	Yes
RF0036	TST_D2	Female	29	South Asian	RecentMigration	NA	20	Yes	No
RF0037	TST_D2	Female	44	South Asian	RecentContactHousehold	20	18	Yes	No
RF0037	TST_D7	Female	44	South Asian	RecentContactHousehold	20	18	Yes	Yes
RF0053	TST_D7	Female	32	European	OccHealthScreening	NA	NA	Yes	Yes
RF0057	TST_D2	Female	34	American	RecentContactOther	0	0	Yes	No
RF0058	TST_D2	Female	28	European	OccHealthScreening	10	10.5	Yes	No
RF0058	TST_D7	Female	28	European	OccHealthScreening	10	10.5	Yes	Yes
RF0078	TST_D2	Female	39	South Asian	OccHealthScreening	16	17	Yes	No
RF0078	TST_D7	Female	39	South Asian	RecentContactOther	16	17	Yes	Yes
RF0081	TST_D2	Female	29	East Asian	RecentContactOther	5	5	Yes	No
RF0081	TST_D7	Female	29	East Asian	RecentContactOther	5	5	Yes	Yes
RF0148	TST_D2	Male	40	South Asian	NA	19	20	Yes	No
RF0148	TST_D7	Male	40	South Asian	NA	19	20	Yes	No
RF0173	TST_D2	Male	52	European	RecentContactHousehold	23	20	Yes	No
RF0173	TST_D7	Male	52	European	RecentContactHousehold	23	20	Yes	Yes
RF0227	TST_D2	Male	56	European	NA	12	10	Yes	No
RF0235	TST_D2	Female	38	East Asian	NA	12	10	Yes	No
TT1	saline	Female	62	European	NA	NA	NA	Yes	No
TT10	saline	Female	34	African	NA	NA	NA	Yes	No
TT11	saline	Male	37	African	NA	NA	NA	Yes	No
TT12	saline	Male	75	European	NA	NA	NA	Yes	No
TT14	saline	Female	23	Mixed	NA	NA	NA	Yes	No
TT15	saline	Female	36	East Asian	NA	NA	NA	Yes	No
TT16	saline	Male	20	African	NA	NA	NA	Yes	No
TT17	saline	Female	27	European	NA	NA	NA	Yes	No
TT18	saline	Male	28	South Asian	NA	NA	NA	Yes	No
TT20	saline	Male	39	European	NA	NA	NA	Yes	No
TT21	saline	Female	28	South Asian	NA	NA	NA	Yes	No
TT3	saline	Male	27	European	NA	NA	NA	Yes	No
TT5	saline	Male	25	African	NA	NA	NA	Yes	No
TT6	saline	Female	51	European	NA	NA	NA	Yes	No
TT8	saline	Male	42	American	NA	NA	NA	Yes	No
TT9	saline	Female	19	South Asian	NA	NA	NA	Yes	No
WH0001	TST_D2	Male	37	South Asian	RecentContactOther	NA	NA	Yes	No
WH0001	TST_D7	Male	37	South Asian	RecentContactOther	NA	NA	Yes	Yes
WH0002	TST_D2	Female	30	African	OccHealthScreening	NA	NA	Yes	No
WH0002	TST_D7	Female	30	African	OccHealthScreening	NA	NA	Yes	Yes
WH0003	TST_D2	Male	36	South Asian	OccHealthScreening	NA	NA	Yes	No
WH0003	TST_D7	Male	36	South Asian	OccHealthScreening	NA	NA	Yes	Yes
WH0004	TST_D2	Female	26	East Asian	OccHealthScreening	NA	NA	Yes	No
WH0005	TST_D2	Female	37	African	OccHealthScreening	NA	NA	Yes	No
WH0005	TST_D7	Female	37	African	OccHealthScreening	NA	NA	Yes	Yes
WH0006	TST_D2	Male	28	European	RecentContactOther	NA	NA	Yes	Yes
WH0006	Blood	Male	28	European	RecentContactOther	NA	NA	No	Yes
WH0006	PBMC	Male	28	European	RecentContactOther	NA	NA	No	Yes
WH0006	TST_D7	Male	28	European	RecentContactOther	NA	NA	No	Yes
WH0007	TST_D2	Male	20	European	RecentContactOther	NA	NA	Yes	Yes
WH0007	Blood	Male	20	European	RecentContactOther	NA	NA	No	Yes
WH0007	PBMC	Male	20	European	RecentContactOther	NA	NA	No	Yes
WH0007	TST_D7	Male	20	European	RecentContactOther	NA	NA	No	Yes
WH0008	TST_D2	Male	29	European	RecentContactOther	NA	NA	Yes	Yes
WH0008	Blood	Male	29	European	RecentContactOther	NA	NA	No	Yes
WH0008	PBMC	Male	29	European	RecentContactOther	NA	NA	No	Yes
WH0008	TST_D7	Male	29	European	RecentContactOther	NA	NA	No	Yes
WH0010	TST_D2	Male	52	European	OccHealthScreening	NA	NA	Yes	No
WH0010	TST_D7	Male	52	European	OccHealthScreening	NA	NA	Yes	Yes
WH0011	TST_D2	Female	27	European	RecentContactOther	NA	NA	Yes	No
WH0011	TST_D7	Female	27	European	RecentContactOther	NA	NA	Yes	Yes
WH0012	TST_D2	Female	45	European	RecentContactOther	NA	NA	Yes	No
WH0012	TST_D7	Female	45	European	RecentContactOther	NA	NA	Yes	Yes
WH0013	TST_D2	Male	54	African	OccHealthScreening	NA	NA	Yes	No
WH0013	TST_D7	Male	54	African	OccHealthScreening	NA	NA	Yes	Yes
WH0014	TST_D2	Male	37	African	RecentContactOther	NA	NA	Yes	Yes
WH0014	Blood	Male	37	African	RecentContactOther	NA	NA	No	Yes
WH0014	PBMC	Male	37	African	RecentContactOther	NA	NA	No	Yes
WH0014	TST_D7	Male	37	African	RecentContactOther	NA	NA	No	Yes
WH0015	TST_D2	Female	34	Unknown	RecentContactOther	NA	NA	Yes	Yes
WH0015	Blood	Female	34	Unknown	RecentContactOther	NA	NA	No	Yes
WH0015	PBMC	Female	34	Unknown	RecentContactOther	NA	NA	No	Yes
WH0015	TST_D7	Female	34	Unknown	RecentContactOther	NA	NA	No	Yes
WH0016	TST_D2	Male	32	European	RecentContactOther	NA	NA	Yes	Yes
WH0016	Blood	Male	32	European	RecentContactOther	NA	NA	No	Yes
WH0016	TST_D7	Male	32	European	RecentContactOther	NA	NA	No	Yes
WH0016	PBMC	Male	32	European	RecentContactOther	NA	NA	No	Yes
WH0017	TST_D2	Female	29	African	RecentContactHousehold	NA	NA	Yes	No
WH0017	TST_D7	Female	29	African	RecentContactHousehold	NA	NA	Yes	Yes
WH0018	TST_D2	Male	19	South Asian	OccHealthScreening	NA	NA	Yes	No
WH0018	TST_D7	Male	19	South Asian	OccHealthScreening	NA	NA	Yes	Yes
WH0019	TST_D2	Female	45	African	OccHealthScreening	NA	NA	Yes	No
WH0019	TST_D7	Female	45	African	OccHealthScreening	NA	NA	Yes	Yes
WH0020	TST_D2	Male	36	South Asian	OccHealthScreening	NA	NA	Yes	Yes
WH0020	TST_D7	Male	36	South Asian	OccHealthScreening	NA	NA	Yes	Yes
WH0020	Blood	Male	36	South Asian	OccHealthScreening	NA	NA	No	Yes
WH0020	PBMC	Male	36	South Asian	OccHealthScreening	NA	NA	No	Yes
WH0021	TST_D2	Male	29	East Asian	OccHealthScreening	NA	NA	Yes	No
WH0021	TST_D7	Male	29	East Asian	OccHealthScreening	NA	NA	Yes	Yes
WH0024	TST_D2	Female	56	European	RecentContactOther	NA	NA	Yes	No
WH0024	TST_D7	Female	56	European	RecentContactOther	NA	NA	Yes	No
WH0026	TST_D2	Male	54	European	OccHealthScreening	NA	NA	Yes	No
WH0026	TST_D7	Male	54	European	OccHealthScreening	NA	NA	Yes	Yes
WH0028	TST_D2	Female	28	South Asian	OccHealthScreening	NA	NA	Yes	No
WH0030	TST_D2	Female	28	European	OccHealthScreening	NA	NA	Yes	No
WH0031	TST_D2	Female	38	European	OccHealthScreening	NA	NA	Yes	No
WH0031	TST_D7	Female	38	European	OccHealthScreening	NA	NA	Yes	Yes
WH0033	TST_D2	Male	32	South Asian	OccHealthScreening	NA	NA	Yes	No
WH0033	TST_D7	Male	32	South Asian	OccHealthScreening	NA	NA	Yes	Yes
WH0035	TST_D2	Male	45	African	NA	18	20	Yes	No
WH0035	TST_D7	Male	45	African	NA	18	20	Yes	Yes
WH0038	TST_D2	Male	34	European	OccHealthScreening	5	10	Yes	No
WH0038	TST_D7	Male	34	European	OccHealthScreening	5	10	Yes	Yes
WH0039	TST_D2	Female	57	South Asian	RecentContactHousehold	10	12	Yes	No
WH0039	TST_D7	Female	57	South Asian	RecentContactHousehold	10	12	Yes	Yes
WH0040	TST_D2	Male	37	African	NA	12	15	Yes	No
WH0040	TST_D7	Male	37	African	NA	12	15	Yes	Yes
WH0043	TST_D2	Female	40	African	NA	8	11	Yes	No
WH0043	TST_D7	Female	40	African	NA	8	11	Yes	Yes
WH0045	TST_D7	Female	20	African	OccHealthScreening	NA	NA	Yes	Yes
WH0052	TST_D2	Female	39	European	OccHealthScreening	0	0	Yes	No
WH0052	TST_D7	Female	39	European	OccHealthScreening	0	0	No	Yes
WH0060	TST_D2	Male	18	African	RecentContactHousehold	7	7	Yes	No
WH0060	TST_D7	Male	18	African	RecentContactHousehold	7	7	Yes	Yes
WH0061	TST_D2	Male	38	African	OccHealthScreening	0	0	Yes	No
WH0061	TST_D7	Male	38	African	OccHealthScreening	0	0	Yes	No
WH0062	TST_D2	Male	58	African	NA	15	15	Yes	No
WH0062	TST_D7	Male	58	African	NA	15	15	Yes	Yes
WH0063	TST_D2	Male	50	East Asian	OccHealthScreening	11	10	Yes	No
WH0063	TST_D7	Male	50	East Asian	OccHealthScreening	11	10	Yes	Yes
WH0066	TST_D2	Male	43	African	OccHealthScreening	32	24	Yes	No
WH0066	TST_D7	Male	43	African	OccHealthScreening	32	24	Yes	Yes
WH0067	TST_D2	Female	43	South Asian	OccHealthScreening	20	15	Yes	No
WH0067	TST_D7	Female	43	South Asian	OccHealthScreening	20	15	Yes	Yes
WH0070	TST_D2	Female	29	European	RecentContactHousehold	22	15	Yes	No
WH0070	TST_D7	Female	29	European	RecentContactHousehold	22	15	Yes	Yes
WH0075	TST_D2	Female	60	South Asian	OccHealthScreening	19	18	Yes	No
WH0075	TST_D7	Female	60	South Asian	OccHealthScreening	19	18	Yes	Yes
WH0076	TST_D2	Female	60	European	OccHealthScreening	6	5	Yes	No
WH0076	TST_D7	Female	60	European	OccHealthScreening	6	5	Yes	Yes
WH0077	TST_D2	Female	42	African	RecentContactOther	24	22	Yes	No
WH0077	TST_D7	Female	42	African	RecentContactOther	24	22	Yes	Yes
WH0080	TST_D2	Female	39	African	OccHealthScreening	15	20	Yes	No
WH0080	TST_D7	Female	39	African	OccHealthScreening	15	20	Yes	Yes
WH0082	TST_D2	Female	57	African	RecentContactOther	30	35	Yes	No
WH0082	TST_D7	Female	57	African	RecentContactOther	30	35	Yes	Yes
WH0083	TST_D2	Female	32	European	RecentContactOther	22	20	Yes	No
WH0083	TST_D7	Female	32	European	RecentContactOther	22	20	Yes	Yes
WH0084	TST_D2	Female	41	East Asian	OccHealthScreening	20	16	Yes	No
WH0084	TST_D7	Female	41	East Asian	OccHealthScreening	20	16	Yes	Yes
WH0086	TST_D2	Female	45	European	RecentContactOther	16	15	Yes	No
WH0086	TST_D7	Female	45	European	RecentContactOther	16	15	Yes	Yes
WH0088	TST_D2	Female	19	East Asian	OccHealthScreening	32	30	Yes	No
WH0088	TST_D7	Female	19	East Asian	OccHealthScreening	32	30	Yes	Yes
WH0089	TST_D2	Male	33	East Asian	RecentContactOther	34	20	Yes	No
WH0089	TST_D7	Male	33	East Asian	RecentContactOther	34	20	Yes	Yes
WH0090	TST_D2	Male	20	African	OccHealthScreening	18	23	Yes	No
WH0090	TST_D7	Male	20	African	OccHealthScreening	18	23	Yes	Yes
WH0102	TST_D2	Female	29	South Asian	OccHealthScreening	20	22	Yes	No
WH0102	TST_D7	Female	29	South Asian	OccHealthScreening	20	22	Yes	Yes
WH0110	TST_D2	Female	31	European	RecentContactOther	22	20	Yes	No
WH0110	TST_D7	Female	31	European	RecentContactOther	22	20	Yes	Yes
WH0111	TST_D2	Female	52	European	RecentContactOther	12	15	Yes	No
WH0111	TST_D7	Female	52	European	RecentContactOther	12	15	Yes	Yes
WH0115	TST_D2	Female	54	African	RecentContactOther	18	15	Yes	No
WH0115	TST_D7	Female	54	African	RecentContactOther	18	15	Yes	Yes
WH0116	TST_D2	Male	36	European	RecentContactOther	17	15	Yes	No
WH0116	TST_D7	Male	36	European	RecentContactOther	17	15	Yes	Yes
WH0117	TST_D2	Female	42	East Asian	RecentContactOther	20	20	Yes	No
WH0118	TST_D2	Male	37	African	RecentContactOther	19	15	Yes	No
WH0118	TST_D7	Male	37	African	RecentContactOther	19	15	Yes	Yes
WH0120	TST_D2	Female	NA	European	NA	16	13	Yes	No
WH0120	TST_D7	Female	NA	European	NA	16	13	Yes	Yes
WH0121	TST_D2	Female	46	European	RecentContactOther	12	16	Yes	No
WH0121	TST_D7	Female	46	European	RecentContactOther	12	16	Yes	Yes
WH0122	TST_D2	Male	48	East Asian	RecentContactOther	7	9	Yes	No
WH0122	TST_D7	Male	48	East Asian	RecentContactOther	7	9	Yes	Yes
WH0127	TST_D2	Male	23	European	RecentContactHousehold	12	11	Yes	No
WH0127	TST_D7	Male	23	European	RecentContactHousehold	12	11	Yes	Yes
WH0128	TST_D2	Male	48	South Asian	RecentContactHousehold	5	8	Yes	No
WH0128	TST_D7	Male	48	South Asian	RecentContactHousehold	5	8	Yes	Yes
WH0130	TST_D2	Female	35	African	OccHealthScreening	20	14	Yes	No
WH0130	TST_D7	Female	35	African	OccHealthScreening	20	14	Yes	Yes
WH0132	TST_D2	Female	27	East Asian	OccHealthScreening	21	18	Yes	No
WH0132	TST_D7	Female	27	East Asian	OccHealthScreening	21	18	Yes	Yes
WH0133	TST_D2	Female	34	Unknown	OccHealthScreening	0	0	Yes	No
WH0133	TST_D7	Female	34	Unknown	OccHealthScreening	0	0	Yes	Yes
WH0134	TST_D2	Male	20	East Asian	OccHealthScreening	22	22	Yes	No
WH0134	TST_D7	Male	20	East Asian	OccHealthScreening	22	22	Yes	Yes
WH0139	TST_D7	Female	56	African	RecentContactOther	19	20	Yes	Yes
WH0140	TST_D7	Female	36	African	OccHealthScreening	11	18	No	Yes
WH0142	TST_D2	Female	59	American	RecentContactOther	18	16	Yes	No
WH0142	TST_D7	Female	59	American	RecentContactOther	18	16	Yes	Yes
WH0144	TST_D2	Female	45	European	NA	0	0	Yes	No
WH0144	TST_D7	Female	45	European	NA	0	0	Yes	Yes
WH0149	TST_D2	Female	32	East Asian	OccHealthScreening	10	8	Yes	No
WH0149	TST_D7	Female	32	East Asian	OccHealthScreening	10	8	Yes	Yes
WH0150	TST_D7	Male	32	South Asian	NA	20	22	Yes	Yes
WH0151	TST_D2	Female	56	European	OccHealthScreening	0	0	Yes	No
WH0152	TST_D2	Male	32	European	RecentContactOther	0	0	Yes	No
WH0152	TST_D7	Male	32	European	RecentContactOther	0	0	Yes	Yes
WH0153	TST_D2	Male	60	European	OccHealthScreening	14	12	Yes	No
WH0154	TST_D2	Female	34	African	OccHealthScreening	15	18	Yes	No
WH0154	TST_D7	Female	34	African	OccHealthScreening	15	18	Yes	Yes
WH0156	TST_D2	Male	21	European	RecentContactOther	15	13	Yes	No
WH0156	TST_D7	Male	21	European	RecentContactOther	15	13	Yes	Yes
WH0157	TST_D2	Female	27	East Asian	OccHealthScreening	25	20	Yes	No
WH0157	TST_D7	Female	27	East Asian	OccHealthScreening	25	20	Yes	Yes
WH0159	TST_D2	Female	31	South Asian	RecentMigration	10	8	Yes	No
WH0159	TST_D7	Female	31	South Asian	RecentMigration	10	8	Yes	Yes
WH0165	TST_D2	Male	31	East Asian	RecentMigration	12	10	Yes	No
WH0165	TST_D7	Male	31	East Asian	RecentMigration	12	10	Yes	Yes
WH0166	TST_D2	Male	34	European	RecentContactOther	10	15	Yes	No
WH0166	TST_D7	Male	34	European	RecentContactOther	10	15	Yes	Yes
WH0167	TST_D2	Female	49	African	RecentContactOther	15	18	Yes	No
WH0167	TST_D7	Female	49	African	RecentContactOther	15	18	Yes	Yes
WH0168	TST_D2	Male	33	African	OccHealthScreening	8	6	Yes	No
WH0168	TST_D7	Male	33	African	OccHealthScreening	8	6	Yes	Yes
WH0170	TST_D2	Male	35	South Asian	OccHealthScreening	5	10	Yes	No
WH0170	TST_D7	Male	35	South Asian	OccHealthScreening	5	10	Yes	Yes
WH0176	TST_D2	Female	27	East Asian	OccHealthScreening	20	16	Yes	No
WH0176	TST_D7	Female	27	East Asian	OccHealthScreening	20	16	Yes	Yes
WH0177	TST_D2	Female	30	European	RecentContactOther	12	10	Yes	No
WH0177	TST_D7	Female	30	European	RecentContactOther	12	10	Yes	Yes
WH0179	TST_D2	Male	33	East Asian	RecentContactOther	20	25	Yes	No
WH0180	TST_D2	Female	34	European	OccHealthScreening	20	20	Yes	No
WH0181	TST_D2	Male	27	African	NA	24	21	Yes	No
WH0181	TST_D7	Male	27	African	NA	24	21	Yes	Yes
WH0182	TST_D2	Male	33	African	RecentContactOther	22	20	Yes	No
WH0182	TST_D7	Male	33	African	RecentContactOther	22	20	Yes	Yes
WH0183	TST_D2	Male	42	European	RecentContactOther	10	15	Yes	No
WH0183	TST_D7	Male	42	European	RecentContactOther	10	15	Yes	Yes
WH0184	TST_D2	Female	24	East Asian	OccHealthScreening	5	5	Yes	No
WH0184	TST_D7	Female	24	East Asian	OccHealthScreening	5	5	Yes	Yes
WH0185	TST_D2	Male	25	African	RecentContactHousehold	18	22	Yes	No
WH0185	TST_D7	Male	25	African	RecentContactHousehold	18	22	Yes	Yes
WH0186	TST_D2	Female	39	African	OccHealthScreening	23	20	Yes	No
WH0186	TST_D7	Female	39	African	OccHealthScreening	23	20	Yes	Yes
WH0187	TST_D2	Female	27	East Asian	OccHealthScreening	20	19	Yes	No
WH0187	TST_D7	Female	27	East Asian	OccHealthScreening	20	19	Yes	Yes
WH0188	TST_D2	Male	18	African	OccHealthScreening	0	0	Yes	No
WH0188	TST_D7	Male	18	African	OccHealthScreening	0	0	Yes	Yes
WH0189	TST_D2	Female	46	South Asian	NA	24	20	Yes	No
WH0189	TST_D7	Female	46	South Asian	NA	24	20	Yes	Yes
WH0191	TST_D2	Female	45	European	RecentContactHousehold	17	15	Yes	No
WH0191	TST_D7	Female	45	European	RecentContactHousehold	17	15	Yes	Yes
WH0192	TST_D2	Male	24	European	RecentContactOther	12	12	Yes	No
WH0193	TST_D2	Male	28	European	OccHealthScreening	20	16	Yes	No
WH0193	TST_D7	Male	28	European	OccHealthScreening	20	16	Yes	Yes
WH0194	TST_D2	Female	54	European	RecentContactHousehold	22	17	Yes	No
WH0194	TST_D7	Female	54	European	RecentContactHousehold	22	17	Yes	Yes
WH0195	TST_D2	Female	21	Unknown	OccHealthScreening	21	19	Yes	No
WH0196	TST_D2	Female	26	African	OccHealthScreening	0	0	Yes	No
WH0196	TST_D7	Female	26	African	OccHealthScreening	0	0	Yes	Yes
WH0197	TST_D2	Female	52	African	OccHealthScreening	37	35	Yes	No
WH0198	TST_D2	Male	40	African	OccHealthScreening	11	15	Yes	No
WH0199	TST_D2	Male	37	European	OccHealthScreening	12	10	Yes	No
WH0199	TST_D7	Male	37	European	OccHealthScreening	12	10	Yes	Yes
WH0200	TST_D2	Male	46	African	OccHealthScreening	15	5	Yes	No
WH0200	TST_D7	Male	46	African	OccHealthScreening	15	5	Yes	Yes
WH0201	TST_D2	Male	33	African	OccHealthScreening	20	18	Yes	No
WH0202	TST_D2	Female	39	African	OccHealthScreening	15	17	Yes	No
WH0203	TST_D2	Male	43	African	OccHealthScreening	17	15	Yes	No
WH0204	TST_D2	Female	31	East Asian	OccHealthScreening	21	19	Yes	No
WH0205	TST_D2	Female	31	East Asian	OccHealthScreening	18	19	Yes	No
WH0206	TST_D2	Female	29	East Asian	OccHealthScreening	3	7	Yes	No
WH0208	TST_D2	Male	33	European	RecentContactOther	0	0	Yes	No
WH0209	TST_D2	Male	29	African	OccHealthScreening	18	19	Yes	No
WH0210	TST_D2	Female	30	East Asian	OccHealthScreening	8	12	Yes	No
WH0210	TST_D7	Female	30	East Asian	OccHealthScreening	8	12	Yes	Yes
WH0212	TST_D2	Female	44	African	OccHealthScreening	31	17	Yes	No
WH0213	TST_D2	Female	34	East Asian	OccHealthScreening	10	9	Yes	No
WH0214	TST_D2	Male	30	African	OccHealthScreening	12	19	Yes	No
WH0215	TST_D2	Female	45	East Asian	OccHealthScreening	22	18	Yes	No
WH0215	TST_D7	Female	45	East Asian	OccHealthScreening	22	18	Yes	Yes
WH0216	TST_D2	Female	30	East Asian	OccHealthScreening	14	12	Yes	No
WH0217	TST_D2	Female	30	East Asian	OccHealthScreening	11	20	Yes	No
WH0218	TST_D2	Female	43	African	OccHealthScreening	5	6	Yes	No
WH0219	TST_D2	Male	31	East Asian	OccHealthScreening	5	9	Yes	No
WH0220	TST_D7	Female	26	East Asian	OccHealthScreening	4	0	Yes	Yes
WH0222	TST_D2	Male	33	East Asian	OccHealthScreening	4	4	Yes	No
WH0223	TST_D2	Female	57	African	RecentContactHousehold	13	15	Yes	No
WH0223	TST_D7	Female	57	African	RecentContactHousehold	13	15	Yes	Yes
WH0224	TST_D2	Male	37	East Asian	OccHealthScreening	10	8	Yes	No
WH0224	TST_D7	Male	37	East Asian	OccHealthScreening	10	8	Yes	Yes
WH0225	TST_D2	Male	32	African	OccHealthScreening	11	10	Yes	No
WH0226	TST_D2	Female	26	European	OccHealthScreening	3	3	Yes	No
WH0228	TST_D2	Female	37	Unknown	OccHealthScreening	7	6	Yes	No
WH0228	TST_D7	Female	37	Unknown	OccHealthScreening	7	6	Yes	Yes
WH0229	TST_D7	Male	39	South Asian	NA	7	6	Yes	Yes
WH0230	TST_D2	Male	31	East Asian	OccHealthScreening	12	12	Yes	No
WH0231	TST_D2	Male	30	South Asian	OccHealthScreening	8	10	Yes	No
WH0232	TST_D2	Male	35	European	OccHealthScreening	0	0	Yes	No
WH0233	TST_D2	Female	30	East Asian	OccHealthScreening	16	15	Yes	No
WH0237	TST_D2	Female	30	African	OccHealthScreening	0	16	Yes	No
WH0238	TST_D2	Male	20	European	OccHealthScreening	9	8	Yes	No
