# Supplementary material for: Evolution of the tuberculin skin test reveals generalisable Mtb-reactive T cell metaclones
Source: Nat Commun. 2026 Jan 21;17:1900. doi: 10.1038/s41467-026-68678-9 (PMC12923891; doi:10.1038/s41467-026-68678-9)
Supplement: Supplementary file 4 — Supplementary Data 2 [file 41467_2026_68678_MOESM4_ESM.xlsx]

## Sheet: Sheet1
module	genes
CCND1	ASPM,AURKA,BIRC5,CCNA2,CCNE1,CDC45,CDC6,CDCA2,CDCA7,CDCA8,CENPF,CENPN,CEP55,CIP2A,CLSPN,DEPDC1,DHCR24,DTL,E2F1,E2F7,E2F8,ESCO2,FAM83D,FOXM1,H4C8,HJURP,ID1,KIF11,KIF20A,KIF20B,KIF2C,KIF4A,KNL1,KRT14,MCM10,MCM4,MELK,MTFR2,NCAPH,PCLAF,PCNA,PLK1,RAD51,RRM2,SPC25,TMPRSS2,TMSB15A,TPX2,TRIP13,TYMS,UHRF1
T_cell	CD3D,CD3G,CD3E,PTPRCAP,LCK,GZMM,TRBC2,SPOCK2,SH2D2A,CD2,CD27,ZAP70,CD247,CD7,SKAP1,LAT,ITM2A,CD6,SH2D1A,CAMK4,SIT1,CD5,TRBC1,GRAP2,BCL11B,ITK,SEPTIN1,TRAC,LIME1,RGL4,CXCR3,IKZF3,PRKCQ,CD28,TIGIT,RASGRP1,CLEC2D,CD8B,SLA2,IL32,S1PR1,CD8A,TENT5C,UBASH3A,TBC1D10C,P2RY10,GIMAP5,ETS1,LBH,GIMAP7
CD4_T	CCR4,TSHZ2,CD4,FBLN7,CCR6,CD40LG,CTLA4,TNFRSF4,ICOS,CD28,MAF,LTB,FLT3LG
CD8_T	GZMH,GZMB,CD8B,GZMA,CD8A,LAG3,CCL5,NKG7,PRF1
NK	KRT81,KRT86,SH2D1B,FCER1G,RAMP1,XCL2,NCAM1,XCL1,CD300C,TNFSF11,RASSF8,KLRC1,CATSPER1,IFITM10,SPTSSB,CLNK,APOC2,PDE6G,TTLL10,ATP8B4,GNLY,TYMS,TYROBP,TRDC,SYK,KIT,SPINK2,NCR1,MLC1,PLXNA4,CSF2,KIR2DL4,ITGAX,CXXC5,MB,BGLAP,PCLAF,B3GNT7,TIE1,MMRN1,KLRF2,CDC6,DLL1,CCNJL,TK1,KIF26B,LILRA2,PIK3R6,DTL,TNFSF4
myeloid	LYZ,SPI1,LGALS2,CST3,HCK,MNDA,ALDH2,IDO1,TYROBP,FCER1G,KYNU,CD86,CPVL,SLC8A1,CLEC10A,MS4A6A,FPR1,IL1B,CLEC7A,SERPINA1,FPR3,MS4A7,SERPINF1,AIF1,RAB31,CSF2RA,SERPING1,IGSF6,CYBB,NCF2,ANKRD22,BASP1,CALHM6,NECTIN2,C15orf48,LILRB4,C1QB,EPB41L3,RAB7B,RASSF4,C1QC,MARCH1,CD40,ALOX5,SYK,FCGR2A,IL1RN,LYN,CSF1R,LILRB2
