# Supplementary material for: Evolution of the tuberculin skin test reveals generalisable Mtb-reactive T cell metaclones
Source: Nat Commun. 2026 Jan 21;17:1900. doi: 10.1038/s41467-026-68678-9 (PMC12923891; doi:10.1038/s41467-026-68678-9)
Supplement: Supplementary file 5 — Supplementary Data 3 [file 41467_2026_68678_MOESM5_ESM.xlsx]

## Sheet: Sheet1
CDR3	chain	reactivity	source
CASSEQVGLFF	beta	Mtb	Musvosvi et al. 2023
CSGGRGGNYEQYF	beta	Mtb	Musvosvi et al. 2023
CASRSVQPNTEAFF	beta	Mtb	Musvosvi et al. 2023
CSVDPGGGAFF	beta	Mtb	Musvosvi et al. 2023
CSAPPLAAYNEQFF	beta	Mtb	Musvosvi et al. 2023
CASNLGESPLHF	beta	Mtb	Musvosvi et al. 2023
CASSLNFRTGELFF	beta	Mtb	Musvosvi et al. 2023
CASFGGGSNTEAFF	beta	Mtb	Musvosvi et al. 2023
CATSSRTGQGYTF	beta	Mtb	Musvosvi et al. 2023
CASSLPDRKGSSGANVLTF	beta	Mtb	Musvosvi et al. 2023
CASSQDRGKYEQYF	beta	Mtb	Musvosvi et al. 2023
CASSLSRSGTRYTGELFF	beta	Mtb	Musvosvi et al. 2023
CASNSPGMNTEAFF	beta	Mtb	Musvosvi et al. 2023
CASSLDIPGTQYF	beta	Mtb	Musvosvi et al. 2023
CASSILGNSNQPQHF	beta	Mtb	Musvosvi et al. 2023
CASSATGTGAEQYF	beta	Mtb	Musvosvi et al. 2023
CASSLDSNYGYTF	beta	Mtb	Musvosvi et al. 2023
CASKLTRGETQYF	beta	Mtb	Musvosvi et al. 2023
CASSVDRVLNYGYTF	beta	Mtb	Musvosvi et al. 2023
CSAPPLAAYNEQFF	beta	Mtb	Musvosvi et al. 2023
CASSDQSQGGYTF	beta	Mtb	Musvosvi et al. 2023
CASSFIGTGAVNTEAFF	beta	Mtb	Musvosvi et al. 2023
CASSPNRGQPSTEAFF	beta	Mtb	Musvosvi et al. 2023
CSARVSGSMSTGELFF	beta	Mtb	Musvosvi et al. 2023
CASSWGPGEKLFF	beta	Mtb	Musvosvi et al. 2023
CSARDRTGWSKGETQYF	beta	Mtb	Musvosvi et al. 2023
CASSQGSAGVETQYF	beta	Mtb	Musvosvi et al. 2023
CSARDRASGQPQHF	beta	Mtb	Musvosvi et al. 2023
CASSSGARYEQYF	beta	Mtb	Musvosvi et al. 2023
CASSQRYGSEAFF	beta	Mtb	Musvosvi et al. 2023
CASSPGALFLSSSYNEQFF	beta	Mtb	Musvosvi et al. 2023
CASSQGWEPLKPF	beta	Mtb	Musvosvi et al. 2023
CSVDTDTQYF	beta	Mtb	Musvosvi et al. 2023
CSGGRGGNYEQYF	beta	Mtb	Musvosvi et al. 2023
CATDRGPGNTIYF	beta	Mtb	Musvosvi et al. 2023
CASSLSRANYGYTF	beta	Mtb	Musvosvi et al. 2023
CASSRGTAGYTF	beta	Mtb	Musvosvi et al. 2023
CASSLVRWGTGELFF	beta	Mtb	Musvosvi et al. 2023
CASSFPGQGKTTEAFF	beta	Mtb	Musvosvi et al. 2023
CASSYSVGAQPQHF	beta	Mtb	Musvosvi et al. 2023
CASSPDGGNTEAFF	beta	Mtb	Musvosvi et al. 2023
CASSLLGGETQYF	beta	Mtb	Musvosvi et al. 2023
CASSQVVGAGDTEAFF	beta	Mtb	Musvosvi et al. 2023
CAWKKRNTGELFF	beta	Mtb	Musvosvi et al. 2023
CASSIDSRSATEAFF	beta	Mtb	Musvosvi et al. 2023
CASSLLAGTDTQYF	beta	Mtb	Musvosvi et al. 2023
CSARGGGTGHSPLHF	beta	Mtb	Musvosvi et al. 2023
CASSPLEGLAGGRVYNEQFF	beta	Mtb	Musvosvi et al. 2023
CAWSLGGNQPQHF	beta	Mtb	Musvosvi et al. 2023
CSARGGGTGHSPLHF	beta	Mtb	Musvosvi et al. 2023
CASSSDSFTEAFF	beta	Mtb	Musvosvi et al. 2023
CSAIRQDYGYTF	beta	Mtb	Musvosvi et al. 2023
CASRGLGAGNGYTF	beta	Mtb	Musvosvi et al. 2023
CASSSRQGRRQETQYF	beta	Mtb	Musvosvi et al. 2023
CASSLGLAVGGELFF	beta	Mtb	Musvosvi et al. 2023
CATKSRGPDTGELFF	beta	Mtb	Musvosvi et al. 2023
CASTXPQGIHYEQYF	beta	Mtb	Musvosvi et al. 2023
CASSPRLAGLHEQYF	beta	Mtb	Musvosvi et al. 2023
CASSVTGFPGEEETQYF	beta	Mtb	Musvosvi et al. 2023
CASTPPVGRERNTGELFF	beta	Mtb	Musvosvi et al. 2023
CASSSRTSGYEQYF	beta	Mtb	Musvosvi et al. 2023
CASSVGRGKTQYF	beta	Mtb	Musvosvi et al. 2023
CASSLSPQYNEQFF	beta	Mtb	Musvosvi et al. 2023
CASSQDRGKYEQYF	beta	Mtb	Musvosvi et al. 2023
CASSESEPQHF	beta	Mtb	Musvosvi et al. 2023
CASSLGTTSAGELFF	beta	Mtb	Musvosvi et al. 2023
CSARTVKSYEQYF	beta	Mtb	Musvosvi et al. 2023
CSVEGSSYEQYF	beta	Mtb	Musvosvi et al. 2023
CASSPGTSAYEQYF	beta	Mtb	Musvosvi et al. 2023
CASSQRGGATDTQYF	beta	Mtb	Musvosvi et al. 2023
CASSLYETQYF	beta	Mtb	Musvosvi et al. 2023
CASSQAPPETQYF	beta	Mtb	Musvosvi et al. 2023
CASSLGQGATEAFF	beta	Mtb	Musvosvi et al. 2023
CASTHFYPIFSTDTQYF	beta	Mtb	Musvosvi et al. 2023
CSARRDPYNEQFF	beta	Mtb	Musvosvi et al. 2023
CATNSAGELFF	beta	Mtb	Musvosvi et al. 2023
CASSLSWVSSTDTQYF	beta	Mtb	Musvosvi et al. 2023
CASTPPVGRERNTGELFF	beta	Mtb	Musvosvi et al. 2023
CASSEEDTQYF	beta	Mtb	Musvosvi et al. 2023
CSVAIDEAFF	beta	Mtb	Musvosvi et al. 2023
CASGLVLGRELPGYTF	beta	Mtb	Musvosvi et al. 2023
CASSRSTGTGSTEAFF	beta	Mtb	Musvosvi et al. 2023
CATSPAASSPLHF	beta	Mtb	Musvosvi et al. 2023
CASSPETMNTEAFF	beta	Mtb	Musvosvi et al. 2023
CAWSATSAETQYF	beta	Mtb	Musvosvi et al. 2023
CASSLGGGGPYNEQFF	beta	Mtb	Musvosvi et al. 2023
CASSRGGLAGVETQYF	beta	Mtb	Musvosvi et al. 2023
CASSPRQATNEKLFF	beta	Mtb	Musvosvi et al. 2023
CASSRQGMNTEAFF	beta	Mtb	Musvosvi et al. 2023
CASLGRAGNTIYF	beta	Mtb	Musvosvi et al. 2023
CASSLSWVSSTDTQYF	beta	Mtb	Musvosvi et al. 2023
CASNRGSYNEQFF	beta	Mtb	Musvosvi et al. 2023
CASSSRWTGLHEQYF	beta	Mtb	Musvosvi et al. 2023
CASSEDSYEQYF	beta	Mtb	Musvosvi et al. 2023
CASSFKQGNSPLHF	beta	Mtb	Musvosvi et al. 2023
CASSRTGGSETQYF	beta	Mtb	Musvosvi et al. 2023
CASSWGPGEKLFF	beta	Mtb	Musvosvi et al. 2023
CASSTLSGRADEQYF	beta	Mtb	Musvosvi et al. 2023
CAISANDRGNTEAFF	beta	Mtb	Musvosvi et al. 2023
CASSSRPFGRNTGELFF	beta	Mtb	Musvosvi et al. 2023
CASRGRGQGGNEQFF	beta	Mtb	Musvosvi et al. 2023
CASSQAGDQPQHF	beta	Mtb	Musvosvi et al. 2023
CASSLDGLNYGYTF	beta	Mtb	Musvosvi et al. 2023
CSARAGGTGAFF	beta	Mtb	Musvosvi et al. 2023
CASSIDGASTSPLHF	beta	Mtb	Musvosvi et al. 2023
CASSESVFEQYF	beta	Mtb	Musvosvi et al. 2023
CASSWGSEAFF	beta	Mtb	Musvosvi et al. 2023
CASSRSQSLYGYTF	beta	Mtb	Musvosvi et al. 2023
CASSQYVGGMGSSYEQYF	beta	Mtb	Musvosvi et al. 2023
CASTPDSAGYTF	beta	Mtb	Musvosvi et al. 2023
CASSQVLYNEQFF	beta	Mtb	Musvosvi et al. 2023
CSVEWPTGYEQYF	beta	Mtb	Musvosvi et al. 2023
CASSQVVGAGDTEAFF	beta	Mtb	Musvosvi et al. 2023
CASRTEETQYF	beta	Mtb	Musvosvi et al. 2023
CASSQVVGAGDTEAFF	beta	Mtb	Musvosvi et al. 2023
CSARRDPYNEQFF	beta	Mtb	Musvosvi et al. 2023
CASSEVSRGYDGYTF	beta	Mtb	Musvosvi et al. 2023
CATGSDRPPGYTF	beta	Mtb	Musvosvi et al. 2023
CASSFGPDTQYF	beta	Mtb	Musvosvi et al. 2023
CAWRARGTSGRETQYF	beta	Mtb	Musvosvi et al. 2023
CSVDWEGAGSTEAFF	beta	Mtb	Musvosvi et al. 2023
CASSPNRETQYF	beta	Mtb	Musvosvi et al. 2023
CASSSLQGGTEAFF	beta	Mtb	Musvosvi et al. 2023
CSARRDPYNEQFF	beta	Mtb	Musvosvi et al. 2023
CASSLGRGWNTEAFF	beta	Mtb	Musvosvi et al. 2023
CASSPQNRGNYGYTF	beta	Mtb	Musvosvi et al. 2023
CASRSVQPNTEAFF	beta	Mtb	Musvosvi et al. 2023
CASSEEDTQYF	beta	Mtb	Musvosvi et al. 2023
CASSYSPMGPQHF	beta	Mtb	Musvosvi et al. 2023
CASSQDIEGRDYGYTF	beta	Mtb	Musvosvi et al. 2023
CASSLGGGGPYNEQFF	beta	Mtb	Musvosvi et al. 2023
CAWSVAGRISGNTIYF	beta	Mtb	Musvosvi et al. 2023
CASSVAGTDTQYF	beta	Mtb	Musvosvi et al. 2023
CASSSLQGGTEAFF	beta	Mtb	Musvosvi et al. 2023
CASSLLADTQYF	beta	Mtb	Musvosvi et al. 2023
CAISEGGRAYNEQFF	beta	Mtb	Musvosvi et al. 2023
CAWSVAGRISGNTIYF	beta	Mtb	Musvosvi et al. 2023
CASSWGSEAFF	beta	Mtb	Musvosvi et al. 2023
CASSLPGQGNTEAFF	beta	Mtb	Musvosvi et al. 2023
CSAVRPGANVLTF	beta	Mtb	Musvosvi et al. 2023
CASSYSKGLAGDSYEQYF	beta	Mtb	Musvosvi et al. 2023
CASSLGLAVGGELFF	beta	Mtb	Musvosvi et al. 2023
CASSDRGSSAYEQYF	beta	Mtb	Musvosvi et al. 2023
CSARGGGTGHSPLHF	beta	Mtb	Musvosvi et al. 2023
CATKPPGQNSPLHF	beta	Mtb	Musvosvi et al. 2023
CASSSRNGEAFF	beta	Mtb	Musvosvi et al. 2023
CASSPLRTVYNEQFF	beta	Mtb	Musvosvi et al. 2023
CASSLVLGPGGTEAFF	beta	Mtb	Musvosvi et al. 2023
CASSPQGGTGELFF	beta	Mtb	Musvosvi et al. 2023
CASSQGRLDGYEQYF	beta	Mtb	Musvosvi et al. 2023
CASSPPTANQETQYF	beta	Mtb	Musvosvi et al. 2023
CASSPTLGTGGEQYF	beta	Mtb	Musvosvi et al. 2023
CASRSVQPNTEAFF	beta	Mtb	Musvosvi et al. 2023
CASSLSWVSSTDTQYF	beta	Mtb	Musvosvi et al. 2023
CASNRGSYNEQFF	beta	Mtb	Musvosvi et al. 2023
CASSTGSQRAFF	beta	Mtb	Musvosvi et al. 2023
CASSPDRVYEQYF	beta	Mtb	Musvosvi et al. 2023
CASSPRISGGGLTDTQYF	beta	Mtb	Musvosvi et al. 2023
CASSQGGWGVEQYF	beta	Mtb	Musvosvi et al. 2023
CASSSIRQGGSYNSPLHF	beta	Mtb	Musvosvi et al. 2023
CASSPDRGGYGYTF	beta	Mtb	Musvosvi et al. 2023
CASSPDRGGYGYTF	beta	Mtb	Musvosvi et al. 2023
CASSQESRGSYEQYF	beta	Mtb	Musvosvi et al. 2023
CASSLGLAVGGELFF	beta	Mtb	Musvosvi et al. 2023
CATSRGTTPYEQYF	beta	Mtb	Musvosvi et al. 2023
CASSANLPGGYGYTF	beta	Mtb	Musvosvi et al. 2023
CASSLFNPSDNSPLHF	beta	Mtb	Musvosvi et al. 2023
CASRNPVAVAGYTF	beta	Mtb	Musvosvi et al. 2023
CASSDSAGVDTQYL	beta	Mtb	Musvosvi et al. 2023
CASSQVPVGTTYEQYF	beta	Mtb	Musvosvi et al. 2023
CSVSGQGTSWEQYF	beta	Mtb	Musvosvi et al. 2023
CASSLTGNNYGYTF	beta	Mtb	Musvosvi et al. 2023
CSAQRGVRADTQYF	beta	Mtb	Musvosvi et al. 2023
CSARAGGGIPGNTIYF	beta	Mtb	Musvosvi et al. 2023
CASNLGESPLHF	beta	Mtb	Musvosvi et al. 2023
CASSHGSSYEQYF	beta	Mtb	Musvosvi et al. 2023
CASRSQAQANQPQHF	beta	Mtb	Musvosvi et al. 2023
CASSRKVTDTQYF	beta	Mtb	Musvosvi et al. 2023
CATSRDTRPASGNTIYF	beta	Mtb	Musvosvi et al. 2023
CASSLGGSGNTIYF	beta	Mtb	Musvosvi et al. 2023
CASSLATATNEKLFF	beta	Mtb	Musvosvi et al. 2023
CASSPTYEQYF	beta	Mtb	Musvosvi et al. 2023
CASSVDNNQPQHF	beta	Mtb	Musvosvi et al. 2023
CASSSGEWYNEQFF	beta	Mtb	Musvosvi et al. 2023
CASSPQGGTGELFF	beta	Mtb	Musvosvi et al. 2023
CASSELALTGGFPDTEAFF	beta	Mtb	Musvosvi et al. 2023
CASSLFGQNQPQHF	beta	Mtb	Musvosvi et al. 2023
CSARAGGGIPGNTIYF	beta	Mtb	Musvosvi et al. 2023
CASSPTQGLSGNTIYF	beta	Mtb	Musvosvi et al. 2023
CASSRDRGRGGYTF	beta	Mtb	Musvosvi et al. 2023
CASSPGDRDTYEKLFF	beta	Mtb	Musvosvi et al. 2023
CASRGGAYNEQFF	beta	Mtb	Musvosvi et al. 2023
CASRGTGRYEQYF	beta	Mtb	Musvosvi et al. 2023
CASIGRRIAEQYF	beta	Mtb	Musvosvi et al. 2023
CSAGRAGLGELFF	beta	Mtb	Musvosvi et al. 2023
CASGLAGGETQYF	beta	Mtb	Musvosvi et al. 2023
CASSQDRGKYEQYF	beta	Mtb	Musvosvi et al. 2023
CASSPDGGNTEAFF	beta	Mtb	Musvosvi et al. 2023
CASSDPRDPRDYGYTF	beta	Mtb	Musvosvi et al. 2023
CASKNPHLSYEQYF	beta	Mtb	Musvosvi et al. 2023
CATSRQGAFGNTIYF	beta	Mtb	Musvosvi et al. 2023
CASSSGQTNTIYF	beta	Mtb	Musvosvi et al. 2023
CAFAQGFYGYTF	beta	Mtb	Musvosvi et al. 2023
CASSTGMDTYGYTF	beta	Mtb	Musvosvi et al. 2023
CASRRTGGFNQPQHF	beta	Mtb	Musvosvi et al. 2023
CSASGLAGSGDEQYF	beta	Mtb	Musvosvi et al. 2023
CASSSQARDRVRYGYTF	beta	Mtb	Musvosvi et al. 2023
CASSVGGIGGANVLTF	beta	Mtb	Musvosvi et al. 2023
CASSPGEGGSPLHF	beta	Mtb	Musvosvi et al. 2023
CASSGQGSNYGYTF	beta	Mtb	Musvosvi et al. 2023
CASSIRTSGSLSSYNEQFF	beta	Mtb	Musvosvi et al. 2023
CAPRDKTGELFF	beta	Mtb	Musvosvi et al. 2023
CASSYSQGAIVETQYF	beta	Mtb	Musvosvi et al. 2023
CASSVARGQPQHF	beta	Mtb	Musvosvi et al. 2023
CASNYRGGNGYTF	beta	Mtb	Musvosvi et al. 2023
CSALASGRYNEQFF	beta	Mtb	Musvosvi et al. 2023
CASRSTGDNQPQHF	beta	Mtb	Musvosvi et al. 2023
CAISGGPGQGNTGELFF	beta	Mtb	Musvosvi et al. 2023
CASSAKDPERTEAFF	beta	Mtb	Musvosvi et al. 2023
CSARPTSGYGELFF	beta	Mtb	Musvosvi et al. 2023
CSATDDLNTGELFF	beta	Mtb	Musvosvi et al. 2023
CATSDSWGQPGYTF	beta	Mtb	Musvosvi et al. 2023
CASSSQYSNTEAFF	beta	Mtb	Musvosvi et al. 2023
CASSPGTAVASAGELFF	beta	Mtb	Musvosvi et al. 2023
CASSLGLGAVGELFF	beta	Mtb	Musvosvi et al. 2023
CASGLVLGREDGYEQFF	beta	Mtb	Musvosvi et al. 2023
CASSFGGANYNEQFF	beta	Mtb	Musvosvi et al. 2023
CASSVEQVSINEQFF	beta	Mtb	Musvosvi et al. 2023
CASSPQGQIPYGYTF	beta	Mtb	Musvosvi et al. 2023
CASSQAGLREQFF	beta	Mtb	Musvosvi et al. 2023
CASWELAGENDTQYF	beta	Mtb	Musvosvi et al. 2023
CSATRGQGKYSNQPQHF	beta	Mtb	Musvosvi et al. 2023
CASSLRSGRGGETQYF	beta	Mtb	Musvosvi et al. 2023
CASSLAVIVSGSNSPLHF	beta	Mtb	Musvosvi et al. 2023
CASSLLGNTEAFF	beta	Mtb	Musvosvi et al. 2023
CASSQDQETQYF	beta	Mtb	Musvosvi et al. 2023
CASSFTGDGTEAFF	beta	Mtb	Musvosvi et al. 2023
CASSLGGAFGYTF	beta	Mtb	Musvosvi et al. 2023
CSERGQGNEQFF	beta	Mtb	Musvosvi et al. 2023
CSVEASTKTGNGGYTF	beta	Mtb	Musvosvi et al. 2023
CASSPTSPGPGGSGYTF	beta	Mtb	Musvosvi et al. 2023
CASSPSTGRTEAFF	beta	Mtb	Musvosvi et al. 2023
CATSDASSSNQPQHF	beta	Mtb	Musvosvi et al. 2023
CSATNNGPQQSYEQYF	beta	Mtb	Musvosvi et al. 2023
CASSGTGTSYEQYF	beta	Mtb	Musvosvi et al. 2023
CASSRTGDHYGYTF	beta	Mtb	Musvosvi et al. 2023
CAISDPGLAGNEQYF	beta	Mtb	Musvosvi et al. 2023
CASSTRTSGQETQYF	beta	Mtb	Musvosvi et al. 2023
CASSYAVTDTQYF	beta	Mtb	Musvosvi et al. 2023
CATSDSGRGRGTWGTQYF	beta	Mtb	Musvosvi et al. 2023
CASSFLPWVSNTGELFF	beta	Mtb	Musvosvi et al. 2023
CSALEYQETQYF	beta	Mtb	Musvosvi et al. 2023
CASSPEETQYF	beta	Mtb	Musvosvi et al. 2023
CSASWGPSGNLGEQFF	beta	Mtb	Musvosvi et al. 2023
CASTGQGGYEQYF	beta	Mtb	Musvosvi et al. 2023
CASSEEGFETQYF	beta	Mtb	Musvosvi et al. 2023
CASSLGLGTSGQETQYF	beta	Mtb	Musvosvi et al. 2023
CASSLGQGFGETQYF	beta	Mtb	Musvosvi et al. 2023
CASKADEEKLFF	beta	Mtb	Musvosvi et al. 2023
CASSPRQRTDTQYF	beta	Mtb	Musvosvi et al. 2023
CSASLRVAFGEQYF	beta	Mtb	Musvosvi et al. 2023
CASSEVRGLGGETQYF	beta	Mtb	Musvosvi et al. 2023
CSVGEVYEQYF	beta	Mtb	Musvosvi et al. 2023
CASSLAGGTYEQYF	beta	Mtb	Musvosvi et al. 2023
CASSLNLPGREKLFF	beta	Mtb	Musvosvi et al. 2023
CASSYEGSGHQETQYF	beta	Mtb	Musvosvi et al. 2023
CASSKGYFSSGNTIYF	beta	Mtb	Musvosvi et al. 2023
CASSWGTANIQYF	beta	Mtb	Musvosvi et al. 2023
CASTKTTTSGRTYNEQFF	beta	Mtb	Musvosvi et al. 2023
CASITSPGQLSSYNSPLHF	beta	Mtb	Musvosvi et al. 2023
CASINRDGQETQYF	beta	Mtb	Musvosvi et al. 2023
CATSRGLAGTLFF	beta	Mtb	Musvosvi et al. 2023
CASSHWGGTDTQYF	beta	Mtb	Musvosvi et al. 2023
CASSERTARDSKNSPLHF	beta	Mtb	Musvosvi et al. 2023
CATSEKDRAGANVLTF	beta	Mtb	Musvosvi et al. 2023
CASSSTTSRPPRNSPLHF	beta	Mtb	Musvosvi et al. 2023
CASSDPDTNGEKLFF	beta	Mtb	Musvosvi et al. 2023
CASSPEARDNTEAFF	beta	Mtb	Musvosvi et al. 2023
CASSFGTGSFNQPQHF	beta	Mtb	Musvosvi et al. 2023
CASSLQGIGNQPQHF	beta	Mtb	Musvosvi et al. 2023
CASSLTGTTSGNTIYF	beta	Mtb	Musvosvi et al. 2023
CASSLTSGANVLTF	beta	Mtb	Musvosvi et al. 2023
CSARDLGKTEAFF	beta	Mtb	Musvosvi et al. 2023
CASSAGLANAYEQYF	beta	Mtb	Musvosvi et al. 2023
CSARAPGQGEAFF	beta	Mtb	Musvosvi et al. 2023
CSARDQGNEAFF	beta	Mtb	Musvosvi et al. 2023
CASSLVSLAVAKNIQYF	beta	Mtb	Musvosvi et al. 2023
CASSERTANEKLFF	beta	Mtb	Musvosvi et al. 2023
CAISENGVYNEQFF	beta	Mtb	Musvosvi et al. 2023
CASSYPEWGGRAAETQYF	beta	Mtb	Musvosvi et al. 2023
CASSWTANSPLHF	beta	Mtb	Musvosvi et al. 2023
CSASVIDRDFNEQYF	beta	Mtb	Musvosvi et al. 2023
CASSLTTGGNSPLHF	beta	Mtb	Musvosvi et al. 2023
CASSEDRGDGNTIYF	beta	Mtb	Musvosvi et al. 2023
CASSLRLAVTGELFF	beta	Mtb	Musvosvi et al. 2023
CASSIRTSGSLSSYNEQFF	beta	Mtb	Musvosvi et al. 2023
CASSGDVDGYTF	beta	Mtb	Musvosvi et al. 2023
CASTEGLAASYEQYF	beta	Mtb	Musvosvi et al. 2023
CASSASLRQSAGELFF	beta	Mtb	Musvosvi et al. 2023
CASSVAGTGVEQYF	beta	Mtb	Musvosvi et al. 2023
CASSLRDRVTDTQYF	beta	Mtb	Musvosvi et al. 2023
CSVEWGGSTEAFF	beta	Mtb	Musvosvi et al. 2023
CASSIRAGDSGYTF	beta	Mtb	Musvosvi et al. 2023
CASSGSLGLAGANVLTF	beta	Mtb	Musvosvi et al. 2023
CASRAAGATYNEQFF	beta	Mtb	Musvosvi et al. 2023
CASSQIAGRGGEKLFF	beta	Mtb	Musvosvi et al. 2023
CAISEEQGDPYEQYF	beta	Mtb	Musvosvi et al. 2023
CASSESPREDRVGSEAFF	beta	Mtb	Musvosvi et al. 2023
CASILTDASNYGYTF	beta	Mtb	Musvosvi et al. 2023
CASSEVAGAPNEQFF	beta	Mtb	Musvosvi et al. 2023
CASSFLFEVNSNQPQHF	beta	Mtb	Musvosvi et al. 2023
CASSELLAGGSSSYEQYF	beta	Mtb	Musvosvi et al. 2023
CASSLGQETQYF	beta	Mtb	Musvosvi et al. 2023
CASSPLTTGGRAQPQHF	beta	Mtb	Musvosvi et al. 2023
CASSVRREQFF	beta	Mtb	Musvosvi et al. 2023
CAWREGGETQYF	beta	Mtb	Musvosvi et al. 2023
CATRDKQGKGTDTQYF	beta	Mtb	Musvosvi et al. 2023
CASRGRGFYGYTF	beta	Mtb	Musvosvi et al. 2023
CASSSTTSRPPRNSPLHF	beta	Mtb	Musvosvi et al. 2023
CASSLMTSGNTIYF	beta	Mtb	Musvosvi et al. 2023
CASTTGTATDTQYF	beta	Mtb	Musvosvi et al. 2023
CSATDDLNTGELFF	beta	Mtb	Musvosvi et al. 2023
CASSLWARAGSNSPLHF	beta	Mtb	Musvosvi et al. 2023
CASSYIGNWPQHF	beta	Mtb	Musvosvi et al. 2023
CASSVATGRESGANVLTF	beta	Mtb	Musvosvi et al. 2023
CASSLVGRGNEQFF	beta	Mtb	Musvosvi et al. 2023
CASSRNQPQHF	beta	Mtb	Musvosvi et al. 2023
CASTLGQGPYEQYF	beta	Mtb	Musvosvi et al. 2023
CASSLSQGLYGYTF	beta	Mtb	Musvosvi et al. 2023
CASSSRQPGRRLNTEAFF	beta	Mtb	Musvosvi et al. 2023
CASSPDKPEAFF	beta	Mtb	Musvosvi et al. 2023
CASSASPTVNEQFF	beta	Mtb	Musvosvi et al. 2023
CASSLDWGTSRYAEQYF	beta	Mtb	Musvosvi et al. 2023
CASSLWARAGSNSPLHF	beta	Mtb	Musvosvi et al. 2023
CASSLWGRTDSPLHF	beta	Mtb	Musvosvi et al. 2023
CASSIGTPAPGELFF	beta	Mtb	Musvosvi et al. 2023
CASSRHVGTDKSGYTF	beta	Mtb	Musvosvi et al. 2023
CATSEKDRAGANVLTF	beta	Mtb	Musvosvi et al. 2023
CSAFRTSGRVGGELFF	beta	Mtb	Musvosvi et al. 2023
CASSAVGVGYGYTF	beta	Mtb	Musvosvi et al. 2023
CASTFDPLLAGSTDTQYF	beta	Mtb	Musvosvi et al. 2023
CSASGGVRTEAFF	beta	Mtb	Musvosvi et al. 2023
CASSPRSSDEQFF	beta	Mtb	Musvosvi et al. 2023
CASSGTGNEKLFF	beta	Mtb	Musvosvi et al. 2023
CASSISRKTSPLHF	beta	Mtb	Musvosvi et al. 2023
CSARRELTDEQYF	beta	Mtb	Musvosvi et al. 2023
CATEGKEAGELFF	beta	Mtb	Musvosvi et al. 2023
CASITDRGRTEAFF	beta	Mtb	Musvosvi et al. 2023
CASSLASRANTEAFF	beta	Mtb	Musvosvi et al. 2023
CASGSRFSYEQYF	beta	Mtb	Musvosvi et al. 2023
CASRVYGTADTQYF	beta	Mtb	Musvosvi et al. 2023
CASSHGQGAGSGANVLTF	beta	Mtb	Musvosvi et al. 2023
CASGKQGASGANVLTF	beta	Mtb	Musvosvi et al. 2023
CASSPRTSARQETQYF	beta	Mtb	Musvosvi et al. 2023
CASSYRTGVGSPLHF	beta	Mtb	Musvosvi et al. 2023
CSARSSSGGLTDTQYF	beta	Mtb	Musvosvi et al. 2023
CSASVGQPYNEQFF	beta	Mtb	Musvosvi et al. 2023
CATSGPRTSGRAYEQYF	beta	Mtb	Musvosvi et al. 2023
CASSSANGQPQHF	beta	Mtb	Musvosvi et al. 2023
CASKGRTNTGELFF	beta	Mtb	Musvosvi et al. 2023
CASSVTSGGIGTQYF	beta	Mtb	Musvosvi et al. 2023
CASSRRGQVFHEQYF	beta	Mtb	Musvosvi et al. 2023
CASRAQGNYGYTF	beta	Mtb	Musvosvi et al. 2023
CASSYSSRGGAETQYF	beta	Mtb	Musvosvi et al. 2023
CSVEASTKTGNGGYTF	beta	Mtb	Musvosvi et al. 2023
CASSDGGPRTTEAFF	beta	Mtb	Musvosvi et al. 2023
CSAREDRNQPQHF	beta	Mtb	Musvosvi et al. 2023
CASRGEWGTEAFF	beta	Mtb	Musvosvi et al. 2023
CASSGTSGGTDTQYF	beta	Mtb	Musvosvi et al. 2023
CASTDAGRPYEQYF	beta	Mtb	Musvosvi et al. 2023
CASGLVLGRGDNEQFF	beta	Mtb	Musvosvi et al. 2023
CAWSLAGNQPQHF	beta	Mtb	Musvosvi et al. 2023
CASLPQALYGYTF	beta	Mtb	Musvosvi et al. 2023
CASSDSHTEAFF	beta	Mtb	Musvosvi et al. 2023
CSARDQGNTIYF	beta	Mtb	Musvosvi et al. 2023
CASSWEARGYTF	beta	Mtb	Musvosvi et al. 2023
CASSILDGNNQPQHF	beta	Mtb	Musvosvi et al. 2023
CASSHKPGTSGYEQYF	beta	Mtb	Musvosvi et al. 2023
CASSLPAGEQYF	beta	Mtb	Musvosvi et al. 2023
CATSVLNTEAFF	beta	Mtb	Musvosvi et al. 2023
CATSTNGDINEQFF	beta	Mtb	Musvosvi et al. 2023
CATFLRGRGNTGELFF	beta	Mtb	Musvosvi et al. 2023
CASSPEAGTHNEQFF	beta	Mtb	Musvosvi et al. 2023
CASSQIAGRGGEKLFF	beta	Mtb	Musvosvi et al. 2023
CASSPPARDYTF	beta	Mtb	Musvosvi et al. 2023
CASSYGLLASQETQYF	beta	Mtb	Musvosvi et al. 2023
CASSLAVGLWYEQYF	beta	Mtb	Musvosvi et al. 2023
CASSPQLAEDTQYF	beta	Mtb	Musvosvi et al. 2023
CASSLKFSVNSVGLPINNEQFF	beta	Mtb	Musvosvi et al. 2023
CASSEEARLNTEAFF	beta	Mtb	Musvosvi et al. 2023
CASSFQGGRDTQYF	beta	Mtb	Musvosvi et al. 2023
CAWSVSTHNSPLHF	beta	Mtb	Musvosvi et al. 2023
CASSIDGTGELFF	beta	Mtb	Musvosvi et al. 2023
CASSLGTVRDEKLFF	beta	Mtb	Musvosvi et al. 2023
CASSFLEGVQETQYF	beta	Mtb	Musvosvi et al. 2023
CASSLDSREAFF	beta	Mtb	Musvosvi et al. 2023
CASSVPQGDETQYF	beta	Mtb	Musvosvi et al. 2023
CASSLWARAGSNSPLHF	beta	Mtb	Musvosvi et al. 2023
CASSQGLAGGPSEQYF	beta	Mtb	Musvosvi et al. 2023
CASSPRLAGVYEQFF	beta	Mtb	Musvosvi et al. 2023
CSARGQGNEQFF	beta	Mtb	Musvosvi et al. 2023
CATSGRVSETQYF	beta	Mtb	Musvosvi et al. 2023
CASSELGTEAFF	beta	Mtb	Musvosvi et al. 2023
CAISESGTRLYF	beta	Mtb	Musvosvi et al. 2023
CASSLVGSGYTF	beta	Mtb	Musvosvi et al. 2023
CASSLSREIDTQYF	beta	Mtb	Musvosvi et al. 2023
CASSIHGGAGETQYF	beta	Mtb	Musvosvi et al. 2023
CASSVLAGADTQYF	beta	Mtb	Musvosvi et al. 2023
CSAPWTGGTGELFF	beta	Mtb	Musvosvi et al. 2023
CASSTGQGITEQYF	beta	Mtb	Musvosvi et al. 2023
CASRGRVVFEAFF	beta	Mtb	Musvosvi et al. 2023
CASSPSGAGNTIYF	beta	Mtb	Musvosvi et al. 2023
CASSQGLTDQETQYF	beta	Mtb	Musvosvi et al. 2023
CATSLAGAHNEQFF	beta	Mtb	Musvosvi et al. 2023
CASSDGNAGITVAQHF	beta	Mtb	Musvosvi et al. 2023
CATSRVPGDQPQHF	beta	Mtb	Musvosvi et al. 2023
CASSLWARAGSNSPLHF	beta	Mtb	Musvosvi et al. 2023
CSVQLGLVEAFF	beta	Mtb	Musvosvi et al. 2023
CASSPLTDGELFF	beta	Mtb	Musvosvi et al. 2023
CASSPTGGAHEKLFF	beta	Mtb	Musvosvi et al. 2023
CASRTSGRTGELFF	beta	Mtb	Musvosvi et al. 2023
CASSQLRGREQYF	beta	Mtb	Musvosvi et al. 2023
CASSTSGGGAVNTGELFF	beta	Mtb	Musvosvi et al. 2023
CASIGRNEKLFF	beta	Mtb	Musvosvi et al. 2023
CASSIGAGVPTGELFF	beta	Mtb	Musvosvi et al. 2023
CASSLNPRGTGETQYF	beta	Mtb	Musvosvi et al. 2023
CASSLSPGAGNTIYF	beta	Mtb	Musvosvi et al. 2023
CASSPGFGVTGELFF	beta	Mtb	Musvosvi et al. 2023
CSATRGQGKYSNQPQHF	beta	Mtb	Musvosvi et al. 2023
CASRQGVSTEAFF	beta	Mtb	Musvosvi et al. 2023
CASSERQAQRAYGYTF	beta	Mtb	Musvosvi et al. 2023
CASSEGGLAKNIQYF	beta	Mtb	Musvosvi et al. 2023
CASSLRGQGTNSPLHF	beta	Mtb	Musvosvi et al. 2023
CASSPTLAGAGANVLTF	beta	Mtb	Musvosvi et al. 2023
CASSPGGRGLTNEKLFF	beta	Mtb	Musvosvi et al. 2023
CSAPDRVGTGELFF	beta	Mtb	Musvosvi et al. 2023
CSARDRPSERRGRGNGYTF	beta	Mtb	Musvosvi et al. 2023
CASSPRARSPGANVLTF	beta	Mtb	Musvosvi et al. 2023
CASSLGTGGGQETQYF	beta	Mtb	Musvosvi et al. 2023
CSVEASTKTGNGGYTF	beta	Mtb	Musvosvi et al. 2023
CASGFLRALTIVEQFF	beta	Mtb	Musvosvi et al. 2023
CASSLGPIYEQYF	beta	Mtb	Musvosvi et al. 2023
CASRAGMNTEAFF	beta	Mtb	Musvosvi et al. 2023
CASSEQGGRGTDTQYF	beta	Mtb	Musvosvi et al. 2023
CASSMGQGARQPQHF	beta	Mtb	Musvosvi et al. 2023
CASSQGSGRGPGAQYF	beta	Mtb	Musvosvi et al. 2023
CASSPSGGAVVQETQYF	beta	Mtb	Musvosvi et al. 2023
CASRTDGSSYNEQFF	beta	Mtb	Musvosvi et al. 2023
CASSQEMSTDTQYF	beta	Mtb	Musvosvi et al. 2023
CASSQDITGTTPYEQYF	beta	Mtb	Musvosvi et al. 2023
CSVEASTKTGNGGYTF	beta	Mtb	Musvosvi et al. 2023
CASKRTSSYNEQFF	beta	Mtb	Musvosvi et al. 2023
CAISDTNQPQHF	beta	Mtb	Musvosvi et al. 2023
CASSLVLTF	beta	Mtb	Musvosvi et al. 2023
CSAGLAGGPEHTDTQYF	beta	Mtb	Musvosvi et al. 2023
CASSQGVGLADYEQYF	beta	Mtb	Musvosvi et al. 2023
CASSLGGGRGYTF	beta	Mtb	Musvosvi et al. 2023
CSVEVGRGETQYF	beta	Mtb	Musvosvi et al. 2023
CASSLVGLSSYNEQFF	beta	Mtb	Musvosvi et al. 2023
CATEADRDGAKGQYF	beta	Mtb	Musvosvi et al. 2023
CASHRPLAGPSETQYF	beta	Mtb	Musvosvi et al. 2023
CASSSDRVAKAFF	beta	Mtb	Musvosvi et al. 2023
CASGLVGFLAGGGDTQYF	beta	Mtb	Musvosvi et al. 2023
CASSLGNQPADTQYF	beta	Mtb	Musvosvi et al. 2023
CASSEEGQSYNEQFF	beta	Mtb	Musvosvi et al. 2023
CASRDRGTDTQYF	beta	Mtb	Musvosvi et al. 2023
CASSLGVGVYGYTF	beta	Mtb	Musvosvi et al. 2023
CASTSQGDEQYF	beta	Mtb	Musvosvi et al. 2023
CASSLGQGNAGELFF	beta	Mtb	Musvosvi et al. 2023
CASTSSFQNIGNTIYF	beta	Mtb	Musvosvi et al. 2023
CASSLEGTGFGYTF	beta	Mtb	Musvosvi et al. 2023
CSASLRPDYGYTF	beta	Mtb	Musvosvi et al. 2023
CASSPRTSARQETQYF	beta	Mtb	Musvosvi et al. 2023
CASSFKQGGNTIYF	beta	Mtb	Musvosvi et al. 2023
CASSGTNTPTNEKLFF	beta	Mtb	Musvosvi et al. 2023
CSASPRLRGDTQYF	beta	Mtb	Musvosvi et al. 2023
CASSSRDRSSYNSPLHF	beta	Mtb	Musvosvi et al. 2023
CASTSQGDEQYF	beta	Mtb	Musvosvi et al. 2023
CSARDIGHYGNTIYF	beta	Mtb	Musvosvi et al. 2023
CASSLTGPLSTSGRSGETQYF	beta	Mtb	Musvosvi et al. 2023
CASSLVGRQNTEAFF	beta	Mtb	Musvosvi et al. 2023
CASSLEGGLATGELFF	beta	Mtb	Musvosvi et al. 2023
CSASPDPGGYNEQFF	beta	Mtb	Musvosvi et al. 2023
CASSLGQVTGANVLTF	beta	Mtb	Musvosvi et al. 2023
CASSYRLRPGLADNEQFF	beta	Mtb	Musvosvi et al. 2023
CASSRPPDGYTF	beta	Mtb	Musvosvi et al. 2023
CATSRDRATGYTGELFF	beta	Mtb	Musvosvi et al. 2023
CASSDQNTEAFF	beta	Mtb	Musvosvi et al. 2023
CASSGTNTPTNEKLFF	beta	Mtb	Musvosvi et al. 2023
CASSVPQGNEKLFF	beta	Mtb	Musvosvi et al. 2023
CASSLDQGRNQPQHF	beta	Mtb	Musvosvi et al. 2023
CASSQIAGRGGEKLFF	beta	Mtb	Musvosvi et al. 2023
CASSSPPFPLGSDTQYF	beta	Mtb	Musvosvi et al. 2023
CSVEEAIEQFF	beta	Mtb	Musvosvi et al. 2023
CASSVAEGETQYF	beta	Mtb	Musvosvi et al. 2023
CSVVVASPTDTQYF	beta	Mtb	Musvosvi et al. 2023
CASSFGRRTDTQYF	beta	Mtb	Musvosvi et al. 2023
CASSQGGAKGNYEQYF	beta	Mtb	Musvosvi et al. 2023
CASSRNGQGGGGYTF	beta	Mtb	Musvosvi et al. 2023
CSVGREEETQYF	beta	Mtb	Musvosvi et al. 2023
CASSPDREGQPQHF	beta	Mtb	Musvosvi et al. 2023
CASSPEARDNTEAFF	beta	Mtb	Musvosvi et al. 2023
CASSPRQVSGANVLTF	beta	Mtb	Musvosvi et al. 2023
CASSLRQNYGYTF	beta	Mtb	Musvosvi et al. 2023
CSARGQGNEQFF	beta	Mtb	Musvosvi et al. 2023
CASIVGQGAGGYTF	beta	Mtb	Musvosvi et al. 2023
CSARDPAGARTDTQYF	beta	Mtb	Musvosvi et al. 2023
CASSPYRGGGNEQFF	beta	Mtb	Musvosvi et al. 2023
CASRPGLAGGADTQYF	beta	Mtb	Musvosvi et al. 2023
CAIRDTAYEQYF	beta	Mtb	Musvosvi et al. 2023
CASSLAGHGANEKLFF	beta	Mtb	Musvosvi et al. 2023
CASSLLAGGADTQYF	beta	Mtb	Musvosvi et al. 2023
CSAQSEQETQYF	beta	Mtb	Musvosvi et al. 2023
CASSFLSRGLYSPLHF	beta	Mtb	Musvosvi et al. 2023
CSARERTDRTGELFF	beta	Mtb	Musvosvi et al. 2023
CSATGTSGGAWETQYF	beta	Mtb	Musvosvi et al. 2023
CAISSKWDDGNEKLFF	beta	Mtb	Musvosvi et al. 2023
CASSQARDIYYEQYF	beta	Mtb	Musvosvi et al. 2023
CSVTDRVGSNEQYF	beta	Mtb	Musvosvi et al. 2023
CASSLEVNTEAFF	beta	Mtb	Musvosvi et al. 2023
CASSPRQVSGANVLTF	beta	Mtb	Musvosvi et al. 2023
CASSWQATNEKLFF	beta	Mtb	Musvosvi et al. 2023
CATSTGHYNSPLHF	beta	Mtb	Musvosvi et al. 2023
CASSTRTSGQETQYF	beta	Mtb	Musvosvi et al. 2023
CASSSLKVRGKNYGYTF	beta	Mtb	Musvosvi et al. 2023
CASRAGMNTEAFF	beta	Mtb	Musvosvi et al. 2023
CASTRDKDSGNTIYF	beta	Mtb	Musvosvi et al. 2023
CASSIRGEGANVLTF	beta	Mtb	Musvosvi et al. 2023
CASSNTGGGANVLTF	beta	Mtb	Musvosvi et al. 2023
CSARGQGNEQYF	beta	Mtb	Musvosvi et al. 2023
CSARPFSGAQETQYF	beta	Mtb	Musvosvi et al. 2023
CASSLNPGATTGELFF	beta	Mtb	Musvosvi et al. 2023
CASSLWGWPQFF	beta	Mtb	Musvosvi et al. 2023
CASSLGDSGTDTQYF	beta	Mtb	Musvosvi et al. 2023
CASSPNRGGQPQHF	beta	Mtb	Musvosvi et al. 2023
CASSMQGIYGYTF	beta	Mtb	Musvosvi et al. 2023
CSARDIWVSQPQHF	beta	Mtb	Musvosvi et al. 2023
CSARKQQRTEAFF	beta	Mtb	Musvosvi et al. 2023
CASSLTQRGTYEQYF	beta	Mtb	Musvosvi et al. 2023
CSVGLASDTQYF	beta	Mtb	Musvosvi et al. 2023
CASSLGVGVYGYTF	beta	Mtb	Musvosvi et al. 2023
CASSGPDTRNEKLFF	beta	Mtb	Musvosvi et al. 2023
CASSPTGYEQYF	beta	Mtb	Musvosvi et al. 2023
CASSPGLAGTSAQYF	beta	Mtb	Musvosvi et al. 2023
CASSRGERGNYEQYF	beta	Mtb	Musvosvi et al. 2023
CASSTGQGNYGYTF	beta	Mtb	Musvosvi et al. 2023
CASSLGGSRDRLGYTF	beta	Mtb	Musvosvi et al. 2023
CASSRNLGRGGETQYF	beta	Mtb	Musvosvi et al. 2023
CASSVTERSYNEQFF	beta	Mtb	Musvosvi et al. 2023
CASSTGTNYEQYF	beta	Mtb	Musvosvi et al. 2023
CASSPRTSARQETQYF	beta	Mtb	Musvosvi et al. 2023
CSARDQGNTIYF	beta	Mtb	Musvosvi et al. 2023
CASSAQGSARIYGYTF	beta	Mtb	Musvosvi et al. 2023
CASSLGVGTDTQYF	beta	Mtb	Musvosvi et al. 2023
CSVGLASDTQYF	beta	Mtb	Musvosvi et al. 2023
CSARDAGGDETQYF	beta	Mtb	Musvosvi et al. 2023
CASSFVAWIEQFF	beta	Mtb	Musvosvi et al. 2023
CASSTGQGITEQYF	beta	Mtb	Musvosvi et al. 2023
CSAREGADEKLFF	beta	Mtb	Musvosvi et al. 2023
CASSRGGSYEQYF	beta	Mtb	Musvosvi et al. 2023
CASSARQLRSTNEKLFF	beta	Mtb	Musvosvi et al. 2023
CASSHGQGAGSGANVLTF	beta	Mtb	Musvosvi et al. 2023
CASSLGQGWTEAFF	beta	Mtb	Musvosvi et al. 2023
CASSRFGQIYSNQPQHF	beta	Mtb	Musvosvi et al. 2023
CASRTLTTGVWETQYF	beta	Mtb	Musvosvi et al. 2023
CSARGVSGANVLTF	beta	Mtb	Musvosvi et al. 2023
CASSFREGELNGYTF	beta	Mtb	Musvosvi et al. 2023
CASSQGGFYGYTF	beta	Mtb	Musvosvi et al. 2023
CATSRDPGYNQPQHF	beta	Mtb	Musvosvi et al. 2023
CATEGKEAGELFF	beta	Mtb	Musvosvi et al. 2023
CATSGPRTSGRAYEQYF	beta	Mtb	Musvosvi et al. 2023
CSARDQGNEAFF	beta	Mtb	Musvosvi et al. 2023
CASSQRVTEAFF	beta	Mtb	Musvosvi et al. 2023
CASRRLVGETQYF	beta	Mtb	Musvosvi et al. 2023
CAISTPGDSYNEQFF	beta	Mtb	Musvosvi et al. 2023
CASRQGVSTEAFF	beta	Mtb	Musvosvi et al. 2023
CASGASGGTQYF	beta	Mtb	Musvosvi et al. 2023
CASSERGEGSYEQYF	beta	Mtb	Musvosvi et al. 2023
CASSDSGGGSYNEQFF	beta	Mtb	Musvosvi et al. 2023
CSARGQGNEQFF	beta	Mtb	Musvosvi et al. 2023
CSVEASTKTGNGGYTF	beta	Mtb	Musvosvi et al. 2023
CASRSAGAFTEAFF	beta	Mtb	Musvosvi et al. 2023
CASSVAGQGAPLHF	beta	Mtb	Musvosvi et al. 2023
CATSGPRTSGRAYEQYF	beta	Mtb	Musvosvi et al. 2023
CASSLGGQVPYNEQFF	beta	Mtb	Musvosvi et al. 2023
CASSPRQVSGANVLTF	beta	Mtb	Musvosvi et al. 2023
CASSYLRGWGEQYF	beta	Mtb	Musvosvi et al. 2023
CASSFNQGNNEQFF	beta	Mtb	Musvosvi et al. 2023
CSAILATNEKLFF	beta	Mtb	Musvosvi et al. 2023
CASSRRTGGETQYF	beta	Mtb	Musvosvi et al. 2023
CAISESASGGYNEQFF	beta	Mtb	Musvosvi et al. 2023
CASSSGSGRAGDTQYF	beta	Mtb	Musvosvi et al. 2023
CASSLGRTLGDSGYTF	beta	Mtb	Musvosvi et al. 2023
CASSPGGLAGGQFAKNIQYF	beta	Mtb	Musvosvi et al. 2023
CATSGAAVRGRALYGYTF	beta	Mtb	Musvosvi et al. 2023
CASSPRELRQPQHF	beta	Mtb	Musvosvi et al. 2023
CSAPLGGPNTGELFF	beta	Mtb	Musvosvi et al. 2023
CASSLDPGSNQPQHF	beta	Mtb	Musvosvi et al. 2023
CASSFTGQGKGLNYGYTF	beta	Mtb	Musvosvi et al. 2023
CASSVWGSNEQFF	beta	Mtb	Musvosvi et al. 2023
CASITGTSGSNEQFF	beta	Mtb	Musvosvi et al. 2023
CASSLRNEQFF	beta	Mtb	Musvosvi et al. 2023
CSATVTWGAGGYGYTF	beta	Mtb	Musvosvi et al. 2023
CASSGETEAFF	beta	Mtb	Musvosvi et al. 2023
CATRDRGIYSNQPQHF	beta	Mtb	Musvosvi et al. 2023
CASLGQGNMNLRGYTF	beta	Mtb	Musvosvi et al. 2023
CAWKGSDRYNEQFF	beta	Mtb	Musvosvi et al. 2023
CASSTSRREQFF	beta	Mtb	Musvosvi et al. 2023
CSAGGQQAYEQYF	beta	Mtb	Musvosvi et al. 2023
CSVGTELNYGYTF	beta	Mtb	Musvosvi et al. 2023
CASSQKKDRSNYGYTF	beta	Mtb	Musvosvi et al. 2023
CASKSQGIYYEQYF	beta	Mtb	Musvosvi et al. 2023
CASSRTLGQGIEETQYF	beta	Mtb	Musvosvi et al. 2023
CASSPHRAKNTEAFF	beta	Mtb	Musvosvi et al. 2023
CASSPGLAGGQFNEQFF	beta	Mtb	Musvosvi et al. 2023
CSAALGMRTEAFF	beta	Mtb	Musvosvi et al. 2023
CASSFQQGFTDTQYF	beta	Mtb	Musvosvi et al. 2023
CASSQGPQASETQYF	beta	Mtb	Musvosvi et al. 2023
CASRRRGGGEEKLFF	beta	Mtb	Musvosvi et al. 2023
CASSSKRGAGWGNQYF	beta	Mtb	Musvosvi et al. 2023
CASSLSIGQGTNSPLHF	beta	Mtb	Musvosvi et al. 2023
CASSLRGGLGMEKLFF	beta	Mtb	Musvosvi et al. 2023
CSASQGAGNTIYF	beta	Mtb	Musvosvi et al. 2023
CATRGRYGYTF	beta	Mtb	Musvosvi et al. 2023
CASSPLAGPNSPLHF	beta	Mtb	Musvosvi et al. 2023
CASSLRGGLGMEKLFF	beta	Mtb	Musvosvi et al. 2023
CSVATGNIAFF	beta	Mtb	Musvosvi et al. 2023
CSVEGIISGGVGEQFF	beta	Mtb	Musvosvi et al. 2023
CASSKLLRGRRATGELFF	beta	Mtb	Musvosvi et al. 2023
CASRPGQGAYEQYF	beta	Mtb	Musvosvi et al. 2023
CSATVTWGAGGYGYTF	beta	Mtb	Musvosvi et al. 2023
CASSLVRNTEAFF	beta	Mtb	Musvosvi et al. 2023
CASSGTGGAGELFF	beta	Mtb	Musvosvi et al. 2023
CASSPGQGSSDEQYF	beta	Mtb	Musvosvi et al. 2023
CATSRDSFTEAFF	beta	Mtb	Musvosvi et al. 2023
CASSVTLAGGGTDTQYF	beta	Mtb	Musvosvi et al. 2023
CASSWDSFATNEKLFF	beta	Mtb	Musvosvi et al. 2023
CASSFRVGAGTGELFF	beta	Mtb	Musvosvi et al. 2023
CASSLRGGANYNEQFF	beta	Mtb	Musvosvi et al. 2023
CASSFSLGASTDTQYF	beta	Mtb	Musvosvi et al. 2023
CASSLSIDWGFTEAFF	beta	Mtb	Musvosvi et al. 2023
CASSLGGNGYTF	beta	Mtb	Musvosvi et al. 2023
CSAPGGTAEAFF	beta	Mtb	Musvosvi et al. 2023
CSAIWPIRGTGELFF	beta	Mtb	Musvosvi et al. 2023
CASSTRRSRDRGGDQPQHF	beta	Mtb	Musvosvi et al. 2023
CASSSTVDRGGIQYF	beta	Mtb	Musvosvi et al. 2023
CATSRDKALRNTDTQYF	beta	Mtb	Musvosvi et al. 2023
CSARGFKWGTEAFF	beta	Mtb	Musvosvi et al. 2023
CASRVWDRGRGAFF	beta	Mtb	Musvosvi et al. 2023
CASSLVGGGWNSPLHF	beta	Mtb	Musvosvi et al. 2023
CASSLTPGGNTEAFF	beta	Mtb	Musvosvi et al. 2023
CASSFRRDYEQYF	beta	Mtb	Musvosvi et al. 2023
CASSERQPYNSPLHF	beta	Mtb	Musvosvi et al. 2023
CSATPLGRKTQYF	beta	Mtb	Musvosvi et al. 2023
CASSLGGFTDTQYF	beta	Mtb	Musvosvi et al. 2023
CSARWEGDGGGYTF	beta	Mtb	Musvosvi et al. 2023
CASSLENSSGAFF	beta	Mtb	Musvosvi et al. 2023
CASSWGRSTDTQYF	beta	Mtb	Musvosvi et al. 2023
CASSLVPTGIDGYTF	beta	Mtb	Musvosvi et al. 2023
CASRRQVGGYNEQFF	beta	Mtb	Musvosvi et al. 2023
CASTPSPGNYGYTF	beta	Mtb	Musvosvi et al. 2023
CASSLSAGQGSNQPQHF	beta	Mtb	Musvosvi et al. 2023
CASSRQAYGYTF	beta	Mtb	Musvosvi et al. 2023
CASSPPGDTRTDTQYF	beta	Mtb	Musvosvi et al. 2023
CASSLEPENTEAFF	beta	Mtb	Musvosvi et al. 2023
CASSPRGGLSGYTF	beta	Mtb	Musvosvi et al. 2023
CSVEVGEKLFF	beta	Mtb	Musvosvi et al. 2023
CASSQSGAGELFF	beta	Mtb	Musvosvi et al. 2023
CASSQGRALYGYTF	beta	Mtb	Musvosvi et al. 2023
CSARDQGSRGESGEQYF	beta	Mtb	Musvosvi et al. 2023
CASSLRSGRGGTEAFF	beta	Mtb	Musvosvi et al. 2023
CASSLEPGLAGASQYF	beta	Mtb	Musvosvi et al. 2023
CASSGETEAFF	beta	Mtb	Musvosvi et al. 2023
CSALSGTDRYEQYF	beta	Mtb	Musvosvi et al. 2023
CASSLSLQGASYNSPLHF	beta	Mtb	Musvosvi et al. 2023
CASSLKIQGATEAFF	beta	Mtb	Musvosvi et al. 2023
CASSPGFWRGHTEAFF	beta	Mtb	Musvosvi et al. 2023
CASSLRGGLGMEKLFF	beta	Mtb	Musvosvi et al. 2023
CASSLSIGQGTNSPLHF	beta	Mtb	Musvosvi et al. 2023
CATSPSPGQSLDSNQPQHF	beta	Mtb	Musvosvi et al. 2023
CASSDERAEAFF	beta	Mtb	Musvosvi et al. 2023
CASSFRTSTEAFF	beta	Mtb	Musvosvi et al. 2023
CATSRDRRGRDTGELFF	beta	Mtb	Musvosvi et al. 2023
CASSQVQGIGEQFF	beta	Mtb	Musvosvi et al. 2023
CAIRPTGNTGELFF	beta	Mtb	Musvosvi et al. 2023
CASTFGAGSEKLFF	beta	Mtb	Musvosvi et al. 2023
CASSLRGGGAYNEQFF	beta	Mtb	Musvosvi et al. 2023
CASTRRGDHQPQHF	beta	Mtb	Musvosvi et al. 2023
CASSMTWDRLNYGYTF	beta	Mtb	Musvosvi et al. 2023
CASSSGRGLADSEQYF	beta	Mtb	Musvosvi et al. 2023
CATSRESGTNNEQFF	beta	Mtb	Musvosvi et al. 2023
CASSGLGGGNTEAFF	beta	Mtb	Musvosvi et al. 2023
CASSLDPSDNTEAFF	beta	Mtb	Musvosvi et al. 2023
CASSLENLINEQFF	beta	Mtb	Musvosvi et al. 2023
CSVENSYNEQFF	beta	Mtb	Musvosvi et al. 2023
CASITGTSGSNEQFF	beta	Mtb	Musvosvi et al. 2023
CSAITVQGVWGYTF	beta	Mtb	Musvosvi et al. 2023
CASSRGQGNQPQHF	beta	Mtb	Musvosvi et al. 2023
CASRRQQGNEKLFF	beta	Mtb	Musvosvi et al. 2023
CASSFRQGADTQYF	beta	Mtb	Musvosvi et al. 2023
CASSLGLGGEQYF	beta	Mtb	Musvosvi et al. 2023
CASSLEYPGRGRLQPQHF	beta	Mtb	Musvosvi et al. 2023
CSAWTGTNSPLHF	beta	Mtb	Musvosvi et al. 2023
CSVDFGTGWKTQYF	beta	Mtb	Musvosvi et al. 2023
CASSRRGPRTSNTQGSEAFF	beta	Mtb	Musvosvi et al. 2023
CASSYEGFWHTEAFF	beta	Mtb	Musvosvi et al. 2023
CASRYTEGRANYGYTF	beta	Mtb	Musvosvi et al. 2023
CASSLPSAGTDTQYF	beta	Mtb	Musvosvi et al. 2023
CSAAGSTHEQYF	beta	Mtb	Musvosvi et al. 2023
CASSVDGQSNSPLHF	beta	Mtb	Musvosvi et al. 2023
CASKLEGGSNQPQHF	beta	Mtb	Musvosvi et al. 2023
CASSQGTGLAFF	beta	Mtb	Musvosvi et al. 2023
CSASYAPSNQPQHF	beta	Mtb	Musvosvi et al. 2023
CASSPRGASGANEQFF	beta	Mtb	Musvosvi et al. 2023
CASSVEGGSSTDTQYF	beta	Mtb	Musvosvi et al. 2023
CAWSVQEGVAGYTF	beta	Mtb	Musvosvi et al. 2023
CSALTPSGNTIYF	beta	Mtb	Musvosvi et al. 2023
CASITGTSGSNEQFF	beta	Mtb	Musvosvi et al. 2023
CASSPGLAGGQFNEQFF	beta	Mtb	Musvosvi et al. 2023
CASSLTQGDNSPLHF	beta	Mtb	Musvosvi et al. 2023
CSVDRTGSTEAFF	beta	Mtb	Musvosvi et al. 2023
CASAEDRVAGTQYF	beta	Mtb	Musvosvi et al. 2023
CSGSNREGDGYTF	beta	Mtb	Musvosvi et al. 2023
CASSLVPTGIDGYTF	beta	Mtb	Musvosvi et al. 2023
CASSQDSGQGAGFAEAFF	beta	Mtb	Musvosvi et al. 2023
CASSDDGQPNQPQHF	beta	Mtb	Musvosvi et al. 2023
CSATMPNVPIANEKLFF	beta	Mtb	Musvosvi et al. 2023
CASSLQMNTEAFF	beta	Mtb	Musvosvi et al. 2023
CASIDRGPPRTWRKLFF	beta	Mtb	Musvosvi et al. 2023
CATSDQGLNYGYTF	beta	Mtb	Musvosvi et al. 2023
CASNQRVLADTQYF	beta	Mtb	Musvosvi et al. 2023
CASITGTSGSNEQFF	beta	Mtb	Musvosvi et al. 2023
CASSYNMDNEQFF	beta	Mtb	Musvosvi et al. 2023
CSARDWAQGRNTEAFF	beta	Mtb	Musvosvi et al. 2023
CASSLMGGPNEKLFF	beta	Mtb	Musvosvi et al. 2023
CASSLDPSSYEQYF	beta	Mtb	Musvosvi et al. 2023
CASSPTSGGPFIAYEQYF	beta	Mtb	Musvosvi et al. 2023
CASSINEGDSPLHF	beta	Mtb	Musvosvi et al. 2023
CASSFPGTGYNEQYF	beta	Mtb	Musvosvi et al. 2023
CASRQEPTDTQYF	beta	Mtb	Musvosvi et al. 2023
CASSRGQGNQPQHF	beta	Mtb	Musvosvi et al. 2023
CASSLVRNTEAFF	beta	Mtb	Musvosvi et al. 2023
CASYTGTGNQPQHF	beta	Mtb	Musvosvi et al. 2023
CASSLGTHLMSQHF	beta	Mtb	Musvosvi et al. 2023
CASSSKGGSLGYEQYF	beta	Mtb	Musvosvi et al. 2023
CASSLAGITEAFF	beta	Mtb	Musvosvi et al. 2023
CASSHGSEQFF	beta	Mtb	Musvosvi et al. 2023
CASSQVRLSRNYTF	beta	Mtb	Musvosvi et al. 2023
CASNRGGGFYEQYF	beta	Mtb	Musvosvi et al. 2023
CASSSLRGNTQYF	beta	Mtb	Musvosvi et al. 2023
CASSLVPNQETQYF	beta	Mtb	Musvosvi et al. 2023
CASSVGSGGAYTQYF	beta	Mtb	Musvosvi et al. 2023
CSARAQRVGTEAFF	beta	Mtb	Musvosvi et al. 2023
CASMRQQGAREQYF	beta	Mtb	Musvosvi et al. 2023
CASSEVRGKGNQPQHF	beta	Mtb	Musvosvi et al. 2023
CASSLSLQGASYNSPLHF	beta	Mtb	Musvosvi et al. 2023
CASSFGSDTEAFF	beta	Mtb	Musvosvi et al. 2023
CASSPGQGLPFPLHF	beta	Mtb	Musvosvi et al. 2023
CSAEGQGLAGQYF	beta	Mtb	Musvosvi et al. 2023
CASSFRQFYSGANVLTF	beta	Mtb	Musvosvi et al. 2023
CASSFRVGAGTGELFF	beta	Mtb	Musvosvi et al. 2023
CASRRQQGNEKLFF	beta	Mtb	Musvosvi et al. 2023
CSAPQFGTSGEETQYF	beta	Mtb	Musvosvi et al. 2023
CASSQELGSHSNTGELFF	beta	Mtb	Musvosvi et al. 2023
CASAHANTGELFF	beta	Mtb	Musvosvi et al. 2023
CASSFTPWTGELFF	beta	Mtb	Musvosvi et al. 2023
CASSLENSSGAFF	beta	Mtb	Musvosvi et al. 2023
CASSLGQGYYGYTF	beta	Mtb	Musvosvi et al. 2023
CSAPGQGGETQYF	beta	Mtb	Musvosvi et al. 2023
CASSLVASGEEQYF	beta	Mtb	Musvosvi et al. 2023
CASSFGAGANVLTF	beta	Mtb	Musvosvi et al. 2023
CASSQEPGILKGTEAFF	beta	Mtb	Musvosvi et al. 2023
CATSDQGLNYGYTF	beta	Mtb	Musvosvi et al. 2023
CASAGETEAFF	beta	Mtb	Musvosvi et al. 2023
CSAPGLAAYNEQFF	beta	Mtb	Musvosvi et al. 2023
CASSLEGATNYGYTF	beta	Mtb	Musvosvi et al. 2023
CASSYFGRDFFSPLHF	beta	Mtb	Musvosvi et al. 2023
CASMGWEKLFF	beta	Mtb	Musvosvi et al. 2023
CASSILLGGEQFF	beta	Mtb	Musvosvi et al. 2023
CASSLGVTAMNTEAFF	beta	Mtb	Musvosvi et al. 2023
CASGPWTGNNQPQHF	beta	Mtb	Musvosvi et al. 2023
CASSPAVGLGETQYF	beta	Mtb	Musvosvi et al. 2023
CASSLAGGQQYF	beta	Mtb	Musvosvi et al. 2023
CASSILLGGEQFF	beta	Mtb	Musvosvi et al. 2023
CASSGGTGFGYTF	beta	Mtb	Musvosvi et al. 2023
CAISPRGYDTEAFF	beta	Mtb	Musvosvi et al. 2023
CASSTTGTGRYEQYF	beta	Mtb	Musvosvi et al. 2023
CASSLDLTNEQFF	beta	Mtb	Musvosvi et al. 2023
CASSVALQGAEGEAFF	beta	Mtb	Musvosvi et al. 2023
CASSRAGTGGSPLHF	beta	Mtb	Musvosvi et al. 2023
CASSSTAGTDSYEQYF	beta	Mtb	Musvosvi et al. 2023
CASSASGQTYLGDSPLHF	beta	Mtb	Musvosvi et al. 2023
CASRPDRNDEKLFF	beta	Mtb	Musvosvi et al. 2023
CSAGIAGRTDTQYF	beta	Mtb	Musvosvi et al. 2023
CASTPDRINGYTF	beta	Mtb	Musvosvi et al. 2023
CASITGTSGSNEQFF	beta	Mtb	Musvosvi et al. 2023
CSARKQPGTTETQYF	beta	Mtb	Musvosvi et al. 2023
CSARRQGSYNSPLHF	beta	Mtb	Musvosvi et al. 2023
CASSLAVGMWNEQFF	beta	Mtb	Musvosvi et al. 2023
CSASRTEGYNEQFF	beta	Mtb	Musvosvi et al. 2023
CSARWEGDGGGYTF	beta	Mtb	Musvosvi et al. 2023
CSVRTSGNTIYF	beta	Mtb	Musvosvi et al. 2023
CSARETGQGKGGGSSLNQPQHF	beta	Mtb	Musvosvi et al. 2023
CASSFSGQGVYGYTF	beta	Mtb	Musvosvi et al. 2023
CASSYNMDNEQFF	beta	Mtb	Musvosvi et al. 2023
CASSLDGNRAEAFF	beta	Mtb	Musvosvi et al. 2023
CASSVAGVVEEKLFF	beta	Mtb	Musvosvi et al. 2023
CASSLSPHQPQHF	beta	Mtb	Musvosvi et al. 2023
CATSTRGGGETQYF	beta	Mtb	Musvosvi et al. 2023
CASSTGAGGKETQYF	beta	Mtb	Musvosvi et al. 2023
CATQGGHKNTEAFF	beta	Mtb	Musvosvi et al. 2023
CASSGLGGGNTEAFF	beta	Mtb	Musvosvi et al. 2023
CASSETGGTKNIQYF	beta	Mtb	Musvosvi et al. 2023
CSTKTEGDGGGYTF	beta	Mtb	Musvosvi et al. 2023
CASSLGREAFF	beta	Mtb	Musvosvi et al. 2023
CASSLDSMNTEAFF	beta	Mtb	Musvosvi et al. 2023
CSAPQFGTSGEETQYF	beta	Mtb	Musvosvi et al. 2023
CASSLGLANSNQPQHF	beta	Mtb	Musvosvi et al. 2023
CSVWTGGGYTF	beta	Mtb	Musvosvi et al. 2023
CSATVTWGAGGYGYTF	beta	Mtb	Musvosvi et al. 2023
CASSLRRGTGTEAFF	beta	Mtb	Musvosvi et al. 2023
CASSLRSGELGFF	beta	Mtb	Musvosvi et al. 2023
CATSSGPAQPQHF	beta	Mtb	Musvosvi et al. 2023
CSARWEGDGGGYTF	beta	Mtb	Musvosvi et al. 2023
CSADFRDRGQTEAFF	beta	Mtb	Musvosvi et al. 2023
CASSQPTGSYGYTF	beta	Mtb	Musvosvi et al. 2023
CAWGTGNSPLHF	beta	Mtb	Musvosvi et al. 2023
CASSVRMDSPLHF	beta	Mtb	Musvosvi et al. 2023
CASNRDPYSNQPQHF	beta	Mtb	Musvosvi et al. 2023
CASSLGGSQNTGELFF	beta	Mtb	Musvosvi et al. 2023
CASSHQGGGQETQYF	beta	Mtb	Musvosvi et al. 2023
CASLRQGSYNSPLHF	beta	Mtb	Musvosvi et al. 2023
CASSPDRDIGYTF	beta	Mtb	Musvosvi et al. 2023
CSADFRDRGQTEAFF	beta	Mtb	Musvosvi et al. 2023
CASRPRGNTGELFF	beta	Mtb	Musvosvi et al. 2023
CASSLEGHPENYGYTF	beta	Mtb	Musvosvi et al. 2023
CASSESAVRYEQYF	beta	Mtb	Musvosvi et al. 2023
CASSLEPGLAGASQYF	beta	Mtb	Musvosvi et al. 2023
CAISEQRDEQFF	beta	Mtb	Musvosvi et al. 2023
CASSQDPGGDTEAFF	beta	Mtb	Musvosvi et al. 2023
CSATGTGLNTEAFF	beta	Mtb	Musvosvi et al. 2023
CASSTRRSRDRGGDQPQHF	beta	Mtb	Musvosvi et al. 2023
CATSDQGLNYGYTF	beta	Mtb	Musvosvi et al. 2023
CASSLRGGAAYNEQFF	beta	Mtb	Musvosvi et al. 2023
CASSFWGNSPLHF	beta	Mtb	Musvosvi et al. 2023
CASSLAGGQQYF	beta	Mtb	Musvosvi et al. 2023
CASSLVGTDYEQYF	beta	Mtb	Musvosvi et al. 2023
CSAPAVGEMMGTFF	beta	Mtb	Musvosvi et al. 2023
CASSMGRGETQYF	beta	Mtb	Musvosvi et al. 2023
CSARLTQETQYF	beta	Mtb	Musvosvi et al. 2023
CASREGGADNQPQHF	beta	Mtb	Musvosvi et al. 2023
CASRTDQGEQFF	beta	Mtb	Musvosvi et al. 2023
CSAREPGRTEAFF	beta	Mtb	Musvosvi et al. 2023
CATSGFLDTGELFF	beta	Mtb	Musvosvi et al. 2023
CASSEAPGGPGNEQFF	beta	Mtb	Musvosvi et al. 2023
CASSLEGTAIGGYTF	beta	Mtb	Musvosvi et al. 2023
CASSQDSAVGYTF	beta	Mtb	Musvosvi et al. 2023
CASSQVPGVTYGYTF	beta	Mtb	Musvosvi et al. 2023
CASRTVYGYTF	beta	Mtb	Musvosvi et al. 2023
CASSLRGGLGMEKLFF	beta	Mtb	Musvosvi et al. 2023
CSVRDSLGFGYTF	beta	Mtb	Musvosvi et al. 2023
CSVRAQGFGYTF	beta	Mtb	Musvosvi et al. 2023
CASSGETEAFF	beta	Mtb	Musvosvi et al. 2023
CASSPLPLESTDTQYF	beta	Mtb	Musvosvi et al. 2023
CASSLSLQGASYNSPLHF	beta	Mtb	Musvosvi et al. 2023
CASTRNSYNEQFF	beta	Mtb	Musvosvi et al. 2023
CASSPSAGAGGTDTQYF	beta	Mtb	Musvosvi et al. 2023
CSAPGLADTGELFF	beta	Mtb	Musvosvi et al. 2023
CASSLIGRETQYF	beta	Mtb	Musvosvi et al. 2023
CSVLGLVYNEQFF	beta	Mtb	Musvosvi et al. 2023
CATSRDPGFNQPQHF	beta	Mtb	Musvosvi et al. 2023
CSASAWDSHLNTEAFF	beta	Mtb	Musvosvi et al. 2023
CSARALWTGQETQYF	beta	Mtb	Musvosvi et al. 2023
CASSRSRGRDEAFF	beta	Mtb	Musvosvi et al. 2023
CASNRGMGDEQYF	beta	Mtb	Musvosvi et al. 2023
CASSPPGRGGYTF	beta	Mtb	Musvosvi et al. 2023
CASITGRNTEAFF	beta	Mtb	Musvosvi et al. 2023
CASSVGAPNEQFF	beta	Mtb	Musvosvi et al. 2023
CASSVGFGPTSTDTQYF	beta	Mtb	Musvosvi et al. 2023
CATSSGPAQPQHF	beta	Mtb	Musvosvi et al. 2023
CASSLEDRGKTEAFF	beta	Mtb	Musvosvi et al. 2023
CASVPGAGTGELFF	beta	Mtb	Musvosvi et al. 2023
CASSYRGGNEKLFF	beta	Mtb	Musvosvi et al. 2023
CASSQPTGGSGEQFF	beta	Mtb	Musvosvi et al. 2023
CASSSGQGLSAFF	beta	Mtb	Musvosvi et al. 2023
CASSLSVAMRGEAFF	beta	Mtb	Musvosvi et al. 2023
CASSDERAEAFF	beta	Mtb	Musvosvi et al. 2023
CATSRDQGRRNYGYTF	beta	Mtb	Musvosvi et al. 2023
CASSGQGAGSTEAFF	beta	Mtb	Musvosvi et al. 2023
CASRYTEGRANYGYTF	beta	Mtb	Musvosvi et al. 2023
CASSAGLDSPLHF	beta	Mtb	Musvosvi et al. 2023
CSVGTELNYGYTF	beta	Mtb	Musvosvi et al. 2023
CASSPESDYNSPLHF	beta	Mtb	Musvosvi et al. 2023
CASSFWADTQYF	beta	Mtb	Musvosvi et al. 2023
CSATVTWGAGGYGYTF	beta	Mtb	Musvosvi et al. 2023
CASSLKGRDTQYF	beta	Mtb	Musvosvi et al. 2023
CSVAPGLFSYGYTF	beta	Mtb	Musvosvi et al. 2023
CSARGIGNTIYF	beta	Mtb	Musvosvi et al. 2023
CSVEGIISGGVGEQFF	beta	Mtb	Musvosvi et al. 2023
CASRPRGNTGELFF	beta	Mtb	Musvosvi et al. 2023
CASSLSIGQGTNSPLHF	beta	Mtb	Musvosvi et al. 2023
CASSVEGWAYNEQFF	beta	Mtb	Musvosvi et al. 2023
CASSAQGAGYGYTF	beta	Mtb	Musvosvi et al. 2023
CSAKTGDSGNTIYF	beta	Mtb	Musvosvi et al. 2023
CSARIPGRGDEKLFF	beta	Mtb	Musvosvi et al. 2023
CASSLWLSGANVLTF	beta	Mtb	Musvosvi et al. 2023
CSAISGTDNQPQHF	beta	Mtb	Musvosvi et al. 2023
CAWSVLEGRGTEAFF	beta	Mtb	Musvosvi et al. 2023
CASSLGQGYYGYTF	beta	Mtb	Musvosvi et al. 2023
CASSDPTGKSGNTIYF	beta	Mtb	Musvosvi et al. 2023
CASSLAYEQYF	beta	Mtb	Musvosvi et al. 2023
CASSPSGNQPQHF	beta	Mtb	Musvosvi et al. 2023
CASKTGGRQYF	beta	Mtb	Musvosvi et al. 2023
CASSITANTEAFF	beta	Mtb	Musvosvi et al. 2023
CASRPGRTYTYEQYF	beta	Mtb	Musvosvi et al. 2023
CASSGERGANYGYTF	beta	Mtb	Musvosvi et al. 2023
CASSLQGGGYEQYF	beta	Mtb	Musvosvi et al. 2023
CASSYSGPGETQYF	beta	Mtb	Musvosvi et al. 2023
CASSLIGGRVGYGYTF	beta	Mtb	Musvosvi et al. 2023
CSAQDRGHGTNEKLFF	beta	Mtb	Musvosvi et al. 2023
CASSLAGTQEGGYTF	beta	Mtb	Musvosvi et al. 2023
CASSETGEGGYTF	beta	Mtb	Musvosvi et al. 2023
CASTHRWAGELFF	beta	Mtb	Musvosvi et al. 2023
CASSLGDRGTYSGNTIYF	beta	Mtb	Musvosvi et al. 2023
CASSRGSYNSPLHF	beta	Mtb	Musvosvi et al. 2023
CASSSPRGQAWSSPLHF	beta	Mtb	Musvosvi et al. 2023
CASSLRAGWTGELFF	beta	Mtb	Musvosvi et al. 2023
CASQTNTEAFF	beta	Mtb	Musvosvi et al. 2023
CASSAAGASSTGELFF	beta	Mtb	Musvosvi et al. 2023
CSARDSGVGALQPQHF	beta	Mtb	Musvosvi et al. 2023
CSATRGLEATNEKLFF	beta	Mtb	Musvosvi et al. 2023
CAISGEDRGNTEAFF	beta	Mtb	Musvosvi et al. 2023
CASSPLLQGTPRVTEAFF	beta	Mtb	Musvosvi et al. 2023
CASSSGASTDTQYF	beta	Mtb	Musvosvi et al. 2023
CSVEEQMNTGELFF	beta	Mtb	Musvosvi et al. 2023
CASSERWGWESTIYF	beta	Mtb	Musvosvi et al. 2023
CAISDFRQGNSPLHF	beta	Mtb	Musvosvi et al. 2023
CASSVTNEAFF	beta	Mtb	Musvosvi et al. 2023
CSARVRGSKDYNEQFF	beta	Mtb	Musvosvi et al. 2023
CATRPGLDYGEQFF	beta	Mtb	Musvosvi et al. 2023
CASSLSVARDYNEQFF	beta	Mtb	Musvosvi et al. 2023
CASSQDEHSVRKVNQPQHF	beta	Mtb	Musvosvi et al. 2023
CSAAPPGGTVKYQPQHF	beta	Mtb	Musvosvi et al. 2023
CASSAGQGRRTQYF	beta	Mtb	Musvosvi et al. 2023
CAIIQGRANTEAFF	beta	Mtb	Musvosvi et al. 2023
CSARVLLGADTEAFF	beta	Mtb	Musvosvi et al. 2023
CASSLAGTQEGGYTF	beta	Mtb	Musvosvi et al. 2023
CASSLGSGGYNEQFF	beta	Mtb	Musvosvi et al. 2023
CSARIQGASGELFF	beta	Mtb	Musvosvi et al. 2023
CASSLPTGAATGYTF	beta	Mtb	Musvosvi et al. 2023
CASSEMVLSGANVLTF	beta	Mtb	Musvosvi et al. 2023
CSATRGLEATNEKLFF	beta	Mtb	Musvosvi et al. 2023
CASIHTGGSTPAFF	beta	Mtb	Musvosvi et al. 2023
CASSLARGLNTEAFF	beta	Mtb	Musvosvi et al. 2023
CASSVLLDTRYNEQFF	beta	Mtb	Musvosvi et al. 2023
CASSQEFGLARDTDTQYF	beta	Mtb	Musvosvi et al. 2023
CASSPPGQGIKQYF	beta	Mtb	Musvosvi et al. 2023
CSAGIPGLLSYNEQFF	beta	Mtb	Musvosvi et al. 2023
CSARSGGPIMEQFF	beta	Mtb	Musvosvi et al. 2023
CASSQEGAGNQPQHF	beta	Mtb	Musvosvi et al. 2023
CASSSISRLNEQFF	beta	Mtb	Musvosvi et al. 2023
CAWSDKRGTDTQYF	beta	Mtb	Musvosvi et al. 2023
CAWSDKRGTDTQYF	beta	Mtb	Musvosvi et al. 2023
CASSSGRWETQYF	beta	Mtb	Musvosvi et al. 2023
CASSLAGTQEGGYTF	beta	Mtb	Musvosvi et al. 2023
CASGALVSNQPQHF	beta	Mtb	Musvosvi et al. 2023
CASSVTLAGVTEQYF	beta	Mtb	Musvosvi et al. 2023
CASRDARGGETQYF	beta	Mtb	Musvosvi et al. 2023
CASTPDPNNNEQYF	beta	Mtb	Musvosvi et al. 2023
CASSDLAGSYNEQFF	beta	Mtb	Musvosvi et al. 2023
CASSLGAAGVEETQYF	beta	Mtb	Musvosvi et al. 2023
CASIGTLNQPQHF	beta	Mtb	Musvosvi et al. 2023
CAWSDKRGTDTQYF	beta	Mtb	Musvosvi et al. 2023
CASSPDRGTYEQYF	beta	Mtb	Musvosvi et al. 2023
CASSLSGTGETQYF	beta	Mtb	Musvosvi et al. 2023
CASSPPGVPSGNTIYF	beta	Mtb	Musvosvi et al. 2023
CASSLRGPEAFF	beta	Mtb	Musvosvi et al. 2023
CAIIQGRANTEAFF	beta	Mtb	Musvosvi et al. 2023
CASSRTSLKDYEQYF	beta	Mtb	Musvosvi et al. 2023
CAWSKTPNTEAFF	beta	Mtb	Musvosvi et al. 2023
CAWSAVPGYTDTQYF	beta	Mtb	Musvosvi et al. 2023
CASIIGGAYSINEQFF	beta	Mtb	Musvosvi et al. 2023
CASSPGLAGGNNEQFF	beta	Mtb	Musvosvi et al. 2023
CSAIRQGNYGYTF	beta	Mtb	Musvosvi et al. 2023
CASSSLVHGSEKLFF	beta	Mtb	Musvosvi et al. 2023
CASSSNYEQYF	beta	Mtb	Musvosvi et al. 2023
CASREKPSEQFF	beta	Mtb	Musvosvi et al. 2023
CAWSDKRGTDTQYF	beta	Mtb	Musvosvi et al. 2023
CASSLSLAGVNEQFF	beta	Mtb	Musvosvi et al. 2023
CASSLNRVGTDTQYF	beta	Mtb	Musvosvi et al. 2023
CAWGGQGGTEAFF	beta	Mtb	Musvosvi et al. 2023
CASSQDRRPYEQYF	beta	Mtb	Musvosvi et al. 2023
CSARGQGARGAEAFF	beta	Mtb	Musvosvi et al. 2023
CASSQGQGGTEAFF	beta	Mtb	Musvosvi et al. 2023
CASRREVTSTDTQYF	beta	Mtb	Musvosvi et al. 2023
CAWSVSPGLRYEQYF	beta	Mtb	Musvosvi et al. 2023
CASTSWARLMNTEAFF	beta	Mtb	Musvosvi et al. 2023
CASSLGQGHYNEQFF	beta	Mtb	Musvosvi et al. 2023
CSALRSGLPLDGELFF	beta	Mtb	Musvosvi et al. 2023
CASSLAGSETQYF	beta	Mtb	Musvosvi et al. 2023
CASSLSLAGVNEQFF	beta	Mtb	Musvosvi et al. 2023
CSAEGGGISYEQYF	beta	Mtb	Musvosvi et al. 2023
CASSSPSLTETQYF	beta	Mtb	Musvosvi et al. 2023
CAWSGFPGQGSKSYEQYF	beta	Mtb	Musvosvi et al. 2023
CASSQGPGQNYGYTF	beta	Mtb	Musvosvi et al. 2023
CASSSLPGQGNSPLHF	beta	Mtb	Musvosvi et al. 2023
CASGSTGAAEAFF	beta	Mtb	Musvosvi et al. 2023
CASSSSRGMGTQYF	beta	Mtb	Musvosvi et al. 2023
CSASGQGDTGELFF	beta	Mtb	Musvosvi et al. 2023
CASSQGVAGAFF	beta	Mtb	Musvosvi et al. 2023
CASSLTRGTEAFF	beta	Mtb	Musvosvi et al. 2023
CSAPRGVTGELFF	beta	Mtb	Musvosvi et al. 2023
CASSLSLAGVNEQFF	beta	Mtb	Musvosvi et al. 2023
CSVGQQETQYF	beta	Mtb	Musvosvi et al. 2023
CASSLGDARGTDTQYF	beta	Mtb	Musvosvi et al. 2023
CASRNPPNQPQHF	beta	Mtb	Musvosvi et al. 2023
CSVARTVNGEQYF	beta	Mtb	Musvosvi et al. 2023
CASSYSEQAPQHF	beta	Mtb	Musvosvi et al. 2023
CASSLAAPGLALQETQYF	beta	Mtb	Musvosvi et al. 2023
CASSMWVTGTVRNSPLHF	beta	Mtb	Musvosvi et al. 2023
CASSLSGGALGYTF	beta	Mtb	Musvosvi et al. 2023
CASSLAGGPGETQYF	beta	Mtb	Musvosvi et al. 2023
CASSATPRAEAFF	beta	Mtb	Musvosvi et al. 2023
CSARGQGNEQYF	beta	Mtb	Musvosvi et al. 2023
CASSYWGEETQYF	beta	Mtb	Musvosvi et al. 2023
CASSQEALWNTEAFF	beta	Mtb	Musvosvi et al. 2023
CASSNSYPMTGDF	beta	Mtb	Musvosvi et al. 2023
CASSYTGTAEQFF	beta	Mtb	Musvosvi et al. 2023
CSVVSPGQPNTEAFF	beta	Mtb	Musvosvi et al. 2023
CASSAGTGRMEQYF	beta	Mtb	Musvosvi et al. 2023
CASSSLGGVYNEQFF	beta	Mtb	Musvosvi et al. 2023
CASIRGQGAGTGELFF	beta	Mtb	Musvosvi et al. 2023
CSARDKGIGSVIQETQYF	beta	Mtb	Musvosvi et al. 2023
CASSLNSGRVVEKLFF	beta	Mtb	Musvosvi et al. 2023
CSARGLAGGLTDTQYF	beta	Mtb	Musvosvi et al. 2023
CASSIRGQNTEAFF	beta	Mtb	Musvosvi et al. 2023
CAWSDKRGTDTQYF	beta	Mtb	Musvosvi et al. 2023
CASSLTTGEDTQYF	beta	Mtb	Musvosvi et al. 2023
CSATTSVGEQYF	beta	Mtb	Musvosvi et al. 2023
CASSIGRTANTEAFF	beta	Mtb	Musvosvi et al. 2023
CACQGAQNYGYTF	beta	Mtb	Musvosvi et al. 2023
CASSLTGTAFYNEQFF	beta	Mtb	Musvosvi et al. 2023
CASSLSYNEQFF	beta	Mtb	Musvosvi et al. 2023
CASSYPGADLVYF	beta	Mtb	Musvosvi et al. 2023
CSARTETEAFF	beta	Mtb	Musvosvi et al. 2023
CASSQVPGTGYEQYF	beta	Mtb	Musvosvi et al. 2023
CSARDHDRPNSPLHF	beta	Mtb	Musvosvi et al. 2023
CSARIVGANIQYF	beta	Mtb	Musvosvi et al. 2023
CASSLAGTQEGGYTF	beta	Mtb	Musvosvi et al. 2023
CASSEAQSLSYEQYF	beta	Mtb	Musvosvi et al. 2023
CASRGGSLLRKHEQFF	beta	Mtb	Musvosvi et al. 2023
CASSQEGAYEQYF	beta	Mtb	Musvosvi et al. 2023
CASSEGVTDTQYF	beta	Mtb	Musvosvi et al. 2023
CASSLLVGATNEQYF	beta	Mtb	Musvosvi et al. 2023
CASRGAPAPPNTEAFF	beta	Mtb	Musvosvi et al. 2023
CSARDSQGDTEAFF	beta	Mtb	Musvosvi et al. 2023
CASSLAGTQEGGYTF	beta	Mtb	Musvosvi et al. 2023
CASRGSDRGNTIYF	beta	Mtb	Musvosvi et al. 2023
CASSSTDRLRYGYTF	beta	Mtb	Musvosvi et al. 2023
CSATPGLDQFF	beta	Mtb	Musvosvi et al. 2023
CASSKLRGPYTGELFF	beta	Mtb	Musvosvi et al. 2023
CASNEGTSWGNTIYF	beta	Mtb	Musvosvi et al. 2023
CASSSRDRGDQPQHF	beta	Mtb	Musvosvi et al. 2023
CASSPKWGETQYF	beta	Mtb	Musvosvi et al. 2023
CASSPRPVQPQHF	beta	Mtb	Musvosvi et al. 2023
CASSKSNQPQHF	beta	Mtb	Musvosvi et al. 2023
CSVGQQETQYF	beta	Mtb	Musvosvi et al. 2023
CASGPGDRAYEQYF	beta	Mtb	Musvosvi et al. 2023
CASSDHVGAGNTIYF	beta	Mtb	Musvosvi et al. 2023
CAISSRQGAADTQYF	beta	Mtb	Musvosvi et al. 2023
CASSRLLTGDRGLAKNIQYF	beta	Mtb	Musvosvi et al. 2023
CASSPPDSEGNIQYF	beta	Mtb	Musvosvi et al. 2023
CAWSDKRGTDTQYF	beta	Mtb	Musvosvi et al. 2023
CASSSGYGYTF	beta	Mtb	Musvosvi et al. 2023
CASSHSGGTGANQPQHF	beta	Mtb	Musvosvi et al. 2023
CASSIRTGGKAFF	beta	Mtb	Musvosvi et al. 2023
CASSLFGTGELFF	beta	Mtb	Musvosvi et al. 2023
CASSATGTRTDTQYF	beta	Mtb	Musvosvi et al. 2023
CASSGLAGTQETQYF	beta	Mtb	Musvosvi et al. 2023
CASSQFGFTDTQYF	beta	Mtb	Musvosvi et al. 2023
CASSRGRAENEQFF	beta	Mtb	Musvosvi et al. 2023
CASGWRGITGAGSNQPQHF	beta	Mtb	Musvosvi et al. 2023
CASSPRTGTDTQYF	beta	Mtb	Musvosvi et al. 2023
CSATRGLEATNEKLFF	beta	Mtb	Musvosvi et al. 2023
CASRPPGAGNTIYF	beta	Mtb	Musvosvi et al. 2023
CASSFLRDTEAFF	beta	Mtb	Musvosvi et al. 2023
CASSVAGTGVDGYTF	beta	Mtb	Musvosvi et al. 2023
CAISESTTLDTQYF	beta	Mtb	Musvosvi et al. 2023
CATQTGDTEAFF	beta	Mtb	Musvosvi et al. 2023
CSAVNSGTDTQYF	beta	Mtb	Musvosvi et al. 2023
CASSGQVNTEAFF	beta	Mtb	Musvosvi et al. 2023
CASSFQGGYNTEAFF	beta	Mtb	Musvosvi et al. 2023
CASSTPGAKREKLFF	beta	Mtb	Musvosvi et al. 2023
CASSLEGSYQPQHF	beta	Mtb	Musvosvi et al. 2023
CSFTGALSTDTQYF	beta	Mtb	Musvosvi et al. 2023
CASSVGPTGTDTQYF	beta	Mtb	Musvosvi et al. 2023
CASSWAGAGDTQYF	beta	Mtb	Musvosvi et al. 2023
CASTLRPSVDTQYF	beta	Mtb	Musvosvi et al. 2023
CAWSVAVSSGNTIYF	beta	Mtb	Musvosvi et al. 2023
CASSPVAGVDHEQYF	beta	Mtb	Musvosvi et al. 2023
CSARDWQGTDTQYF	beta	Mtb	Musvosvi et al. 2023
CASSQPTGELFF	beta	Mtb	Musvosvi et al. 2023
CSGGDTYQYF	beta	Mtb	Musvosvi et al. 2023
CASSLADSTDYSPLHF	beta	Mtb	Musvosvi et al. 2023
CSPSGGRSTDTQYF	beta	Mtb	Musvosvi et al. 2023
CASSRQHTDTQYF	beta	Mtb	Musvosvi et al. 2023
CASSFGGTNTGELFF	beta	Mtb	Musvosvi et al. 2023
CASSLLSGGAATQYF	beta	Mtb	Musvosvi et al. 2023
CSARTSGGHQITDTQYF	beta	Mtb	Musvosvi et al. 2023
CASSFSPTGVLNEQYF	beta	Mtb	Musvosvi et al. 2023
CSVGTGDYGYTF	beta	Mtb	Musvosvi et al. 2023
CASSLVDIGTGYTEAFF	beta	Mtb	Musvosvi et al. 2023
CSASFPGQGHEQYF	beta	Mtb	Musvosvi et al. 2023
CASSWVPGQQETQYF	beta	Mtb	Musvosvi et al. 2023
CSAISSGGGWTEQYF	beta	Mtb	Musvosvi et al. 2023
CASSPRQATSYEQYF	beta	Mtb	Musvosvi et al. 2023
CAWSTGGYEQYF	beta	Mtb	Musvosvi et al. 2023
CASSLRGGQRTDTQYF	beta	Mtb	Musvosvi et al. 2023
CASSQALPGLAGDTQYF	beta	Mtb	Musvosvi et al. 2023
CASSMNFGPYEQYF	beta	Mtb	Musvosvi et al. 2023
CASSLGYEQYF	beta	Mtb	Musvosvi et al. 2023
CSARKREGTDTQYF	beta	Mtb	Musvosvi et al. 2023
CATSALDQETQYF	beta	Mtb	Musvosvi et al. 2023
CSAISSGAHSYNEQFF	beta	Mtb	Musvosvi et al. 2023
CASSSPRDTDTQYF	beta	Mtb	Musvosvi et al. 2023
CSARGGEGNEKLFF	beta	Mtb	Musvosvi et al. 2023
CASSQVGGRGFTGNTIYF	beta	Mtb	Musvosvi et al. 2023
CAWGTGGTNNSPLHF	beta	Mtb	Musvosvi et al. 2023
CASRLWVGDTGELFF	beta	Mtb	Musvosvi et al. 2023
CSAKASGGQGTQYF	beta	Mtb	Musvosvi et al. 2023
CASSFLQGDTEAFF	beta	Mtb	Musvosvi et al. 2023
CASSLSPAGGWAADTQYF	beta	Mtb	Musvosvi et al. 2023
CSVEGGGTAYEQYF	beta	Mtb	Musvosvi et al. 2023
CASSLRTSGIAGELFF	beta	Mtb	Musvosvi et al. 2023
CSARDPGRGNDNEQFF	beta	Mtb	Musvosvi et al. 2023
CASGLRGNTEAFF	beta	Mtb	Musvosvi et al. 2023
CSAIASGSYEQYF	beta	Mtb	Musvosvi et al. 2023
CSARADSGPQETQYF	beta	Mtb	Musvosvi et al. 2023
CASSDLAGRGDEQFF	beta	Mtb	Musvosvi et al. 2023
CASSLSPTVALLRTDTQYF	beta	Mtb	Musvosvi et al. 2023
CSAPFRLAGGPSRETQYF	beta	Mtb	Musvosvi et al. 2023
CSARTSGGHQITDTQYF	beta	Mtb	Musvosvi et al. 2023
CSARRVGPNEQFF	beta	Mtb	Musvosvi et al. 2023
CASTLQGAAEAFF	beta	Mtb	Musvosvi et al. 2023
CASSADGTGNNQPQHF	beta	Mtb	Musvosvi et al. 2023
CSAPTSGANVLTF	beta	Mtb	Musvosvi et al. 2023
CSAREGGANYGYTF	beta	Mtb	Musvosvi et al. 2023
CASSLDRGNYGYTF	beta	Mtb	Musvosvi et al. 2023
CASGPGGEVDTQYF	beta	Mtb	Musvosvi et al. 2023
CSASSAGATDTQYF	beta	Mtb	Musvosvi et al. 2023
CASSLVFGTEAFF	beta	Mtb	Musvosvi et al. 2023
CSARQGLDEQYF	beta	Mtb	Musvosvi et al. 2023
CASSPTSTITDTQYF	beta	Mtb	Musvosvi et al. 2023
CASSLGTDTQYF	beta	Mtb	Musvosvi et al. 2023
CSAPSPRDTDTQYF	beta	Mtb	Musvosvi et al. 2023
CSARTSGGHQITDTQYF	beta	Mtb	Musvosvi et al. 2023
CASSLRGGQRTDTQYF	beta	Mtb	Musvosvi et al. 2023
CASSFDPEGTNTGELFF	beta	Mtb	Musvosvi et al. 2023
CASSLRQENNEQFF	beta	Mtb	Musvosvi et al. 2023
CAWTGKDSFNSPLHF	beta	Mtb	Musvosvi et al. 2023
CSASSAGATDTQYF	beta	Mtb	Musvosvi et al. 2023
CATSGRQGSQETQYF	beta	Mtb	Musvosvi et al. 2023
CSARTTGSDTQYF	beta	Mtb	Musvosvi et al. 2023
CSASMASSTDTQYF	beta	Mtb	Musvosvi et al. 2023
CASSLRGGQGTDTQYF	beta	Mtb	Musvosvi et al. 2023
CSWTGPRGAEAFF	beta	Mtb	Musvosvi et al. 2023
CASSLVPGQGHIQYF	beta	Mtb	Musvosvi et al. 2023
CAWSVPLLVTGEQFF	beta	Mtb	Musvosvi et al. 2023
CASSHPNDGRAYGYTF	beta	Mtb	Musvosvi et al. 2023
CASSGNYGYTF	beta	Mtb	Musvosvi et al. 2023
CASSLAGGEGTDTQYF	beta	Mtb	Musvosvi et al. 2023
CASSVGQGVDEQYF	beta	Mtb	Musvosvi et al. 2023
CSASSGNRGSYEQYF	beta	Mtb	Musvosvi et al. 2023
CASSQPDTETQYF	beta	Mtb	Musvosvi et al. 2023
CSADRNSGNTIYF	beta	Mtb	Musvosvi et al. 2023
CASSQATGTQETQYF	beta	Mtb	Musvosvi et al. 2023
CASSVSGTGLRAGGTDTQYF	beta	Mtb	Musvosvi et al. 2023
CASSAQPGTSGGEQFF	beta	Mtb	Musvosvi et al. 2023
CASSPPGQNSPLHF	beta	Mtb	Musvosvi et al. 2023
CASSFGGTNTGELFF	beta	Mtb	Musvosvi et al. 2023
CASSLALDSGNTIYF	beta	Mtb	Musvosvi et al. 2023
CASRLWVGDTGELFF	beta	Mtb	Musvosvi et al. 2023
CASSFSGTPFSPGELFF	beta	Mtb	Musvosvi et al. 2023
CASRTGNTEAFF	beta	Mtb	Musvosvi et al. 2023
CASRYSGGPYEQYF	beta	Mtb	Musvosvi et al. 2023
CASSHQGPGELFF	beta	Mtb	Musvosvi et al. 2023
CASSLSPTVALLRTDTQYF	beta	Mtb	Musvosvi et al. 2023
CSAPFRLAGGPSRETQYF	beta	Mtb	Musvosvi et al. 2023
CASSTGTGELFF	beta	Mtb	Musvosvi et al. 2023
CASETAGVVSDTQYF	beta	Mtb	Musvosvi et al. 2023
CSALPYDREQYF	beta	Mtb	Musvosvi et al. 2023
CASSENGQAGEQFF	beta	Mtb	Musvosvi et al. 2023
CASSGRGGAVFWHYGYTF	beta	Mtb	Musvosvi et al. 2023
CASSLGSGKDTQYF	beta	Mtb	Musvosvi et al. 2023
CASSATAGTQETQYF	beta	Mtb	Musvosvi et al. 2023
CASSLARNGQGAADTQYF	beta	Mtb	Musvosvi et al. 2023
CASSPGASGTHEQYF	beta	Mtb	Musvosvi et al. 2023
CASSVGHGTYEQYF	beta	Mtb	Musvosvi et al. 2023
CSAPHLLVGGLSGANVLTF	beta	Mtb	Musvosvi et al. 2023
CSALVSGRNEQFF	beta	Mtb	Musvosvi et al. 2023
CASSLKGDSMWGETQYF	beta	Mtb	Musvosvi et al. 2023
CASSTGETPRVETQYF	beta	Mtb	Musvosvi et al. 2023
CASSLVGGTYGYTF	beta	Mtb	Musvosvi et al. 2023
CATSALDQETQYF	beta	Mtb	Musvosvi et al. 2023
CASSISQPTARSYNEQFF	beta	Mtb	Musvosvi et al. 2023
CASSFSPTGVLNEQYF	beta	Mtb	Musvosvi et al. 2023
CASSLRGAADYEQYF	beta	Mtb	Musvosvi et al. 2023
CASSYLDTIYF	beta	Mtb	Musvosvi et al. 2023
CASSLSGGGGTDTQYF	beta	Mtb	Musvosvi et al. 2023
CATSDLQGVQRDEQFF	beta	Mtb	Musvosvi et al. 2023
CASSFWGAGTGNYGYTF	beta	Mtb	Musvosvi et al. 2023
CSARWTGPNEQFF	beta	Mtb	Musvosvi et al. 2023
CASSPREGFYYEQYF	beta	Mtb	Musvosvi et al. 2023
CASSSAYGYTF	beta	Mtb	Musvosvi et al. 2023
CASSVQGTGELFF	beta	Mtb	Musvosvi et al. 2023
CASSLRWGQVETQYF	beta	Mtb	Musvosvi et al. 2023
CASSISGGAHEQFF	beta	Mtb	Musvosvi et al. 2023
CASSHPGVNTQYF	beta	Mtb	Musvosvi et al. 2023
CASSQQGTGELFF	beta	Mtb	Musvosvi et al. 2023
CSARTTGSDTQYF	beta	Mtb	Musvosvi et al. 2023
CASSYGGTGAFPAKLFF	beta	Mtb	Musvosvi et al. 2023
CASSFTLTQYF	beta	Mtb	Musvosvi et al. 2023
CASTLPQGIQPQHF	beta	Mtb	Musvosvi et al. 2023
CAISEGRTVYGYTF	beta	Mtb	Musvosvi et al. 2023
CSARDPLVGNNNEQFF	beta	Mtb	Musvosvi et al. 2023
CASSQDGGQSWDEQYF	beta	Mtb	Musvosvi et al. 2023
CATSRVKNTDFMNTEAFF	beta	Mtb	Musvosvi et al. 2023
CASSQDTGGNYGYTF	beta	Mtb	Musvosvi et al. 2023
CASSFDLREKLFF	beta	Mtb	Musvosvi et al. 2023
CASRLWVGDTGELFF	beta	Mtb	Musvosvi et al. 2023
CASSQEGTARYEQYF	beta	Mtb	Musvosvi et al. 2023
CSASGGSPLHF	beta	Mtb	Musvosvi et al. 2023
CSARDQTRGEQPQHF	beta	Mtb	Musvosvi et al. 2023
CASSFQGVSLHF	beta	Mtb	Musvosvi et al. 2023
CSASRRFSGANVLTF	beta	Mtb	Musvosvi et al. 2023
CASSFSGETTDTQYF	beta	Mtb	Musvosvi et al. 2023
CASSQDGGQSWDEQYF	beta	Mtb	Musvosvi et al. 2023
CASSSLNKETQYF	beta	Mtb	Musvosvi et al. 2023
CASRQTGYNSPLHF	beta	Mtb	Musvosvi et al. 2023
CSAFSGGDEQFF	beta	Mtb	Musvosvi et al. 2023
CASSPPNQPQHF	beta	Mtb	Musvosvi et al. 2023
CSASMASSTDTQYF	beta	Mtb	Musvosvi et al. 2023
CASRLWVGDTGELFF	beta	Mtb	Musvosvi et al. 2023
CSASDGRGTDTQYF	beta	Mtb	Musvosvi et al. 2023
CSASSAGATDTQYF	beta	Mtb	Musvosvi et al. 2023
CSARGYGLAGGPGTDTQYF	beta	Mtb	Musvosvi et al. 2023
CASSHQGPGELFF	beta	Mtb	Musvosvi et al. 2023
CASSFRTAGNTIYF	beta	Mtb	Musvosvi et al. 2023
CSAPRDRVRNEQFF	beta	Mtb	Musvosvi et al. 2023
CSARVGGATGELFF	beta	Mtb	Musvosvi et al. 2023
CASSEFGGPGDTQYF	beta	Mtb	Musvosvi et al. 2023
CASNMDPYNEQFF	beta	Mtb	Musvosvi et al. 2023
CSAADSRSTDTQYF	beta	Mtb	Musvosvi et al. 2023
CASIVAGGREQYF	beta	Mtb	Musvosvi et al. 2023
CSASVGRSTDTQYF	beta	Mtb	Musvosvi et al. 2023
CSARDPSRGTGYTF	beta	Mtb	Musvosvi et al. 2023
CASSFGGKREQYF	beta	Mtb	Musvosvi et al. 2023
CASSPSGSLNIQYF	beta	Mtb	Musvosvi et al. 2023
CSARTSGGHQITDTQYF	beta	Mtb	Musvosvi et al. 2023
CASSPREGFYYEQYF	beta	Mtb	Musvosvi et al. 2023
CSARLEDEQYF	beta	Mtb	Musvosvi et al. 2023
CSARLVGVNEQFF	beta	Mtb	Musvosvi et al. 2023
CASSLVPGAGGNTIYF	beta	Mtb	Musvosvi et al. 2023
CASSFPTGSYTF	beta	Mtb	Musvosvi et al. 2023
CASSFRTAGNTIYF	beta	Mtb	Musvosvi et al. 2023
CSARQGLDEQYF	beta	Mtb	Musvosvi et al. 2023
CASRFRETGNTIYF	beta	Mtb	Musvosvi et al. 2023
CASGRGVDTQYF	beta	Mtb	Musvosvi et al. 2023
CASSMNFGPYEQYF	beta	Mtb	Musvosvi et al. 2023
CSVIRQGTDTQYF	beta	Mtb	Musvosvi et al. 2023
CASVARRGYNEQFF	beta	Mtb	Musvosvi et al. 2023
CASSFQGGYEKLFF	beta	Mtb	Musvosvi et al. 2023
CSARGGLEQFF	beta	Mtb	Musvosvi et al. 2023
CASSKTGGSMNTEAFF	beta	Mtb	Musvosvi et al. 2023
CASSLNTDTQYF	beta	Mtb	Musvosvi et al. 2023
CASTIGNGNTEAFF	beta	Mtb	Musvosvi et al. 2023
CASSQPTGELFF	beta	Mtb	Musvosvi et al. 2023
CASSIKGEGNTEAFF	beta	Mtb	Musvosvi et al. 2023
CASSQATGTQETQYF	beta	Mtb	Musvosvi et al. 2023
CASRFRETGNTIYF	beta	Mtb	Musvosvi et al. 2023
CSADFGVTEAFF	beta	Mtb	Musvosvi et al. 2023
CAISEGTGSSVRGTDTQYF	beta	Mtb	Musvosvi et al. 2023
CASSQDPQRAEQYF	beta	Mtb	Musvosvi et al. 2023
CASSFGGKREQYF	beta	Mtb	Musvosvi et al. 2023
CASSIKGEGNTEAFF	beta	Mtb	Musvosvi et al. 2023
CASRSKAGGTDTQYF	beta	Mtb	Musvosvi et al. 2023
CASGPGGEVDTQYF	beta	Mtb	Musvosvi et al. 2023
CASSIFNSISYNEQFF	beta	Mtb	Musvosvi et al. 2023
CASSPTSTITDTQYF	beta	Mtb	Musvosvi et al. 2023
CASSPQRVINEQFF	beta	Mtb	Musvosvi et al. 2023
CASRSNRGLGTEAFF	beta	Mtb	Musvosvi et al. 2023
CSASQTGGLAYGYTF	beta	Mtb	Musvosvi et al. 2023
CSASPGGDYGYTF	beta	Mtb	Musvosvi et al. 2023
CSARIGGAGGDTQYF	beta	Mtb	Musvosvi et al. 2023
CASSSGMLTQYF	beta	Mtb	Musvosvi et al. 2023
CASSPRGSSEQYF	beta	Mtb	Musvosvi et al. 2023
CSGRGIAAGYNEQFF	beta	Mtb	Musvosvi et al. 2023
XDTQYF	beta	Mtb	Musvosvi et al. 2023
CASSVEYWASANYGYTF	beta	Mtb	Musvosvi et al. 2023
CASRPNRGSYEQYF	beta	Mtb	Musvosvi et al. 2023
CASSFTSGTSGNQETQYF	beta	Mtb	Musvosvi et al. 2023
CRVTRDTYNEQFF	beta	Mtb	Musvosvi et al. 2023
CSVTSTDTQYF	beta	Mtb	Musvosvi et al. 2023
CASSLAGPYEQYF	beta	Mtb	Musvosvi et al. 2023
CASSPALLVGGLYEQYF	beta	Mtb	Musvosvi et al. 2023
CASSMWRWTGKNIQYF	beta	Mtb	Musvosvi et al. 2023
CASRSSNQPQHF	beta	Mtb	Musvosvi et al. 2023
CASSQVRGAYEQYF	beta	Mtb	Musvosvi et al. 2023
CATSRATSDQPQHF	beta	Mtb	Musvosvi et al. 2023
CASSPPGTGGGLVWQYF	beta	Mtb	Musvosvi et al. 2023
CASSMNFGPYEQYF	beta	Mtb	Musvosvi et al. 2023
CASRRAGQNTEAFF	beta	Mtb	Musvosvi et al. 2023
CASSRPSGGALQTGELFF	beta	Mtb	Musvosvi et al. 2023
CSAREPDRGGVRYEQYF	beta	Mtb	Musvosvi et al. 2023
CASSLRWGQVETQYF	beta	Mtb	Musvosvi et al. 2023
CASSLARSNTEAFF	beta	Mtb	Musvosvi et al. 2023
CASSQGSGEGQETQYF	beta	Mtb	Musvosvi et al. 2023
CASSQTGGYQETQYF	beta	Mtb	Musvosvi et al. 2023
CASSFTGLAGGPVATQYF	beta	Mtb	Musvosvi et al. 2023
CSARTSGGHQITDTQYF	beta	Mtb	Musvosvi et al. 2023
CSATGGGGGWNEQFF	beta	Mtb	Musvosvi et al. 2023
CAWSVGYEQYF	beta	Mtb	Musvosvi et al. 2023
CSARQGLDEQYF	beta	Mtb	Musvosvi et al. 2023
CASSQATGTQETQYF	beta	Mtb	Musvosvi et al. 2023
CASSPDRSQPQHF	beta	Mtb	Musvosvi et al. 2023
CASSPGGEETQYF	beta	Mtb	Musvosvi et al. 2023
CASSRSRGTETIDTQYF	beta	Mtb	Musvosvi et al. 2023
CASTGGTSADTQYF	beta	Mtb	Musvosvi et al. 2023
CATSASGNEQFF	beta	Mtb	Musvosvi et al. 2023
CASSIRQGGDSYEQYF	beta	Mtb	Musvosvi et al. 2023
CASSRSRGTETIDTQYF	beta	Mtb	Musvosvi et al. 2023
CASSSGTSGNTIYF	beta	Mtb	Musvosvi et al. 2023
CASRSPGTFTDTQYF	beta	Mtb	Musvosvi et al. 2023
CASRSKAGGTDTQYF	beta	Mtb	Musvosvi et al. 2023
CSARTSGGHQITDTQYF	beta	Mtb	Musvosvi et al. 2023
CASLESNQPQHF	beta	Mtb	Musvosvi et al. 2023
CASRSPGTFTDTQYF	beta	Mtb	Musvosvi et al. 2023
CASGPWGASSYNEQFF	beta	Mtb	Musvosvi et al. 2023
CASSRDRGMNTEAFF	beta	Mtb	Musvosvi et al. 2023
CASRDGPNTGELFF	beta	Mtb	Musvosvi et al. 2023
CSARIMGPNEQFF	beta	Mtb	Musvosvi et al. 2023
CASSFGQPSYNEQFF	beta	Mtb	Musvosvi et al. 2023
CASARQLLTDTQYF	beta	Mtb	Musvosvi et al. 2023
CASSQVDTKEDEQYF	beta	Mtb	Musvosvi et al. 2023
CASSFGGTNSGNTIYF	beta	Mtb	Musvosvi et al. 2023
CAWSTGGYEQYF	beta	Mtb	Musvosvi et al. 2023
CATSDYDSRHYNEQFF	beta	Mtb	Musvosvi et al. 2023
CASSISLSQPDTQYF	beta	Mtb	Musvosvi et al. 2023
CASRRDTEAFF	beta	Mtb	Musvosvi et al. 2023
CASSPLSSQETQYF	beta	Mtb	Musvosvi et al. 2023
CASSFFGANVLTF	beta	Mtb	Musvosvi et al. 2023
CASSSEYEQYF	beta	Mtb	Musvosvi et al. 2023
CASSQVDTKEDEQYF	beta	Mtb	Musvosvi et al. 2023
CSVEGGQGADTQYF	beta	Mtb	Musvosvi et al. 2023
CASSLRETQYF	beta	Mtb	Musvosvi et al. 2023
CSAREWGGRSIYEQFF	beta	Mtb	Musvosvi et al. 2023
CASSYRDNYGYTF	beta	Mtb	Musvosvi et al. 2023
CASSVEYWASANYGYTF	beta	Mtb	Musvosvi et al. 2023
CASSFTGRDNEKLFF	beta	Mtb	Musvosvi et al. 2023
CASSLFGGQEKLFF	beta	Mtb	Musvosvi et al. 2023
CASSDLGTGSGFGEKLFF	beta	Mtb	Musvosvi et al. 2023
CASSLVGGTYGYTF	beta	Mtb	Musvosvi et al. 2023
CASSFRTAGNTIYF	beta	Mtb	Musvosvi et al. 2023
CSARVPGPNEQFF	beta	Mtb	Musvosvi et al. 2023
CASSWEGAQETQYF	beta	Mtb	Musvosvi et al. 2023
CSARTTGSDTQYF	beta	Mtb	Musvosvi et al. 2023
CASQRAGYNSPLHF	beta	Mtb	Musvosvi et al. 2023
CSAPASGGTDTQYF	beta	Mtb	Musvosvi et al. 2023
CASSIDGGFGNTIYF	beta	Mtb	Musvosvi et al. 2023
CASNRREGGDFYGYTF	beta	Mtb	Musvosvi et al. 2023
CASSMNFGPYEQYF	beta	Mtb	Musvosvi et al. 2023
CASSGQGQGVYNEQFF	beta	Mtb	Musvosvi et al. 2023
CSPSGGRSTDTQYF	beta	Mtb	Musvosvi et al. 2023
CSARVPSGREDEQFF	beta	Mtb	Musvosvi et al. 2023
CASSQDSAALGEQFF	beta	Mtb	Musvosvi et al. 2023
CASSLMGGGETQYF	beta	Mtb	Musvosvi et al. 2023
CSARQGLDEQYF	beta	Mtb	Musvosvi et al. 2023
CASRSSNQPQHF	beta	Mtb	Musvosvi et al. 2023
CASSIRAGGDFYGYTF	beta	Mtb	Musvosvi et al. 2023
CASRIPPAGELFF	beta	Mtb	Musvosvi et al. 2023
CAWSVRVGGLPSTDTQYF	beta	Mtb	Musvosvi et al. 2023
CATSRDRLAEQYF	beta	Mtb	Musvosvi et al. 2023
CASSPRAGGDSYEQYF	beta	Mtb	Musvosvi et al. 2023
CASSQDSRRLFLFNEQFF	beta	Mtb	Musvosvi et al. 2023
CASSLRWGQVETQYF	beta	Mtb	Musvosvi et al. 2023
CASSTRTSTDTQYF	beta	Mtb	Musvosvi et al. 2023
CASSQDLRTSGPYNEQFF	beta	Mtb	Musvosvi et al. 2023
CASSMRTEYGYTF	beta	Mtb	Musvosvi et al. 2023
CASSDGAANTEAFF	beta	Mtb	Musvosvi et al. 2023
CASSERGTSSYNEQFF	beta	Mtb	Musvosvi et al. 2023
CSARKREGTDTQYF	beta	Mtb	Musvosvi et al. 2023
CSARWTGPNEQFF	beta	Mtb	Musvosvi et al. 2023
CASSKSVFSDYNEQFF	beta	Mtb	Musvosvi et al. 2023
CASSQATGTQETQYF	beta	Mtb	Musvosvi et al. 2023
CASSEQGNNYGYTF	beta	Mtb	Musvosvi et al. 2023
CASTVNGQGGIYGYTF	beta	Mtb	Musvosvi et al. 2023
CSARGGNTIYF	beta	Mtb	Musvosvi et al. 2023
CASSRLGLSPDEKLFF	beta	Mtb	Musvosvi et al. 2023
CASSLDDTDTQYF	beta	Mtb	Musvosvi et al. 2023
CATATSGSYEQYF	beta	Mtb	Musvosvi et al. 2023
CASSFFGANVLTF	beta	Mtb	Musvosvi et al. 2023
CASSNRDRGASYGYTF	beta	Mtb	Musvosvi et al. 2023
CASSLAGGEGTDTQYF	beta	Mtb	Musvosvi et al. 2023
CASSERQNTEAFF	beta	Mtb	Musvosvi et al. 2023
CASSLRGGQRTDTQYF	beta	Mtb	Musvosvi et al. 2023
CASSLADSTDYSPLHF	beta	Mtb	Musvosvi et al. 2023
CASSNNRDTINTGELFF	beta	Mtb	Musvosvi et al. 2023
CASSGQVYEQYF	beta	Mtb	Musvosvi et al. 2023
CASSVVAGTYEQYF	beta	Mtb	Musvosvi et al. 2023
CASSLADSTDYSPLHF	beta	Mtb	Musvosvi et al. 2023
CASSLAAGTDTQYF	beta	Mtb	Musvosvi et al. 2023
CASNPGQGAPGANVLTF	beta	Mtb	Musvosvi et al. 2023
CATSRETNSYEQYF	beta	Mtb	Musvosvi et al. 2023
CSASQTGGLAYGYTF	beta	Mtb	Musvosvi et al. 2023
CSARIMGPNEQFF	beta	Mtb	Musvosvi et al. 2023
CSARQGLDEQYF	beta	Mtb	Musvosvi et al. 2023
CASSRRQGGDSYEQYF	beta	Mtb	Musvosvi et al. 2023
CASSFFGANVLTF	beta	Mtb	Musvosvi et al. 2023
CAWSEKGFNYGYTF	beta	Mtb	Musvosvi et al. 2023
CASRSPSRDRATHSYNEQFF	beta	Mtb	Musvosvi et al. 2023
CSARKREGTDTQYF	beta	Mtb	Musvosvi et al. 2023
CASSLATGGRETQYF	beta	Mtb	Musvosvi et al. 2023
CSARDPSRGTGYTF	beta	Mtb	Musvosvi et al. 2023
CASSQGWREMKDTQYF	beta	Mtb	Musvosvi et al. 2023
CATRGDNYGYTF	beta	Mtb	Musvosvi et al. 2023
CASSSQETQYF	beta	Mtb	Musvosvi et al. 2023
CASSKSVFSDYNEQFF	beta	Mtb	Musvosvi et al. 2023
CASSRLEDEQFF	beta	Mtb	Musvosvi et al. 2023
CASSQPTGELFF	beta	Mtb	Musvosvi et al. 2023
CASTLAGAESYEQYF	beta	Mtb	Musvosvi et al. 2023
CSWTGPRGAEAFF	beta	Mtb	Musvosvi et al. 2023
CASRIGQSAKNIQYF	beta	Mtb	Musvosvi et al. 2023
CAWSTGGYEQYF	beta	Mtb	Musvosvi et al. 2023
CSARQGLDEQYF	beta	Mtb	Musvosvi et al. 2023
CSARDRWKESNQPQHF	beta	Mtb	Musvosvi et al. 2023
CAGSDPGVYGYTF	beta	Mtb	Musvosvi et al. 2023
CASSRQGNTGELFF	beta	Mtb	Musvosvi et al. 2023
CASSPPAGSSGTQYF	beta	Mtb	Musvosvi et al. 2023
CSVELAGGFYEQYF	beta	Mtb	Musvosvi et al. 2023
CASSLWLRDTNEKLFF	beta	Mtb	Musvosvi et al. 2023
CASSLRTVGEETQYF	beta	Mtb	Musvosvi et al. 2023
CASSTGTSGVREQFF	beta	Mtb	Musvosvi et al. 2023
CASSFRTGVRSNQPQHF	beta	Mtb	Musvosvi et al. 2023
CASSDGGVDTEAFF	beta	Mtb	Musvosvi et al. 2023
CASSYSDYTQYF	beta	Mtb	Musvosvi et al. 2023
CASSPPASAGHEKLFF	beta	Mtb	Musvosvi et al. 2023
CASSFTLTQYF	beta	Mtb	Musvosvi et al. 2023
CSGILAGGSSYNEQFF	beta	Mtb	Musvosvi et al. 2023
CASRDGPNTGELFF	beta	Mtb	Musvosvi et al. 2023
CASSGLDGPVSGGAYNEQFF	beta	Mtb	Musvosvi et al. 2023
CASSLYSPGIRDPASYNEQFF	beta	Mtb	Musvosvi et al. 2023
CASSQGQGARGNTEAFF	beta	Mtb	Musvosvi et al. 2023
CASSSDRGRNQPQHF	beta	Mtb	Musvosvi et al. 2023
CATAGDTGYGYTF	beta	Mtb	Musvosvi et al. 2023
CASSDLAGRGDEQFF	beta	Mtb	Musvosvi et al. 2023
CAAGGQVNQPQHF	beta	Mtb	Musvosvi et al. 2023
CASGPWGASSYNEQFF	beta	Mtb	Musvosvi et al. 2023
CSAAGQGTGWGEQYF	beta	Mtb	Musvosvi et al. 2023
CASTPGAGTDTQYF	beta	Mtb	Musvosvi et al. 2023
CSARDQTRGEQPQHF	beta	Mtb	Musvosvi et al. 2023
CASSASGGGYNEQFF	beta	Mtb	Musvosvi et al. 2023
CASSRWDREADTQYF	beta	Mtb	Musvosvi et al. 2023
CASSRYVGGPNEQFF	beta	Mtb	Musvosvi et al. 2023
CASSARQGGDSYGYTF	beta	Mtb	Musvosvi et al. 2023
CASIVAGGREQYF	beta	Mtb	Musvosvi et al. 2023
CSASPTGGNTIYF	beta	Mtb	Musvosvi et al. 2023
CASSQDRGSDNQPQHF	beta	Mtb	Musvosvi et al. 2023
CSARVSSGANVLTF	beta	Mtb	Musvosvi et al. 2023
CSARGGRTDFTDTQYF	beta	Mtb	Musvosvi et al. 2023
CASSLRGGQRTDTQYF	beta	Mtb	Musvosvi et al. 2023
CASSYGGTGAFPAKLFF	beta	Mtb	Musvosvi et al. 2023
CSASLAGKEHEQYF	beta	Mtb	Musvosvi et al. 2023
CASSLNSVPQETQYF	beta	Mtb	Musvosvi et al. 2023
CASSQGFGSYEQYF	beta	Mtb	Musvosvi et al. 2023
CASSNPRDRAYEQYF	beta	Mtb	Musvosvi et al. 2023
CASQRWGGRSSNTEAFF	beta	Mtb	Musvosvi et al. 2023
CASRPTGYGYTF	beta	Mtb	Musvosvi et al. 2023
CASSLAGGEGTDTQYF	beta	Mtb	Musvosvi et al. 2023
CASNMDPYNEQFF	beta	Mtb	Musvosvi et al. 2023
CSARDQTRGEQPQHF	beta	Mtb	Musvosvi et al. 2023
CASSEQGNNYGYTF	beta	Mtb	Musvosvi et al. 2023
CASSFDNYYEQYF	beta	Mtb	Musvosvi et al. 2023
CASSPPGTGGGLVWQYF	beta	Mtb	Musvosvi et al. 2023
CASSPSGSLNIQYF	beta	Mtb	Musvosvi et al. 2023
CSAGANSGTGGGNEQFF	beta	Mtb	Musvosvi et al. 2023
CSVEGGFYVDTQYF	beta	Mtb	Musvosvi et al. 2023
CASSQSGTANTGELFF	beta	Mtb	Musvosvi et al. 2023
CASSLAGNSYEQYF	beta	Mtb	Musvosvi et al. 2023
CATSDRTGKQPQHF	beta	Mtb	Musvosvi et al. 2023
CSARPDGNTEAFF	beta	Mtb	Musvosvi et al. 2023
CASSKRAGGDNYGYTF	beta	Mtb	Musvosvi et al. 2023
CASSWDSFTDTQYF	beta	Mtb	Musvosvi et al. 2023
CASRSSNQPQHF	beta	Mtb	Musvosvi et al. 2023
CASSLVGGGDTQYF	beta	Mtb	Musvosvi et al. 2023
CASRTGNTEAFF	beta	Mtb	Musvosvi et al. 2023
CASSQEAGEGGELFF	beta	Mtb	Musvosvi et al. 2023
CAAGGTGVNYGYTF	beta	Mtb	Musvosvi et al. 2023
CASETAGVVSDTQYF	beta	Mtb	Musvosvi et al. 2023
CASSKGVGTQYF	beta	Mtb	Musvosvi et al. 2023
CASSPLSSQETQYF	beta	Mtb	Musvosvi et al. 2023
CASSIRAGGDFYGYTF	beta	Mtb	Musvosvi et al. 2023
CASSPREGFYYEQYF	beta	Mtb	Musvosvi et al. 2023
CSGGNRVQETQYF	beta	Mtb	Musvosvi et al. 2023
CASSDGAGWSVRSYNSPLHF	beta	Mtb	Musvosvi et al. 2023
CASSLRWGQVETQYF	beta	Mtb	Musvosvi et al. 2023
CSARDLGSSREAFF	beta	Mtb	Musvosvi et al. 2023
CATRGYNEQFF	beta	Mtb	Musvosvi et al. 2023
CSATWGVPGDTQYF	beta	Mtb	Musvosvi et al. 2023
CASRTGESTGELFF	beta	Mtb	Musvosvi et al. 2023
CASSYVGGIGDTIYF	beta	Mtb	Musvosvi et al. 2023
CASSPPGMNTEAFF	beta	Mtb	Musvosvi et al. 2023
CASSLLSGDNEQFF	beta	Mtb	Musvosvi et al. 2023
CSARQGLDEQYF	beta	Mtb	Musvosvi et al. 2023
CSARQGLDEQYF	beta	Mtb	Musvosvi et al. 2023
CSARWALAGGNEQYF	beta	Mtb	Musvosvi et al. 2023
CASSPPAGTGGEQYF	beta	Mtb	Musvosvi et al. 2023
CSARDSRLQETQYF	beta	Mtb	Musvosvi et al. 2023
CSAPRPQGDHGYTF	beta	Mtb	Musvosvi et al. 2023
CASSLGLASITDTQYF	beta	Mtb	Musvosvi et al. 2023
CASGLRGNTEAFF	beta	Mtb	Musvosvi et al. 2023
CASIVAGGREQYF	beta	Mtb	Musvosvi et al. 2023
CSAKASGGQGTQYF	beta	Mtb	Musvosvi et al. 2023
CSARDGASFGVTYEQYF	beta	Mtb	Musvosvi et al. 2023
CASSPDRETSGNTIYF	beta	Mtb	Musvosvi et al. 2023
CSAPTPKGSHEQYF	beta	Mtb	Musvosvi et al. 2023
CASTYRAGWVETQYF	beta	Mtb	Musvosvi et al. 2023
CASSQGSGEGQETQYF	beta	Mtb	Musvosvi et al. 2023
CASSSLTDTQYF	beta	Mtb	Musvosvi et al. 2023
CASSPPGELGGYTF	beta	Mtb	Musvosvi et al. 2023
CASSQVDTKEDEQYF	beta	Mtb	Musvosvi et al. 2023
CSARGAFGTTYEQYF	beta	Mtb	Musvosvi et al. 2023
CASSQATGTGHGEQYF	beta	Mtb	Musvosvi et al. 2023
CASSIQGAGYGYTF	beta	Mtb	Musvosvi et al. 2023
CASKGYQETQYF	beta	Mtb	Musvosvi et al. 2023
CASLHRGTGSAFF	beta	Mtb	Musvosvi et al. 2023
CSASRDTDHNSPLHF	beta	Mtb	Musvosvi et al. 2023
CASSGLAGPFNEQFF	beta	Mtb	Musvosvi et al. 2023
CASSPGQGMLGNQPQHF	beta	Mtb	Musvosvi et al. 2023
CASSGLAGPFNEQFF	beta	Mtb	Musvosvi et al. 2023
CASSPITGGGNTIYF	beta	Mtb	Musvosvi et al. 2023
CASSTPGTQETQYF	beta	Mtb	Musvosvi et al. 2023
CASSLLAAGQETQYF	beta	Mtb	Musvosvi et al. 2023
CASSFGATGELFF	beta	Mtb	Musvosvi et al. 2023
CASSLGGLANNEQFF	beta	Mtb	Musvosvi et al. 2023
CASSLWVLASGTNTGELFF	beta	Mtb	Musvosvi et al. 2023
CASSPSDRLNQPQHF	beta	Mtb	Musvosvi et al. 2023
CASSLVQPETQYF	beta	Mtb	Musvosvi et al. 2023
CASRPNRGLQETQYF	beta	Mtb	Musvosvi et al. 2023
CASTGQGGYEQYF	beta	Mtb	Musvosvi et al. 2023
CASSEVLDTGELFF	beta	Mtb	Musvosvi et al. 2023
CASSGLAGPFNEQFF	beta	Mtb	Musvosvi et al. 2023
CAISESFGTAGNTIYF	beta	Mtb	Musvosvi et al. 2023
CASSVVVRGEQFF	beta	Mtb	Musvosvi et al. 2023
CASGSLYNEQFF	beta	Mtb	Musvosvi et al. 2023
CASSLRGDSGNTIYF	beta	Mtb	Musvosvi et al. 2023
CASSRYNYRGGSNQPQHF	beta	Mtb	Musvosvi et al. 2023
CSAKEGDTEAFF	beta	Mtb	Musvosvi et al. 2023
CASSRGEGTYEQYF	beta	Mtb	Musvosvi et al. 2023
CASSPGQGFNYGYTF	beta	Mtb	Musvosvi et al. 2023
CSASRDTDHNSPLHF	beta	Mtb	Musvosvi et al. 2023
CSAREAGSDTEAFF	beta	Mtb	Musvosvi et al. 2023
CASTGQGGYEQYF	beta	Mtb	Musvosvi et al. 2023
CASTLTSRTLYGYTF	beta	Mtb	Musvosvi et al. 2023
CASSLGTGDNEQFF	beta	Mtb	Musvosvi et al. 2023
CASSPSYRASYNSPLHF	beta	Mtb	Musvosvi et al. 2023
CASSRDSPNSGNTIYF	beta	Mtb	Musvosvi et al. 2023
CASSFHGSEQFF	beta	Mtb	Musvosvi et al. 2023
CASSLSPGNYGYTF	beta	Mtb	Musvosvi et al. 2023
CASTLTDLPYNEQFF	beta	Mtb	Musvosvi et al. 2023
CASSLLAAGQETQYF	beta	Mtb	Musvosvi et al. 2023
CASSEMVAGGPNEQFF	beta	Mtb	Musvosvi et al. 2023
CASSFNAGGIYEQYF	beta	Mtb	Musvosvi et al. 2023
CASRGTGGEGFYNEQFF	beta	Mtb	Musvosvi et al. 2023
CASCGHTTDTQYF	beta	Mtb	Musvosvi et al. 2023
CASSILGRNSPLHF	beta	Mtb	Musvosvi et al. 2023
CSARPGALRGDTEAFF	beta	Mtb	Musvosvi et al. 2023
CATSDTDRRLYNEQFF	beta	Mtb	Musvosvi et al. 2023
CASSIGTGDHGYTF	beta	Mtb	Musvosvi et al. 2023
CAISEGGASPQETQYF	beta	Mtb	Musvosvi et al. 2023
CASSRDSPNSGNTIYF	beta	Mtb	Musvosvi et al. 2023
CASSVLYQGGNTEAFF	beta	Mtb	Musvosvi et al. 2023
CSVEDLLFRLAGTNNEQFF	beta	Mtb	Musvosvi et al. 2023
CASSPRLAGGSYEQYF	beta	Mtb	Musvosvi et al. 2023
CASSLGTGDNEQFF	beta	Mtb	Musvosvi et al. 2023
CASSPERQGKNYGYTF	beta	Mtb	Musvosvi et al. 2023
CASSSGETSPYNEQFF	beta	Mtb	Musvosvi et al. 2023
CSAPTRQGYNEKLFF	beta	Mtb	Musvosvi et al. 2023
CASSTQGGSYEQYF	beta	Mtb	Musvosvi et al. 2023
CASSQTTGTLRIPSGANVLTF	beta	Mtb	Musvosvi et al. 2023
CASSFELAGNNEQFF	beta	Mtb	Musvosvi et al. 2023
CASRLGLEAEQFF	beta	Mtb	Musvosvi et al. 2023
CASSLHYRGLKANYGYTF	beta	Mtb	Musvosvi et al. 2023
CASSRDWDRGATGELFF	beta	Mtb	Musvosvi et al. 2023
CASSATSEAYNEQFF	beta	Mtb	Musvosvi et al. 2023
CSAGDRVRETQYF	beta	Mtb	Musvosvi et al. 2023
CASSPTSLIGTYNTEAFF	beta	Mtb	Musvosvi et al. 2023
CSAVSGTSVETQYF	beta	Mtb	Musvosvi et al. 2023
CASSYPANEQFF	beta	Mtb	Musvosvi et al. 2023
CASSLFHYNEQFF	beta	Mtb	Musvosvi et al. 2023
CSAPRTSGRYEQFF	beta	Mtb	Musvosvi et al. 2023
CASTGQGGYEQYF	beta	Mtb	Musvosvi et al. 2023
CASRDSGGNSPLHF	beta	Mtb	Musvosvi et al. 2023
CSARGLGDIQYF	beta	Mtb	Musvosvi et al. 2023
CASSHPRAEAFF	beta	Mtb	Musvosvi et al. 2023
CASSDSGGNTGELFF	beta	Mtb	Musvosvi et al. 2023
CAIKQRETGELFF	beta	Mtb	Musvosvi et al. 2023
CASSRLAGDTDTQYF	beta	Mtb	Musvosvi et al. 2023
CASTGGSLETQYF	beta	Mtb	Musvosvi et al. 2023
CSANIGTGLTGELFF	beta	Mtb	Musvosvi et al. 2023
CASSQDREVSYEQYF	beta	Mtb	Musvosvi et al. 2023
CASKQSWTGDTEAFF	beta	Mtb	Musvosvi et al. 2023
CATSPHRDKSNRATNEKLFF	beta	Mtb	Musvosvi et al. 2023
CASSQNPAGVQETQYF	beta	Mtb	Musvosvi et al. 2023
CASSLGPDTIYF	beta	Mtb	Musvosvi et al. 2023
CASGLVLGQGVQETQYF	beta	Mtb	Musvosvi et al. 2023
CASSDSGTDTQYF	beta	Mtb	Musvosvi et al. 2023
CASRKAGGTQYF	beta	Mtb	Musvosvi et al. 2023
CASSHPNRGRNEKLFF	beta	Mtb	Musvosvi et al. 2023
CASRTPKGGNYGYTF	beta	Mtb	Musvosvi et al. 2023
CSARQGGAGVSPLHF	beta	Mtb	Musvosvi et al. 2023
CASSSYGSSYEQYF	beta	Mtb	Musvosvi et al. 2023
CASSQVSGNLDTQYF	beta	Mtb	Musvosvi et al. 2023
CATSDVKTGVDTGELFF	beta	Mtb	Musvosvi et al. 2023
CASSRQTGTNTGELFF	beta	Mtb	Musvosvi et al. 2023
CASSQGSGSFYNEQFF	beta	Mtb	Musvosvi et al. 2023
CSARGGTSGKPYEQYF	beta	Mtb	Musvosvi et al. 2023
CASSLSFDSGNTIYF	beta	Mtb	Musvosvi et al. 2023
CASSLGPDTIYF	beta	Mtb	Musvosvi et al. 2023
CASSQDGTSGSNEQFF	beta	Mtb	Musvosvi et al. 2023
CASSLAGVSNEQFF	beta	Mtb	Musvosvi et al. 2023
CASREGSGSGEQYF	beta	Mtb	Musvosvi et al. 2023
CASSPRWAGELFF	beta	Mtb	Musvosvi et al. 2023
CASSSPLRENIQYF	beta	Mtb	Musvosvi et al. 2023
CASSLVVQGDNSPLHF	beta	Mtb	Musvosvi et al. 2023
CSARARVTLGGVYNEQFF	beta	Mtb	Musvosvi et al. 2023
CSARDSASGDTDTQYF	beta	Mtb	Musvosvi et al. 2023
CSARDSASGDTDTQYF	beta	Mtb	Musvosvi et al. 2023
CASSPGPSGANVLTF	beta	Mtb	Musvosvi et al. 2023
CATSSGEPYEQYF	beta	Mtb	Musvosvi et al. 2023
CASSLSGGDEQFF	beta	Mtb	Musvosvi et al. 2023
CASSLGARETQYF	beta	Mtb	Musvosvi et al. 2023
CSADPGTRSEKLFF	beta	Mtb	Musvosvi et al. 2023
CASSTQGGPLHF	beta	Mtb	Musvosvi et al. 2023
CSARDSASGDTDTQYF	beta	Mtb	Musvosvi et al. 2023
CASSEYPPSMAGYENIQYF	beta	Mtb	Musvosvi et al. 2023
CSAGDRVRETQYF	beta	Mtb	Musvosvi et al. 2023
CASRPWGLASQETQYF	beta	Mtb	Musvosvi et al. 2023
CASSLEPIYGYTF	beta	Mtb	Musvosvi et al. 2023
CASSRTGVTDTQYF	beta	Mtb	Musvosvi et al. 2023
CASSPSIVRTSDNEQFF	beta	Mtb	Musvosvi et al. 2023
CASSYTGGPTDTQYF	beta	Mtb	Musvosvi et al. 2023
CASHTTGDVVEQYF	beta	Mtb	Musvosvi et al. 2023
CSVSQSTLNNEQFF	beta	Mtb	Musvosvi et al. 2023
CASSLDQTDTQYF	beta	Mtb	Musvosvi et al. 2023
CASSLSDKNIQYF	beta	Mtb	Musvosvi et al. 2023
CASSDSDNNEQFF	beta	Mtb	Musvosvi et al. 2023
CASSPLGLLNEQFF	beta	Mtb	Musvosvi et al. 2023
CASSVGNVGGYTF	beta	Mtb	Musvosvi et al. 2023
CASSRAGVSEQYF	beta	Mtb	Musvosvi et al. 2023
CASSGLAGPFNEQFF	beta	Mtb	Musvosvi et al. 2023
CAISPLQGYEQYF	beta	Mtb	Musvosvi et al. 2023
CASSLGTGDNEQFF	beta	Mtb	Musvosvi et al. 2023
CSARDSGANVLTF	beta	Mtb	Musvosvi et al. 2023
CAWNRGGDEKLFF	beta	Mtb	Musvosvi et al. 2023
CATAQGAQTYEQYF	beta	Mtb	Musvosvi et al. 2023
CSASVRVGNQPQHF	beta	Mtb	Musvosvi et al. 2023
CSARTGAGNTIYF	beta	Mtb	Musvosvi et al. 2023
CASSPNTFANYGYTF	beta	Mtb	Musvosvi et al. 2023
CASSNVRGGEQYF	beta	Mtb	Musvosvi et al. 2023
CASSYSQGAFREQYF	beta	Mtb	Musvosvi et al. 2023
CASSPDGSGANVLTF	beta	Mtb	Musvosvi et al. 2023
CASSFGGTNTNEQFF	beta	Mtb	Musvosvi et al. 2023
CASSLVTGGGYEQYF	beta	Mtb	Musvosvi et al. 2023
CASTGQGGYEQYF	beta	Mtb	Musvosvi et al. 2023
CASSTQGGSYEQYF	beta	Mtb	Musvosvi et al. 2023
CASSIQGAGYGYTF	beta	Mtb	Musvosvi et al. 2023
CSVAPGQQNEKLFF	beta	Mtb	Musvosvi et al. 2023
CASSLGTGDNEQFF	beta	Mtb	Musvosvi et al. 2023
CASSLWGGDTEAFF	beta	Mtb	Musvosvi et al. 2023
CASSLGGTGHFEAFF	beta	Mtb	Musvosvi et al. 2023
CSARTGTGWDNQPQHF	beta	Mtb	Musvosvi et al. 2023
CATSRREVVEGADIQYF	beta	Mtb	Musvosvi et al. 2023
CASRVQRGQGYQPQHF	beta	Mtb	Musvosvi et al. 2023
CASTGQGGYEQYF	beta	Mtb	Musvosvi et al. 2023
CSATITTTSTDTQYF	beta	Mtb	Musvosvi et al. 2023
CASSLVTGGGYEQYF	beta	Mtb	Musvosvi et al. 2023
CASSLGPDTIYF	beta	Mtb	Musvosvi et al. 2023
CAISDDFLLGGGYEQYF	beta	Mtb	Musvosvi et al. 2023
CASSPYHGTSGMNEQFF	beta	Mtb	Musvosvi et al. 2023
CAISPNAGANVLTF	beta	Mtb	Musvosvi et al. 2023
CASSVVSDYGYTF	beta	Mtb	Musvosvi et al. 2023
CASSPRTLQQGGYTF	beta	Mtb	Musvosvi et al. 2023
CASSFDRNTEAFF	beta	Mtb	Musvosvi et al. 2023
CASSLGPDTIYF	beta	Mtb	Musvosvi et al. 2023
CSARETGSGTEAFF	beta	Mtb	Musvosvi et al. 2023
CSASLNTEAFF	beta	Mtb	Musvosvi et al. 2023
CASSLGPDTIYF	beta	Mtb	Musvosvi et al. 2023
CSARDSASGDTDTQYF	beta	Mtb	Musvosvi et al. 2023
CSAFPLWGGPTQGYGYTF	beta	Mtb	Musvosvi et al. 2023
CSARGPSGFSYEQYF	beta	Mtb	Musvosvi et al. 2023
CSARSGGTGAGELFF	beta	Mtb	Musvosvi et al. 2023
CASSLSPFGTANQPQHF	beta	Mtb	Musvosvi et al. 2023
CASSQRPLGTSGMGETQYF	beta	Mtb	Musvosvi et al. 2023
CASSGLAGPFNEQFF	beta	Mtb	Musvosvi et al. 2023
CATSREDTGAYEQYF	beta	Mtb	Musvosvi et al. 2023
CASSFGGTNTNEQFF	beta	Mtb	Musvosvi et al. 2023
CATSRAEREFTDTQYF	beta	Mtb	Musvosvi et al. 2023
CASSSSDRDEQFF	beta	Mtb	Musvosvi et al. 2023
CASSQVWTGGGETQYF	beta	Mtb	Musvosvi et al. 2023
CSALDPPKAQYF	beta	Mtb	Musvosvi et al. 2023
CSAPVPTSGSPQETQYF	beta	Mtb	Musvosvi et al. 2023
CASSVLTSFSEQFF	beta	Mtb	Musvosvi et al. 2023
CSADPGLAGGHNEQFF	beta	Mtb	Musvosvi et al. 2023
CASSYSPSGIGSGANVLTF	beta	Mtb	Musvosvi et al. 2023
CSARVPLISTDTQYF	beta	Mtb	Musvosvi et al. 2023
CASSVGQGGNEQFF	beta	Mtb	Musvosvi et al. 2023
CASSPQTGTATGELFF	beta	Mtb	Musvosvi et al. 2023
CAWIVWDRGTGTEAFF	beta	Mtb	Musvosvi et al. 2023
CASSIQGAGYGYTF	beta	Mtb	Musvosvi et al. 2023
CASSLGPDTIYF	beta	Mtb	Musvosvi et al. 2023
CASSILAAGQETQYF	beta	Mtb	Musvosvi et al. 2023
CASSLLAAGQETQYF	beta	Mtb	Musvosvi et al. 2023
CASSEDRGHPYEQYF	beta	Mtb	Musvosvi et al. 2023
CASSLPGLVADYEQYF	beta	Mtb	Musvosvi et al. 2023
CASSQDMGGGTDTQYF	beta	Mtb	Musvosvi et al. 2023
CSARSGGTNTEAFF	beta	Mtb	Musvosvi et al. 2023
CASSRLAGDTDTQYF	beta	Mtb	Musvosvi et al. 2023
CASSPGTSGRAWNEQFF	beta	Mtb	Musvosvi et al. 2023
CSARGLGDIQYF	beta	Mtb	Musvosvi et al. 2023
CSARTGTGWDNQPQHF	beta	Mtb	Musvosvi et al. 2023
CASRDSGGNSPLHF	beta	Mtb	Musvosvi et al. 2023
CSATPQAYADYEQYF	beta	Mtb	Musvosvi et al. 2023
CSAPTSGTGNEQFF	beta	Mtb	Musvosvi et al. 2023
CSASGFGGADGYTF	beta	Mtb	Musvosvi et al. 2023
CASTGQGGYEQYF	beta	Mtb	Musvosvi et al. 2023
CSARDSASGDTDTQYF	beta	Mtb	Musvosvi et al. 2023
CASTGQGGYEQYF	beta	Mtb	Musvosvi et al. 2023
CASSFGGTNTNEQFF	beta	Mtb	Musvosvi et al. 2023
CASRTSGREVETQYF	beta	Mtb	Musvosvi et al. 2023
CASSPTSLIGTYNTEAFF	beta	Mtb	Musvosvi et al. 2023
CASSLGPDTQYF	beta	Mtb	Musvosvi et al. 2023
CASRAWTGALLGFTEAFF	beta	Mtb	Musvosvi et al. 2023
CASSLLAAGQETQYF	beta	Mtb	Musvosvi et al. 2023
CASSGLAGPFNEQFF	beta	Mtb	Musvosvi et al. 2023
CASSGKRTGEETQYF	beta	Mtb	Musvosvi et al. 2023
CASSLTRTGVTEAFF	beta	Mtb	Musvosvi et al. 2023
CASSQMTSGQETQYF	beta	Mtb	Musvosvi et al. 2023
CASTGQGGYEQYF	beta	Mtb	Musvosvi et al. 2023
CASSQGYSGNTIYF	beta	Mtb	Musvosvi et al. 2023
CASSYQGDGAYEQYF	beta	Mtb	Musvosvi et al. 2023
CASSLTTSGSYNEQFF	beta	Mtb	Musvosvi et al. 2023
CASSILAAGQETQYF	beta	Mtb	Musvosvi et al. 2023
CASSIEAAGQETQYF	beta	Mtb	Musvosvi et al. 2023
CASSEILPRGRSRGDEQFF	beta	Mtb	Musvosvi et al. 2023
CSAGDRVRETQYF	beta	Mtb	Musvosvi et al. 2023
CSAKYGRLVGYNEQFF	beta	Mtb	Musvosvi et al. 2023
CASSLGTGDNEQFF	beta	Mtb	Musvosvi et al. 2023
CASSPQGSGIYEQYF	beta	Mtb	Musvosvi et al. 2023
CASSFGGTNDNEQFF	beta	Mtb	Musvosvi et al. 2023
CAIRQGLPDEQFF	beta	Mtb	Musvosvi et al. 2023
CASSSPRGRGGTEAFF	beta	Mtb	Musvosvi et al. 2023
CASSFGGTNTNEQFF	beta	Mtb	Musvosvi et al. 2023
CASSIPPGGYRSSYEQYF	beta	Mtb	Musvosvi et al. 2023
CASSLGPDTIYF	beta	Mtb	Musvosvi et al. 2023
CATRQGDTGELFF	beta	Mtb	Musvosvi et al. 2023
CSARESGTNTEAFF	beta	Mtb	Musvosvi et al. 2023
CASSLGPDTIYF	beta	Mtb	Musvosvi et al. 2023
CASSPLGLLNEQFF	beta	Mtb	Musvosvi et al. 2023
CASSILAAGQETQYF	beta	Mtb	Musvosvi et al. 2023
CASSLTNYGYTF	beta	Mtb	Musvosvi et al. 2023
CSARIQSSYNSPLHF	beta	Mtb	Musvosvi et al. 2023
CASSLSPGNYGYTF	beta	Mtb	Musvosvi et al. 2023
CASSLRQGYEQYF	beta	Mtb	Musvosvi et al. 2023
CASSSTFEVMDEQFF	beta	Mtb	Musvosvi et al. 2023
CSARSGGTNTEAFF	beta	Mtb	Musvosvi et al. 2023
CSARSGGTNTEAFF	beta	Mtb	Musvosvi et al. 2023
CASSLGGTGHFEAFF	beta	Mtb	Musvosvi et al. 2023
CSARETAAREKLFF	beta	Mtb	Musvosvi et al. 2023
CASSPEGLPAETQYF	beta	Mtb	Musvosvi et al. 2023
CASSEVQGSYNEQFF	beta	Mtb	Musvosvi et al. 2023
CASSPGGDAYEQYF	beta	Mtb	Musvosvi et al. 2023
CASSLDRVRNEQYF	beta	Mtb	Musvosvi et al. 2023
CASSQIAGGFQFF	beta	Mtb	Musvosvi et al. 2023
CASSVEGLSGNTIYF	beta	Mtb	Musvosvi et al. 2023
CAISEGGASPQETQYF	beta	Mtb	Musvosvi et al. 2023
CASSIVSAGQETQYF	beta	Mtb	Musvosvi et al. 2023
CASSQGQHSPLHF	beta	Mtb	Musvosvi et al. 2023
CASSQPTRSYEQYF	beta	Mtb	Musvosvi et al. 2023
CASSSNYNSPLHF	beta	Mtb	Musvosvi et al. 2023
CASRGPGANVLTF	beta	Mtb	Musvosvi et al. 2023
CASSGRGETAEAFF	beta	Mtb	Musvosvi et al. 2023
CASSAGAESNYGYTF	beta	Mtb	Musvosvi et al. 2023
CASSFRGELFF	beta	Mtb	Musvosvi et al. 2023
CASSLGTGDNEQFF	beta	Mtb	Musvosvi et al. 2023
CSASLSTSSTDTQYF	beta	Mtb	Musvosvi et al. 2023
CSARDSGANVLTF	beta	Mtb	Musvosvi et al. 2023
CASSQLMGNTGELFF	beta	Mtb	Musvosvi et al. 2023
CASSPRTLQNEQYF	beta	Mtb	Musvosvi et al. 2023
CASSLGPDTIYF	beta	Mtb	Musvosvi et al. 2023
CASSDSDTGELFF	beta	Mtb	Musvosvi et al. 2023
CASSLYEKLFF	beta	Mtb	Musvosvi et al. 2023
CASSFKRGTGGIHEQYF	beta	Mtb	Musvosvi et al. 2023
CASSFGGTNTNEQFF	beta	Mtb	Musvosvi et al. 2023
CASNPRTGRHYNSPLHF	beta	Mtb	Musvosvi et al. 2023
CASSWHLLYGYTF	beta	Mtb	Musvosvi et al. 2023
CASSVEGLSGNTIYF	beta	Mtb	Musvosvi et al. 2023
CASSVGRAPTMNTEAFF	beta	Mtb	Musvosvi et al. 2023
CAWSGGGLPLNSPLHF	beta	Mtb	Musvosvi et al. 2023
CASNGLGLAGGKYNEQFF	beta	Mtb	Musvosvi et al. 2023
CASSTYTDTQYF	beta	Mtb	Musvosvi et al. 2023
CASSVIRGNTEAFF	beta	Mtb	Musvosvi et al. 2023
CASSSRVYYEQYF	beta	Mtb	Musvosvi et al. 2023
CASSLGPDTIYF	beta	Mtb	Musvosvi et al. 2023
CASSFAGQGSGEQFF	beta	Mtb	Musvosvi et al. 2023
CASRLWGTGFTYEQYF	beta	Mtb	Musvosvi et al. 2023
CASSLLAGSGANVLTF	beta	Mtb	Musvosvi et al. 2023
CASSQDRDNNSPLHF	beta	Mtb	Musvosvi et al. 2023
CASRDSGGNSPLHF	beta	Mtb	Musvosvi et al. 2023
CASSPNGLGLYEQYF	beta	Mtb	Musvosvi et al. 2023
CSTTRGVNIQYF	beta	Mtb	Musvosvi et al. 2023
CASSIGTGDHGYTF	beta	Mtb	Musvosvi et al. 2023
CASSYLFKSDITGYTF	beta	Mtb	Musvosvi et al. 2023
CASSFGGTNDNEQFF	beta	Mtb	Musvosvi et al. 2023
CASSGGGGAGANVLTF	beta	Mtb	Musvosvi et al. 2023
CASSQDGGTGAGTEAFF	beta	Mtb	Musvosvi et al. 2023
CASSQEVGEVRGYTDTQYF	beta	Mtb	Musvosvi et al. 2023
CASRFGGTRDEQYF	beta	Mtb	Musvosvi et al. 2023
CSAREGDSASGTQYF	beta	Mtb	Musvosvi et al. 2023
CSAPHQGATNEAFF	beta	Mtb	Musvosvi et al. 2023
CAISGRQTLNYGYTF	beta	Mtb	Musvosvi et al. 2023
CSARDSGANVLTF	beta	Mtb	Musvosvi et al. 2023
CASSSWTSENYNEQFF	beta	Mtb	Musvosvi et al. 2023
CASSPNALYLYEQYF	beta	Mtb	Musvosvi et al. 2023
CSAKAVTDTQYF	beta	Mtb	Musvosvi et al. 2023
CATSRDREGADTQYF	beta	Mtb	Musvosvi et al. 2023
CASSQGSLRGYGYTF	beta	Mtb	Musvosvi et al. 2023
CASSPERQGKNYGYTF	beta	Mtb	Musvosvi et al. 2023
CSARETGSGTEAFF	beta	Mtb	Musvosvi et al. 2023
CASSFGGFYEQYF	beta	Mtb	Musvosvi et al. 2023
CASSSYGSSYEQYF	beta	Mtb	Musvosvi et al. 2023
CASKPGTSGQETQYF	beta	Mtb	Musvosvi et al. 2023
CASSTQGGPLHF	beta	Mtb	Musvosvi et al. 2023
CSAGDRVRETQYF	beta	Mtb	Musvosvi et al. 2023
CASSILAAGQETQYF	beta	Mtb	Musvosvi et al. 2023
CASSQDGGYTF	beta	Mtb	Musvosvi et al. 2023
CASRGLRGSTDTQYF	beta	Mtb	Musvosvi et al. 2023
CASSQDMGGGTDTQYF	beta	Mtb	Musvosvi et al. 2023
CAIKQRETGELFF	beta	Mtb	Musvosvi et al. 2023
CASSRLAGGPFNEQFF	beta	Mtb	Musvosvi et al. 2023
CASSLRDKEETQYF	beta	Mtb	Musvosvi et al. 2023
CASSPTGLEKLFF	beta	Mtb	Musvosvi et al. 2023
CASSPLGLLNEQFF	beta	Mtb	Musvosvi et al. 2023
CATSDLQAGGRREDTQYF	beta	Mtb	Musvosvi et al. 2023
CSARDSGANVLTF	beta	Mtb	Musvosvi et al. 2023
CSATQGAESPLHF	beta	Mtb	Musvosvi et al. 2023
CSARDSASGDTDTQYF	beta	Mtb	Musvosvi et al. 2023
CASSFTSGQEGNTIYF	beta	Mtb	Musvosvi et al. 2023
CASSLAADTQYF	beta	Mtb	Musvosvi et al. 2023
CATAQGAQTYEQYF	beta	Mtb	Musvosvi et al. 2023
CASQTSGRVYTQYF	beta	Mtb	Musvosvi et al. 2023
CASSFGGTNTNEQFF	beta	Mtb	Musvosvi et al. 2023
CASSSNYNSPLHF	beta	Mtb	Musvosvi et al. 2023
CSALDPPKAQYF	beta	Mtb	Musvosvi et al. 2023
CASSLRAYRGHIQPQHF	beta	Mtb	Musvosvi et al. 2023
CATSRDPTGANVLTF	beta	Mtb	Musvosvi et al. 2023
CASSLGPDTIYF	beta	Mtb	Musvosvi et al. 2023
CASSVGSGGTDTQYF	beta	Mtb	Musvosvi et al. 2023
CASSEPIRRVEQFF	beta	Mtb	Musvosvi et al. 2023
CSARVPLISTDTQYF	beta	Mtb	Musvosvi et al. 2023
CASSHRQNPRGTEAFF	beta	Mtb	Musvosvi et al. 2023
CASSQRTQLAGVTYEQYF	beta	Mtb	Musvosvi et al. 2023
CASSPSTGRDEQYF	beta	Mtb	Musvosvi et al. 2023
CSATQGAGANVLTF	beta	Mtb	Musvosvi et al. 2023
CSALQGEPYEQYF	beta	Mtb	Musvosvi et al. 2023
CASTPSGDLVSNGYTF	beta	Mtb	Musvosvi et al. 2023
CASSFPGEDTQYF	beta	Mtb	Musvosvi et al. 2023
CSARTRKDYEQYF	beta	Mtb	Musvosvi et al. 2023
CSAPDRNNEKLFF	beta	Mtb	Musvosvi et al. 2023
CASSVSRDLSTDTQYF	beta	Mtb	Musvosvi et al. 2023
CSARSGGTGAGELFF	beta	Mtb	Musvosvi et al. 2023
CASSRPDLNEKLFF	beta	Mtb	Musvosvi et al. 2023
CASSPPAGLDYGYTF	beta	Mtb	Musvosvi et al. 2023
CASSLVPRISGANVLTF	beta	Mtb	Musvosvi et al. 2023
CSARADGSYGYTF	beta	Mtb	Musvosvi et al. 2023
CAITGGAGETQYF	beta	Mtb	Musvosvi et al. 2023
CASSFDRNTEAFF	beta	Mtb	Musvosvi et al. 2023
CASSPYHGTSGMNEQFF	beta	Mtb	Musvosvi et al. 2023
CASSFLDRSYGYTF	beta	Mtb	Musvosvi et al. 2023
CASSYQGSGTEAFF	beta	Mtb	Musvosvi et al. 2023
CASTSQAGVIDTQYF	beta	Mtb	Musvosvi et al. 2023
CASAWEPEYSPLHF	beta	Mtb	Musvosvi et al. 2023
CATGTSNTGELFF	beta	Mtb	Musvosvi et al. 2023
CASSPPGGEQYF	beta	Mtb	Musvosvi et al. 2023
CASSPAGGLYEQYF	beta	Mtb	Musvosvi et al. 2023
CASSDNPRDSGEQYF	beta	Mtb	Musvosvi et al. 2023
CASSLRLADSTDTQYF	beta	Mtb	Musvosvi et al. 2023
CASSSLGQTSQGDTQYF	beta	Mtb	Musvosvi et al. 2023
CASSILAAGQETQYF	beta	Mtb	Musvosvi et al. 2023
CASSELAAGQETQYF	beta	Mtb	Musvosvi et al. 2023
CSVAGGGWTGELFF	beta	Mtb	Musvosvi et al. 2023
CASSQVSGSFYNEQFF	beta	Mtb	Musvosvi et al. 2023
CASSPGTRDTGELFF	beta	Mtb	Musvosvi et al. 2023
CSARVLGGNEQFF	beta	Mtb	Musvosvi et al. 2023
CSARQGGAGVSPLHF	beta	Mtb	Musvosvi et al. 2023
CASSIGQGDEKLFF	beta	Mtb	Musvosvi et al. 2023
CASSDSSTGELFF	beta	Mtb	Musvosvi et al. 2023
CASSTQGGSYEQYF	beta	Mtb	Musvosvi et al. 2023
CASSLFTGGYTF	beta	Mtb	Musvosvi et al. 2023
CATSRERDSGANVLTF	beta	Mtb	Musvosvi et al. 2023
CSAHVLEDPLQGEAFF	beta	Mtb	Musvosvi et al. 2023
CSAPTDENTIYF	beta	Mtb	Musvosvi et al. 2023
CASSIGQGDEKLFF	beta	Mtb	Musvosvi et al. 2023
CASSSPFRQGMNTEAFF	beta	Mtb	Musvosvi et al. 2023
CASSSNYNSPLHF	beta	Mtb	Musvosvi et al. 2023
CASSGSNQPQHF	beta	Mtb	Musvosvi et al. 2023
CSAKFVAGGPSNTGELFF	beta	Mtb	Musvosvi et al. 2023
CSARGLGDIQYF	beta	Mtb	Musvosvi et al. 2023
CASSELAAGQETQYF	beta	Mtb	Musvosvi et al. 2023
CASSLAGVSNEQFF	beta	Mtb	Musvosvi et al. 2023
CASSKKGISGAYF	beta	Mtb	Musvosvi et al. 2023
CSASAGTVKETQYF	beta	Mtb	Musvosvi et al. 2023
CATGTSNTGELFF	beta	Mtb	Musvosvi et al. 2023
CSARLAGGSTDTQYF	beta	Mtb	Musvosvi et al. 2023
CASSIQGAGYGYTF	beta	Mtb	Musvosvi et al. 2023
CSARKQSSYNSPLHF	beta	Mtb	Musvosvi et al. 2023
CASSPGTAPNYGYTF	beta	Mtb	Musvosvi et al. 2023
CATSRGTTSGITYEQYF	beta	Mtb	Musvosvi et al. 2023
CSAKSTFWGDTGELFF	beta	Mtb	Musvosvi et al. 2023
CSARGVGTDMGTEAFF	beta	Mtb	Musvosvi et al. 2023
CASSVGGVYTDTQYF	beta	Mtb	Musvosvi et al. 2023
CASSIEAAGQETQYF	beta	Mtb	Musvosvi et al. 2023
CASSTQGGSYEQYF	beta	Mtb	Musvosvi et al. 2023
CASAKGGPVDEQYF	beta	Mtb	Musvosvi et al. 2023
CASTPGQGRADTQYF	beta	Mtb	Musvosvi et al. 2023
CASSFKGTNTGELFF	beta	Mtb	Musvosvi et al. 2023
CASSPRTLQQGGYTF	beta	Mtb	Musvosvi et al. 2023
CSASGLDNSYEQYF	beta	Mtb	Musvosvi et al. 2023
CALGKETDTQYF	beta	Mtb	Musvosvi et al. 2023
CASSPTTTGPFNYGYTF	beta	Mtb	Musvosvi et al. 2023
CASTSVADTQYF	beta	Mtb	Musvosvi et al. 2023
CASSPRWAGELFF	beta	Mtb	Musvosvi et al. 2023
CASSSRDRAPKETQYF	beta	Mtb	Musvosvi et al. 2023
CASSPPSFWEETQYF	beta	Mtb	Musvosvi et al. 2023
CASSQGSGSFYNEQFF	beta	Mtb	Musvosvi et al. 2023
CSARAGGTGVEKLFF	beta	Mtb	Musvosvi et al. 2023
CASGRTSGRGELFF	beta	Mtb	Musvosvi et al. 2023
CASSLGRTSGSSEETQYF	beta	Mtb	Musvosvi et al. 2023
CATSPHRDKSNRATNEKLFF	beta	Mtb	Musvosvi et al. 2023
CASTGQGGYEQYF	beta	Mtb	Musvosvi et al. 2023
CSASLNTEAFF	beta	Mtb	Musvosvi et al. 2023
CSARSGGTGAGELFF	beta	Mtb	Musvosvi et al. 2023
CASSFDYSNQPQHF	beta	Mtb	Musvosvi et al. 2023
CASSQVSGNLDTQYF	beta	Mtb	Musvosvi et al. 2023
CAWSGVALAGGSSYNEQFF	beta	Mtb	Musvosvi et al. 2023
CASSQDGTGSYEQYF	beta	Mtb	Musvosvi et al. 2023
CSANLDGHEQYF	beta	Mtb	Musvosvi et al. 2023
CASSSYGSSYEQYF	beta	Mtb	Musvosvi et al. 2023
CASSFDRNTEAFF	beta	Mtb	Musvosvi et al. 2023
CASTITPLSGANVLTF	beta	Mtb	Musvosvi et al. 2023
CASSIAPSTGELFF	beta	Mtb	Musvosvi et al. 2023
CASSFRPGGTEAFF	beta	Mtb	Musvosvi et al. 2023
CASSIQGAGYGYTF	beta	Mtb	Musvosvi et al. 2023
CASSDNPRDSGEQYF	beta	Mtb	Musvosvi et al. 2023
CASSGPGQGPFSYNSPLHF	beta	Mtb	Musvosvi et al. 2023
CASSIRGYHYGYTF	beta	Mtb	Musvosvi et al. 2023
CAWSVTDSRSNQPQHF	beta	Mtb	Musvosvi et al. 2023
CASSFSNSYEQYF	beta	Mtb	Musvosvi et al. 2023
CASSPTSGYSTDTQYF	beta	Mtb	Musvosvi et al. 2023
CAISKNNNEQFF	beta	Mtb	Musvosvi et al. 2023
CASSLQAPGLAGGDEQFF	beta	Mtb	Musvosvi et al. 2023
CASSEQTGAETQYF	beta	Mtb	Musvosvi et al. 2023
CASSEVLDTGELFF	beta	Mtb	Musvosvi et al. 2023
CASSTQGGSYEQYF	beta	Mtb	Musvosvi et al. 2023
CASSLVRTATYEQYF	beta	Mtb	Musvosvi et al. 2023
CASSPPLNEQFF	beta	Mtb	Musvosvi et al. 2023
CASSPPDERTNYGYTF	beta	Mtb	Musvosvi et al. 2023
CSAENRGQGGYSPLHF	beta	Mtb	Musvosvi et al. 2023
CATSRGTTSGITYEQYF	beta	Mtb	Musvosvi et al. 2023
CASSSSGRAVMGELFF	beta	Mtb	Musvosvi et al. 2023
CASSLAGGSYEQYF	beta	Mtb	Musvosvi et al. 2023
CASSQASGQGGNTIYF	beta	Mtb	Musvosvi et al. 2023
CASSLGRTSGSSEETQYF	beta	Mtb	Musvosvi et al. 2023
CASSLGGTSGGINEQFF	beta	Mtb	Musvosvi et al. 2023
CASSRDSPNSGNTIYF	beta	Mtb	Musvosvi et al. 2023
CSALRGLEASEQYF	beta	Mtb	Musvosvi et al. 2023
CASSLTGGYGYTF	beta	Mtb	Musvosvi et al. 2023
CASSFGGTNTNEQFF	beta	Mtb	Musvosvi et al. 2023
CASSDTSGVNEQYF	beta	Mtb	Musvosvi et al. 2023
CASSILGQLSGNTIYF	beta	Mtb	Musvosvi et al. 2023
CSARETGSGTEAFF	beta	Mtb	Musvosvi et al. 2023
CSARVTGSGTGELFF	beta	Mtb	Musvosvi et al. 2023
CASSQDPLGDYNEQFF	beta	Mtb	Musvosvi et al. 2023
CASTNPFGAGELFF	beta	Mtb	Musvosvi et al. 2023
CASSVSSPREEGSEQYF	beta	Mtb	Musvosvi et al. 2023
CASSLAPAYEQYF	beta	Mtb	Musvosvi et al. 2023
CASSRSSGFEGEQFF	beta	Mtb	Musvosvi et al. 2023
CASSVGNVGGYTF	beta	Mtb	Musvosvi et al. 2023
CSARDSASGDTDTQYF	beta	Mtb	Musvosvi et al. 2023
CASSFGGTNTNEQFF	beta	Mtb	Musvosvi et al. 2023
[truncated: 125,308 more rows]
