# Supplementary material for: Evolution of the tuberculin skin test reveals generalisable Mtb-reactive T cell metaclones
Source: Nat Commun. 2026 Jan 21;17:1900. doi: 10.1038/s41467-026-68678-9 (PMC12923891; doi:10.1038/s41467-026-68678-9)
Supplement: Supplementary file 7 — Supplementary Data 5 [file 41467_2026_68678_MOESM7_ESM.xlsx]

## Sheet: Sheet1
index	cluster	hla	hla_frequency	count_allele	total_allele	count_other	total_other	pvalue	odds_ratio	significant	Vs	consensus	regex	CDR3s
0	2875	DPB1*03	20	17	22	3	129	2.21329e-15	142.8	TRUE	TRBV27	CASSLSSGQGSNQPQHF	CASSL[AS][AGPSTV]GQG[AST]NQPQHF	CASSLSSGQGSNQPQHF|CASSLSAGQGTNQPQHF|CASSLSAGQGSNQPQHF|CASSLSVGQGSNQPQHF|CASSLSVGQGSNQPQHF|CASSLSPGQGSNQPQHF|CASSLSSGQGSNQPQHF|CASSLSSGQGSNQPQHF|CASSLSGGQGSNQPQHF|CASSLSSGQGSNQPQHF|CASSLSAGQGSNQPQHF|CASSLSPGQGSNQPQHF|CASSLSAGQGSNQPQHF|CASSLSTGQGSNQPQHF|CASSLSAGQGSNQPQHF|CASSLSAGQGSNQPQHF|CASSLSTGQGSNQPQHF|CASSLSAGQGSNQPQHF|CASSLSAGQGSNQPQHF|CASSLSSGQGSNQPQHF|CASSLSSGQGSNQPQHF|CASSLSSGQGSNQPQHF|CAS…
1	12109	DQA1*05_DQB1*03	40	17	25	23	126	1.84865e-06	9.5163	TRUE	TRBV6-1	CASRWGSYNEQFF	CA[AST][KQR][FILVWY]G[ADEGMNPQST]YNEQ[FY]F	CASRFGAYNEQFF|CASRFGTYNEQFF|CASRFGPYNEQFF|CATQWGSYNEQFF|CASKWGQYNEQFF|CASRWGQYNEQFF|CASRFGAYNEQFF|CASRWGQYNEQFF|CASRWGAYNEQFF|CASRLGEYNEQFF|CASRWGEYNEQFF|CASRWGEYNEQFF|CASRWGSYNEQFF|CASRFGTYNEQFF|CASRWGDYNEQFF|CASRWGSYNEQFF|CASRWGEYNEQFF|CASRWGGYNEQFF|CAARWGSYNEQFF|CASRFGGYNEQFF|CASRWGEYNEQFF|CASRWGSYNEQFF|CASKFGEYNEQFF|CASRWGSYNEQFF|CASRFGMYNEQFF|CASRFGSYNEQFF|CASRWGEYNEQFF|CASRIGEYNEQFF|CASRVGS…
1	12109	DRB1*11	36	22	25	14	126	4.06293e-14	58.6667	TRUE	TRBV6-1	CASRWGSYNEQFF	CA[AST][KQR][FILVWY]G[ADEGMNPQST]YNEQ[FY]F	CASRFGAYNEQFF|CASRFGTYNEQFF|CASRFGPYNEQFF|CATQWGSYNEQFF|CASKWGQYNEQFF|CASRWGQYNEQFF|CASRFGAYNEQFF|CASRWGQYNEQFF|CASRWGAYNEQFF|CASRLGEYNEQFF|CASRWGEYNEQFF|CASRWGEYNEQFF|CASRWGSYNEQFF|CASRFGTYNEQFF|CASRWGDYNEQFF|CASRWGSYNEQFF|CASRWGEYNEQFF|CASRWGGYNEQFF|CAARWGSYNEQFF|CASRFGGYNEQFF|CASRWGEYNEQFF|CASRWGSYNEQFF|CASKFGEYNEQFF|CASRWGSYNEQFF|CASRFGMYNEQFF|CASRFGSYNEQFF|CASRWGEYNEQFF|CASRIGEYNEQFF|CASRVGS…
2	3175	DPB1*03	20	11	12	9	139	1.18142e-10	158.889	TRUE	TRBV19	CASSSSGTGSYEQYF	CA[RS][AS][APQSTV]SGTG[ISV]YEQYF	CASSVSGTGSYEQYF|CASSSSGTGIYEQYF|CASSTSGTGVYEQYF|CASSVSGTGVYEQYF|CASSPSGTGVYEQYF|CASSVSGTGSYEQYF|CASSTSGTGSYEQYF|CASSASGTGSYEQYF|CASSSSGTGSYEQYF|CASSSSGTGSYEQYF|CASSSSGTGSYEQYF|CASSSSGTGSYEQYF|CASSASGTGSYEQYF|CARSASGTGSYEQYF|CASSPSGTGSYEQYF|CASASSGTGSYEQYF|CASSSSGTGSYEQYF|CASSTSGTGSYEQYF|CASSASGTGIYEQYF|CASSQSGTGSYEQYF|CASSSSGTGIYEQYF|CASSSSGTGVYEQYF
3	18977	DRB1*01	18	10	11	8	140	3.64479e-10	165	TRUE	TRBV7-8	CASSLALWGDEQYF	CASSL[AG][ALPSV]WGD[ET]Q[FY]F	CASSLALWGDEQYF|CASSLALWGDTQYF|CASSLAPWGDEQYF|CASSLAVWGDTQYF|CASSLAAWGDEQFF|CASSLALWGDEQYF|CASSLGPWGDEQYF|CASSLASWGDTQYF|CASSLAAWGDEQFF|CASSLAPWGDEQFF|CASSLASWGDEQYF|CASSLALWGDEQYF|CASSLALWGDEQYF|CASSLASWGDEQFF
4	6116	DQA1*02_DQB1*02	21	11	18	10	133	4.31253e-07	19.3286	TRUE	TRBV10-3	CAISEKGQGYEQYF	CA[IS][GS][ADEPQ][KRS]GQG[FY]E[AQ][FY]F	CAISAKGQGYEQYF|CASSAKGQGYEQYF|CAISESGQGYEQYF|CAISERGQGYEQYF|CAISQKGQGYEQYF|CAISEKGQGYEQYF|CAISPKGQGYEQYF|CAISDRGQGYEQYF|CAISESGQGYEQYF|CAISDKGQGYEQYF|CAISERGQGYEQYF|CAISEKGQGYEQYF|CAISESGQGYEQYF|CAISDKGQGYEQYF|CAISEKGQGYEQYF|CAISERGQGYEQYF|CAISESGQGYEQYF|CAISESGQGYEQYF|CAISESGQGYEQYF|CAISEKGQGFEAFF|CAISEKGQGYEQYF|CAISEKGQGYEQYF|CAISERGQGYEQYF|CAISEKGQGYEQYF|CAISERGQGYEQYF|CAISAKGQGYEQYF|CAISESGQG…
4	6116	DQA1*02_DQB1*03	15	10	18	5	133	8.02401e-08	32	TRUE	TRBV10-3	CAISEKGQGYEQYF	CA[IS][GS][ADEPQ][KRS]GQG[FY]E[AQ][FY]F	CAISAKGQGYEQYF|CASSAKGQGYEQYF|CAISESGQGYEQYF|CAISERGQGYEQYF|CAISQKGQGYEQYF|CAISEKGQGYEQYF|CAISPKGQGYEQYF|CAISDRGQGYEQYF|CAISESGQGYEQYF|CAISDKGQGYEQYF|CAISERGQGYEQYF|CAISEKGQGYEQYF|CAISESGQGYEQYF|CAISDKGQGYEQYF|CAISEKGQGYEQYF|CAISERGQGYEQYF|CAISESGQGYEQYF|CAISESGQGYEQYF|CAISESGQGYEQYF|CAISEKGQGFEAFF|CAISEKGQGYEQYF|CAISEKGQGYEQYF|CAISERGQGYEQYF|CAISEKGQGYEQYF|CAISERGQGYEQYF|CAISAKGQGYEQYF|CAISESGQG…
4	6116	DRB1*07	25	14	18	11	133	5.04346e-10	38.8182	TRUE	TRBV10-3	CAISEKGQGYEQYF	CA[IS][GS][ADEPQ][KRS]GQG[FY]E[AQ][FY]F	CAISAKGQGYEQYF|CASSAKGQGYEQYF|CAISESGQGYEQYF|CAISERGQGYEQYF|CAISQKGQGYEQYF|CAISEKGQGYEQYF|CAISPKGQGYEQYF|CAISDRGQGYEQYF|CAISESGQGYEQYF|CAISDKGQGYEQYF|CAISERGQGYEQYF|CAISEKGQGYEQYF|CAISESGQGYEQYF|CAISDKGQGYEQYF|CAISEKGQGYEQYF|CAISERGQGYEQYF|CAISESGQGYEQYF|CAISESGQGYEQYF|CAISESGQGYEQYF|CAISEKGQGFEAFF|CAISEKGQGYEQYF|CAISEKGQGYEQYF|CAISERGQGYEQYF|CAISEKGQGYEQYF|CAISERGQGYEQYF|CAISAKGQGYEQYF|CAISESGQG…
5	2774	DQA1*05_DQB1*02	30	13	14	17	137	7.41411e-10	91.7647	TRUE	TRBV5-1	CASSSGLADSYNEQFF	CASS[GPST]GLADSYNEQFF	CASSSGLADSYNEQFF|CASSSGLADSYNEQFF|CASSTGLADSYNEQFF|CASSSGLADSYNEQFF|CASSSGLADSYNEQFF|CASSSGLADSYNEQFF|CASSSGLADSYNEQFF|CASSTGLADSYNEQFF|CASSSGLADSYNEQFF|CASSTGLADSYNEQFF|CASSSGLADSYNEQFF|CASSSGLADSYNEQFF|CASSSGLADSYNEQFF|CASSSGLADSYNEQFF|CASSSGLADSYNEQFF|CASSSGLADSYNEQFF|CASSSGLADSYNEQFF|CASSTGLADSYNEQFF|CASSSGLADSYNEQFF|CASSSGLADSYNEQFF|CASSGGLADSYNEQFF|CASSSGLADSYNEQFF|CASSTGLADSYNEQFF|CASSPGLA…
5	2774	DRB1*03	31	11	14	20	137	1.25686e-06	21.45	TRUE	TRBV5-1	CASSSGLADSYNEQFF	CASS[GPST]GLADSYNEQFF	CASSSGLADSYNEQFF|CASSSGLADSYNEQFF|CASSTGLADSYNEQFF|CASSSGLADSYNEQFF|CASSSGLADSYNEQFF|CASSSGLADSYNEQFF|CASSSGLADSYNEQFF|CASSTGLADSYNEQFF|CASSSGLADSYNEQFF|CASSTGLADSYNEQFF|CASSSGLADSYNEQFF|CASSSGLADSYNEQFF|CASSSGLADSYNEQFF|CASSSGLADSYNEQFF|CASSSGLADSYNEQFF|CASSSGLADSYNEQFF|CASSSGLADSYNEQFF|CASSTGLADSYNEQFF|CASSSGLADSYNEQFF|CASSSGLADSYNEQFF|CASSGGLADSYNEQFF|CASSSGLADSYNEQFF|CASSTGLADSYNEQFF|CASSPGLA…
6	2679	DPA1*01	107	31	32	76	119	6.23772e-05	17.5395	TRUE	TRBV18	CASSRGAQTYEQYF	CASS[AKQRTV]G[AQS]G?[AGLMQSV][ST]YEQYF	CASSRGSLTYEQYF|CASSRGAATYEQYF|CASSQGAGTYEQYF|CASSRGAQTYEQYF|CASSRGAQTYEQYF|CASSRGAATYEQYF|CASSQGAVTYEQYF|CASSRGAGTYEQYF|CASSRGSLTYEQYF|CASSRGAGATYEQYF|CASSTGAMTYEQYF|CASSQGAQTYEQYF|CASSRGAGTYEQYF|CASSRGAVTYEQYF|CASSRGAQTYEQYF|CASSRGSQTYEQYF|CASSRGSMTYEQYF|CASSQGAMTYEQYF|CASSRGAQTYEQYF|CASSRGAVTYEQYF|CASSAGAQTYEQYF|CASSRGAQTYEQYF|CASSRGAMTYEQYF|CASSRGALTYEQYF|CASSRGQQTYEQYF|CASSTGAQTYEQYF|CASSRGAQ…
6	2679	DPB1*04	72	30	32	42	119	8.91109e-10	27.5	TRUE	TRBV18	CASSRGAQTYEQYF	CASS[AKQRTV]G[AQS]G?[AGLMQSV][ST]YEQYF	CASSRGSLTYEQYF|CASSRGAATYEQYF|CASSQGAGTYEQYF|CASSRGAQTYEQYF|CASSRGAQTYEQYF|CASSRGAATYEQYF|CASSQGAVTYEQYF|CASSRGAGTYEQYF|CASSRGSLTYEQYF|CASSRGAGATYEQYF|CASSTGAMTYEQYF|CASSQGAQTYEQYF|CASSRGAGTYEQYF|CASSRGAVTYEQYF|CASSRGAQTYEQYF|CASSRGSQTYEQYF|CASSRGSMTYEQYF|CASSQGAMTYEQYF|CASSRGAQTYEQYF|CASSRGAVTYEQYF|CASSAGAQTYEQYF|CASSRGAQTYEQYF|CASSRGAMTYEQYF|CASSRGALTYEQYF|CASSRGQQTYEQYF|CASSTGAQTYEQYF|CASSRGAQ…
7	1296	DQA1*05_DQB1*02	30	16	21	14	130	1.14706e-09	26.5143	TRUE	TRBV12-4	CASSLIEGQPQHF	CASS[LQ][GILV]G?[EV][ADEGNSV]QP[LQ]HF	CASSLLENQPQHF|CASSLIEGQPQHF|CASSLIEDQPQHF|CASSLLENQPQHF|CASSLLENQPQHF|CASSLLESQPQHF|CASSLIEGQPQHF|CASSLIEGQPQHF|CASSLIEGQPQHF|CASSLIEGQPQHF|CASSLIEGQPQHF|CASSLIEGQPQHF|CASSLIEGQPQHF|CASSLLENQPQHF|CASSLLENQPQHF|CASSLIEEQPQHF|CASSLLENQPQHF|CASSLIEGQPQHF|CASSQLENQPQHF|CASSLIEAQPQHF|CASSLIEDQPQHF|CASSLLENQPQHF|CASSLLEGQPQHF|CASSLIEGQPQHF|CASSLLENQPQHF|CASSLIEDQPQHF|CASSLIEGQPQHF|CASSLIEGQPQHF|CASSLLG…
7	1296	DRB1*03	31	16	21	15	130	2.2792e-09	24.5333	TRUE	TRBV12-4	CASSLIEGQPQHF	CASS[LQ][GILV]G?[EV][ADEGNSV]QP[LQ]HF	CASSLLENQPQHF|CASSLIEGQPQHF|CASSLIEDQPQHF|CASSLLENQPQHF|CASSLLENQPQHF|CASSLLESQPQHF|CASSLIEGQPQHF|CASSLIEGQPQHF|CASSLIEGQPQHF|CASSLIEGQPQHF|CASSLIEGQPQHF|CASSLIEGQPQHF|CASSLIEGQPQHF|CASSLLENQPQHF|CASSLLENQPQHF|CASSLIEEQPQHF|CASSLLENQPQHF|CASSLIEGQPQHF|CASSQLENQPQHF|CASSLIEAQPQHF|CASSLIEDQPQHF|CASSLLENQPQHF|CASSLLEGQPQHF|CASSLIEGQPQHF|CASSLLENQPQHF|CASSLIEDQPQHF|CASSLIEGQPQHF|CASSLIEGQPQHF|CASSLLG…
8	57	DRB1*15	54	33	46	21	105	1.84434e-09	10.1538	TRUE	TRBV20-1	CSARVGGNTGELFF	CS[AG][PRT]L?[ADEHIKLMQRSTV][AGS]?G[PS]?[AN]?TGELFF	CSARQGGNTGELFF|CSARSGGNTGELFF|CSARDGGNTGELFF|CSARSGGNTGELFF|CSARAGGNTGELFF|CSARHGGNTGELFF|CSAREGGNTGELFF|CSARMGGNTGELFF|CSARSSGNTGELFF|CSARLAGNTGELFF|CSARVAGNTGELFF|CSARSGGNTGELFF|CSARAGGNTGELFF|CSARLAGNTGELFF|CSARRGGNTGELFF|CSARQGGNTGELFF|CSARVAGNTGELFF|CSARVAGNTGELFF|CSARRGGNTGELFF|CSARQGGNTGELFF|CSARVGGNTGELFF|CSARVGGNTGELFF|CSARRGGNTGELFF|CSGRVGGNTGELFF|CSARRGGNTGELFF|CSARLGGNTGELFF|CSARVGGNT…
9	10239	DQA1*02_DQB1*02	21	9	14	12	137	4.47139e-06	18.75	TRUE	TRBV11-2	CASSLVGGQADTQYF	CASSLVGG[LMQ][AS]D[ET]QYF	CASSLVGGQADTQYF|CASSLVGGQADEQYF|CASSLVGGQADTQYF|CASSLVGGLADTQYF|CASSLVGGQADTQYF|CASSLVGGQADTQYF|CASSLVGGQADTQYF|CASSLVGGQADTQYF|CASSLVGGQADTQYF|CASSLVGGQADTQYF|CASSLVGGQADTQYF|CASSLVGGQADTQYF|CASSLVGGQADTQYF|CASSLVGGQADTQYF|CASSLVGGQADTQYF|CASSLVGGQADTQYF|CASSLVGGQADTQYF|CASSLVGGQSDTQYF|CASSLVGGQADTQYF|CASSLVGGLADTQYF|CASSLVGGQADTQYF|CASSLVGGQADTQYF|CASSLVGGQADTQYF|CASSLVGGMADTQYF|CASSLVGGQADTQYF…
9	10239	DQA1*02_DQB1*03	15	8	14	7	137	2.65499e-06	24.7619	TRUE	TRBV11-2	CASSLVGGQADTQYF	CASSLVGG[LMQ][AS]D[ET]QYF	CASSLVGGQADTQYF|CASSLVGGQADEQYF|CASSLVGGQADTQYF|CASSLVGGLADTQYF|CASSLVGGQADTQYF|CASSLVGGQADTQYF|CASSLVGGQADTQYF|CASSLVGGQADTQYF|CASSLVGGQADTQYF|CASSLVGGQADTQYF|CASSLVGGQADTQYF|CASSLVGGQADTQYF|CASSLVGGQADTQYF|CASSLVGGQADTQYF|CASSLVGGQADTQYF|CASSLVGGQADTQYF|CASSLVGGQADTQYF|CASSLVGGQSDTQYF|CASSLVGGQADTQYF|CASSLVGGLADTQYF|CASSLVGGQADTQYF|CASSLVGGQADTQYF|CASSLVGGQADTQYF|CASSLVGGMADTQYF|CASSLVGGQADTQYF…
9	10239	DRB1*07	25	12	14	13	137	2.10788e-09	57.2308	TRUE	TRBV11-2	CASSLVGGQADTQYF	CASSLVGG[LMQ][AS]D[ET]QYF	CASSLVGGQADTQYF|CASSLVGGQADEQYF|CASSLVGGQADTQYF|CASSLVGGLADTQYF|CASSLVGGQADTQYF|CASSLVGGQADTQYF|CASSLVGGQADTQYF|CASSLVGGQADTQYF|CASSLVGGQADTQYF|CASSLVGGQADTQYF|CASSLVGGQADTQYF|CASSLVGGQADTQYF|CASSLVGGQADTQYF|CASSLVGGQADTQYF|CASSLVGGQADTQYF|CASSLVGGQADTQYF|CASSLVGGQADTQYF|CASSLVGGQSDTQYF|CASSLVGGQADTQYF|CASSLVGGLADTQYF|CASSLVGGQADTQYF|CASSLVGGQADTQYF|CASSLVGGQADTQYF|CASSLVGGMADTQYF|CASSLVGGQADTQYF…
10	2748	DPB1*03	20	11	14	9	137	3.17004e-09	52.1481	TRUE	TRBV6-1	CASSEALQGTYGYTF	CASSEA[HILTV][QRT]G[ISTV]YGYTF	CASSEALTGTYGYTF|CASSEALQGTYGYTF|CASSEALQGIYGYTF|CASSEALQGTYGYTF|CASSEALQGSYGYTF|CASSEALQGVYGYTF|CASSEALQGSYGYTF|CASSEAIRGVYGYTF|CASSEALRGTYGYTF|CASSEAHQGIYGYTF|CASSEALQGTYGYTF|CASSEAVQGTYGYTF|CASSEATQGSYGYTF|CASSEAVQGVYGYTF|CASSEAVRGTYGYTF|CASSEALQGTYGYTF|CASSEALQGSYGYTF|CASSEALQGIYGYTF|CASSEALRGTYGYTF
11	1174	DPB1*03	20	11	14	9	137	3.17004e-09	52.1481	TRUE	TRBV12-4	CASSPRQGADTQYF	CASS[AGPS]RQG[ALST]D[ET]Q[FY]F	CASSSRQGADTQYF|CASSPRQGADEQYF|CASSSRQGADTQYF|CASSARQGSDTQYF|CASSPRQGLDTQYF|CASSPRQGADEQYF|CASSARQGADTQYF|CASSPRQGADEQYF|CASSPRQGSDTQYF|CASSPRQGADTQYF|CASSPRQGADEQFF|CASSPRQGSDTQYF|CASSSRQGTDTQYF|CASSPRQGADTQYF|CASSARQGSDTQYF|CASSSRQGSDTQYF|CASSSRQGADTQYF|CASSARQGSDTQYF|CASSARQGSDTQYF|CASSSRQGADEQYF|CASSSRQGADEQFF|CASSSRQGTDTQYF|CASSARQGADTQYF|CASSGRQGADTQYF|CASSGRQGADTQYF|CASSSRQGADTQYF|CASSPRQGA…
12	2882	DQA1*05_DQB1*02	30	14	17	16	134	3.53501e-09	34.4167	TRUE	TRBV12-4	CASSLIENTEAFF	CASSL[EILV][DERV][GNS]TEAFF	CASSLLESTEAFF|CASSLVVNTEAFF|CASSLIRNTEAFF|CASSLIESTEAFF|CASSLIENTEAFF|CASSLIENTEAFF|CASSLVENTEAFF|CASSLIENTEAFF|CASSLIENTEAFF|CASSLEENTEAFF|CASSLIENTEAFF|CASSLIENTEAFF|CASSLIENTEAFF|CASSLLDSTEAFF|CASSLIEGTEAFF|CASSLIENTEAFF|CASSLIENTEAFF|CASSLLDSTEAFF|CASSLIESTEAFF|CASSLIRNTEAFF|CASSLIENTEAFF|CASSLIENTEAFF|CASSLIENTEAFF
12	2882	DRB1*03	31	12	17	19	134	2.35533e-06	14.5263	TRUE	TRBV12-4	CASSLIENTEAFF	CASSL[EILV][DERV][GNS]TEAFF	CASSLLESTEAFF|CASSLVVNTEAFF|CASSLIRNTEAFF|CASSLIESTEAFF|CASSLIENTEAFF|CASSLIENTEAFF|CASSLVENTEAFF|CASSLIENTEAFF|CASSLIENTEAFF|CASSLEENTEAFF|CASSLIENTEAFF|CASSLIENTEAFF|CASSLIENTEAFF|CASSLLDSTEAFF|CASSLIEGTEAFF|CASSLIENTEAFF|CASSLIENTEAFF|CASSLLDSTEAFF|CASSLIESTEAFF|CASSLIRNTEAFF|CASSLIENTEAFF|CASSLIENTEAFF|CASSLIENTEAFF
13	140	DRB1*15	54	29	38	25	113	3.548e-09	11.3422	TRUE	TRBV7-9	CASSLGSVSYEQYF	CASS[LRTW]G?[AST][ILQTV]?[ADGKMNRS][HPY]EQYF	CASSLGSISYEQYF|CASSLGSLSYEQYF|CASSLGSLSYEQYF|CASSLGSVAYEQYF|CASSLGSTAYEQYF|CASSLGSISYEQYF|CASSLGTTSYEQYF|CASSLGSVDYEQYF|CASSLGSTSYEQYF|CASSLGSVSYEQYF|CASSLGSTSYEQYF|CASSLSISYEQYF|CASSLGSIAYEQYF|CASSLGSVMYEQYF|CASSLGSLAYEQYF|CASSLGSISYEQYF|CASSLGSIAYEQYF|CASSLGSVSYEQYF|CASSLGSVGYEQYF|CASSLGSTSYEQYF|CASSLGSVAYEQYF|CASSLGSVSYEQYF|CASSLGSSYEQYF|CASSLGSTSYEQYF|CASSLGSVSYEQYF|CASSLGSTGYEQYF|CASSLGTVSYE…
14	2127	DQA1*01_DQB1*05	60	10	10	50	141	6.01948e-05	Inf	TRUE	TRBV19	CASSGSSNQPQHF	CAS[GST][AFGMRSW][ES][GS]NQPQHF	CASTGSSNQPQHF|CASSSSGNQPQHF|CASSRSSNQPQHF|CASSFSSNQPQHF|CASSWSSNQPQHF|CASGGSSNQPQHF|CASSMSSNQPQHF|CASSGSSNQPQHF|CASSSSSNQPQHF|CASSGSSNQPQHF|CASTGSSNQPQHF|CASSSESNQPQHF|CASSASGNQPQHF|CASSASSNQPQHF|CASSSSSNQPQHF
14	2127	DRB1*01	18	9	10	9	141	5.19777e-09	132	TRUE	TRBV19	CASSGSSNQPQHF	CAS[GST][AFGMRSW][ES][GS]NQPQHF	CASTGSSNQPQHF|CASSSSGNQPQHF|CASSRSSNQPQHF|CASSFSSNQPQHF|CASSWSSNQPQHF|CASGGSSNQPQHF|CASSMSSNQPQHF|CASSGSSNQPQHF|CASSSSSNQPQHF|CASSGSSNQPQHF|CASTGSSNQPQHF|CASSSESNQPQHF|CASSASGNQPQHF|CASSASSNQPQHF|CASSSSSNQPQHF
15	3361	DPB1*14	8	6	7	2	144	1.30088e-08	426	TRUE	TRBV7-2	CASSPRQGRGETQYF	CASS[PQ]RQGR[AGQV]ETQYF	CASSPRQGRGETQYF|CASSPRQGRGETQYF|CASSQRQGRVETQYF|CASSQRQGRGETQYF|CASSQRQGRGETQYF|CASSPRQGRQETQYF|CASSPRQGRGETQYF|CASSQRQGRGETQYF|CASSPRQGRAETQYF|CASSPRQGRGETQYF|CASSPRQGRGETQYF|CASSPRQGRGETQYF
16	1788	DQA1*05_DQB1*02	30	14	18	16	133	1.41405e-08	25.5938	TRUE	TRBV19	CASSMGRDQPQHF	CA[ST]S[IKLMRT][GIY]RD[QY]PQ[HY]F	CASSIGRDQPQHF|CASSMGRDQPQHF|CASSRGRDQPQHF|CASSRGRDQPQHF|CASSIGRDQPQHF|CASSMGRDQPQHF|CASSLGRDQPQHF|CASSMGRDQPQHF|CASSMGRDQPQHF|CASSKGRDQPQHF|CATSTGRDQPQHF|CASSMGRDQPQHF|CASSIIRDQPQHF|CASSMGRDQPQHF|CASSIGRDYPQYF|CASSIGRDQPQHF|CASSIGRDQPQHF|CASSMGRDQPQHF|CASSIGRDQPQHF|CASSRGRDQPQHF|CASSRGRDQPQHF|CASSMGRDQPQHF|CASSMGRDQPQHF|CASSMYRDQPQHF|CASSIGRDQPQHF|CASSRGRDQPQHF|CASSLGRDQPQHF|CASSMGRDQPQHF|CASSIGR…
16	1788	DRB1*03	31	14	18	17	133	2.49987e-08	23.8824	TRUE	TRBV19	CASSMGRDQPQHF	CA[ST]S[IKLMRT][GIY]RD[QY]PQ[HY]F	CASSIGRDQPQHF|CASSMGRDQPQHF|CASSRGRDQPQHF|CASSRGRDQPQHF|CASSIGRDQPQHF|CASSMGRDQPQHF|CASSLGRDQPQHF|CASSMGRDQPQHF|CASSMGRDQPQHF|CASSKGRDQPQHF|CATSTGRDQPQHF|CASSMGRDQPQHF|CASSIIRDQPQHF|CASSMGRDQPQHF|CASSIGRDYPQYF|CASSIGRDQPQHF|CASSIGRDQPQHF|CASSMGRDQPQHF|CASSIGRDQPQHF|CASSRGRDQPQHF|CASSRGRDQPQHF|CASSMGRDQPQHF|CASSMGRDQPQHF|CASSMYRDQPQHF|CASSIGRDQPQHF|CASSRGRDQPQHF|CASSLGRDQPQHF|CASSMGRDQPQHF|CASSIGR…
17	12032	DQA1*05_DQB1*03	40	16	19	24	132	2.28565e-08	24	TRUE	TRBV5-4	CASSLEGNYGYTF	CASS[AFLRS]EG[ANS]YGYTF	CASSLEGNYGYTF|CASSLEGAYGYTF|CASSLEGSYGYTF|CASSLEGNYGYTF|CASSSEGSYGYTF|CASSLEGSYGYTF|CASSLEGNYGYTF|CASSLEGSYGYTF|CASSSEGNYGYTF|CASSLEGSYGYTF|CASSLEGSYGYTF|CASSLEGSYGYTF|CASSLEGSYGYTF|CASSLEGNYGYTF|CASSLEGNYGYTF|CASSLEGSYGYTF|CASSLEGSYGYTF|CASSSEGSYGYTF|CASSLEGNYGYTF|CASSLEGNYGYTF|CASSLEGSYGYTF|CASSLEGNYGYTF|CASSLEGNYGYTF|CASSLEGSYGYTF|CASSLEGNYGYTF|CASSSEGNYGYTF|CASSLEGNYGYTF|CASSLEGNYGYTF|CASSLEG…
17	12032	DQA1*05_DQB1*05	12	8	19	4	132	5.06476e-06	23.2727	TRUE	TRBV5-4	CASSLEGNYGYTF	CASS[AFLRS]EG[ANS]YGYTF	CASSLEGNYGYTF|CASSLEGAYGYTF|CASSLEGSYGYTF|CASSLEGNYGYTF|CASSSEGSYGYTF|CASSLEGSYGYTF|CASSLEGNYGYTF|CASSLEGSYGYTF|CASSSEGNYGYTF|CASSLEGSYGYTF|CASSLEGSYGYTF|CASSLEGSYGYTF|CASSLEGSYGYTF|CASSLEGNYGYTF|CASSLEGNYGYTF|CASSLEGSYGYTF|CASSLEGSYGYTF|CASSSEGSYGYTF|CASSLEGNYGYTF|CASSLEGNYGYTF|CASSLEGSYGYTF|CASSLEGNYGYTF|CASSLEGNYGYTF|CASSLEGSYGYTF|CASSLEGNYGYTF|CASSSEGNYGYTF|CASSLEGNYGYTF|CASSLEGNYGYTF|CASSLEG…
17	12032	DRB1*11	36	13	19	23	132	1.12342e-05	10.2681	TRUE	TRBV5-4	CASSLEGNYGYTF	CASS[AFLRS]EG[ANS]YGYTF	CASSLEGNYGYTF|CASSLEGAYGYTF|CASSLEGSYGYTF|CASSLEGNYGYTF|CASSSEGSYGYTF|CASSLEGSYGYTF|CASSLEGNYGYTF|CASSLEGSYGYTF|CASSSEGNYGYTF|CASSLEGSYGYTF|CASSLEGSYGYTF|CASSLEGSYGYTF|CASSLEGSYGYTF|CASSLEGNYGYTF|CASSLEGNYGYTF|CASSLEGSYGYTF|CASSLEGSYGYTF|CASSSEGSYGYTF|CASSLEGNYGYTF|CASSLEGNYGYTF|CASSLEGSYGYTF|CASSLEGNYGYTF|CASSLEGNYGYTF|CASSLEGSYGYTF|CASSLEGNYGYTF|CASSSEGNYGYTF|CASSLEGNYGYTF|CASSLEGNYGYTF|CASSLEG…
18	6094	DQA1*02_DQB1*02	21	7	9	14	142	1.13572e-05	32	TRUE	TRBV29-1	CSVDTGFTEAFF	CSVDTGFTEAFF	CSVDTGFTEAFF|CSVDTGFTEAFF|CSVDTGFTEAFF|CSVDTGFTEAFF|CSVDTGFTEAFF|CSVDTGFTEAFF|CSVDTGFTEAFF|CSVDTGFTEAFF|CSVDTGFTEAFF|CSVDTGFTEAFF|CSVDTGFTEAFF|CSVDTGFTEAFF
18	6094	DQA1*02_DQB1*03	15	6	9	9	142	2.39467e-05	29.5556	TRUE	TRBV29-1	CSVDTGFTEAFF	CSVDTGFTEAFF	CSVDTGFTEAFF|CSVDTGFTEAFF|CSVDTGFTEAFF|CSVDTGFTEAFF|CSVDTGFTEAFF|CSVDTGFTEAFF|CSVDTGFTEAFF|CSVDTGFTEAFF|CSVDTGFTEAFF|CSVDTGFTEAFF|CSVDTGFTEAFF|CSVDTGFTEAFF
18	6094	DRB1*07	25	9	9	16	142	2.31618e-08	Inf	TRUE	TRBV29-1	CSVDTGFTEAFF	CSVDTGFTEAFF	CSVDTGFTEAFF|CSVDTGFTEAFF|CSVDTGFTEAFF|CSVDTGFTEAFF|CSVDTGFTEAFF|CSVDTGFTEAFF|CSVDTGFTEAFF|CSVDTGFTEAFF|CSVDTGFTEAFF|CSVDTGFTEAFF|CSVDTGFTEAFF|CSVDTGFTEAFF
19	10091	DQA1*02_DQB1*02	21	7	11	14	140	8.69598e-05	15.75	TRUE	TRBV18	CASSPRTASGYTF	CASSPR[TV][AG][NS]GYTF	CASSPRTANGYTF|CASSPRTASGYTF|CASSPRTASGYTF|CASSPRTASGYTF|CASSPRVASGYTF|CASSPRTANGYTF|CASSPRTASGYTF|CASSPRTASGYTF|CASSPRTASGYTF|CASSPRTGSGYTF|CASSPRTASGYTF|CASSPRTASGYTF
19	10091	DQA1*02_DQB1*03	15	7	11	8	140	5.63188e-06	28.875	TRUE	TRBV18	CASSPRTASGYTF	CASSPR[TV][AG][NS]GYTF	CASSPRTANGYTF|CASSPRTASGYTF|CASSPRTASGYTF|CASSPRTASGYTF|CASSPRVASGYTF|CASSPRTANGYTF|CASSPRTASGYTF|CASSPRTASGYTF|CASSPRTASGYTF|CASSPRTGSGYTF|CASSPRTASGYTF|CASSPRTASGYTF
19	10091	DRB1*07	25	10	11	15	140	2.59313e-08	83.3333	TRUE	TRBV18	CASSPRTASGYTF	CASSPR[TV][AG][NS]GYTF	CASSPRTANGYTF|CASSPRTASGYTF|CASSPRTASGYTF|CASSPRTASGYTF|CASSPRVASGYTF|CASSPRTANGYTF|CASSPRTASGYTF|CASSPRTASGYTF|CASSPRTASGYTF|CASSPRTGSGYTF|CASSPRTASGYTF|CASSPRTASGYTF
20	49213	DRB1*10	11	7	9	4	142	3.66655e-08	120.75	TRUE	TRBV3-1	CASSQVRTEDSPLHF	CASSQ[LTV][KR][ST][DEG]?DSPLHF	CASSQVRTDDSPLHF|CASSQLRTEDSPLHF|CASSQVRTGDSPLHF|CASSQVRTEDSPLHF|CASSQVRTEDSPLHF|CASSQVRTEDSPLHF|CASSQVRTEDSPLHF|CASSQVRTEDSPLHF|CASSQVRTDDSPLHF|CASSQVRTEDSPLHF|CASSQVRTDSPLHF|CASSQTRTEDSPLHF|CASSQVRTEDSPLHF|CASSQVRTEDSPLHF|CASSQVRTEDSPLHF|CASSQVRTEDSPLHF|CASSQVKSEDSPLHF|CASSQVRTEDSPLHF|CASSQVRTEDSPLHF|CASSQVRTGDSPLHF|CASSQVRTEDSPLHF|CASSQVRTEDSPLHF|CASSQVRTEDSPLHF|CASSQVRTEDSPLHF|CASSQVRTEDSPLHF|…
21	6	DQA1*03_DQB1*03	36	26	52	10	99	1.08863e-07	8.9	TRUE	TRBV20-1	CSARDLGLAEETQYF	CSAR[DEN][FLV][AGKR][EGHLQTW]AEETQYF	CSARDLGLAEETQYF|CSARDLGLAEETQYF|CSARDLGQAEETQYF|CSARDLRLAEETQYF|CSARDLRLAEETQYF|CSARDLGLAEETQYF|CSARDLRQAEETQYF|CSARDLGLAEETQYF|CSARDLGLAEETQYF|CSARDLGLAEETQYF|CSARDLGQAEETQYF|CSARDLRQAEETQYF|CSARDLGGAEETQYF|CSARDLRQAEETQYF|CSARDLRLAEETQYF|CSARDLGLAEETQYF|CSARDLGLAEETQYF|CSARDLGLAEETQYF|CSARDLGLAEETQYF|CSARDLGLAEETQYF|CSARDLGQAEETQYF|CSARDLRLAEETQYF|CSARDLRQAEETQYF|CSARDLALAEETQYF|CSARDLGHAEETQYF…
21	6	DRB1*04	31	24	52	7	99	4.41219e-08	11.2653	TRUE	TRBV20-1	CSARDLGLAEETQYF	CSAR[DEN][FLV][AGKR][EGHLQTW]AEETQYF	CSARDLGLAEETQYF|CSARDLGLAEETQYF|CSARDLGQAEETQYF|CSARDLRLAEETQYF|CSARDLRLAEETQYF|CSARDLGLAEETQYF|CSARDLRQAEETQYF|CSARDLGLAEETQYF|CSARDLGLAEETQYF|CSARDLGLAEETQYF|CSARDLGQAEETQYF|CSARDLRQAEETQYF|CSARDLGGAEETQYF|CSARDLRQAEETQYF|CSARDLRLAEETQYF|CSARDLGLAEETQYF|CSARDLGLAEETQYF|CSARDLGLAEETQYF|CSARDLGLAEETQYF|CSARDLGLAEETQYF|CSARDLGQAEETQYF|CSARDLRLAEETQYF|CSARDLRQAEETQYF|CSARDLALAEETQYF|CSARDLGHAEETQYF…
21	6	DRB1*07	25	18	52	7	99	3.11603e-05	6.95798	TRUE	TRBV20-1	CSARDLGLAEETQYF	CSAR[DEN][FLV][AGKR][EGHLQTW]AEETQYF	CSARDLGLAEETQYF|CSARDLGLAEETQYF|CSARDLGQAEETQYF|CSARDLRLAEETQYF|CSARDLRLAEETQYF|CSARDLGLAEETQYF|CSARDLRQAEETQYF|CSARDLGLAEETQYF|CSARDLGLAEETQYF|CSARDLGLAEETQYF|CSARDLGQAEETQYF|CSARDLRQAEETQYF|CSARDLGGAEETQYF|CSARDLRQAEETQYF|CSARDLRLAEETQYF|CSARDLGLAEETQYF|CSARDLGLAEETQYF|CSARDLGLAEETQYF|CSARDLGLAEETQYF|CSARDLGLAEETQYF|CSARDLGQAEETQYF|CSARDLRLAEETQYF|CSARDLRQAEETQYF|CSARDLALAEETQYF|CSARDLGHAEETQYF…
22	1312	DQA1*05_DQB1*03	40	14	21	26	130	3.40035e-05	8	TRUE	TRBV5-1	CASSLEGNYGYTF	CAS[ST][FKLNQS][ADE]G?G[HNQ]YGYTF	CASSSEGHYGYTF|CASSLEGNYGYTF|CASSFEGNYGYTF|CASSLEGNYGYTF|CASSKEGNYGYTF|CASSLAGNYGYTF|CASSSEGQYGYTF|CASSQEGNYGYTF|CASSSEGNYGYTF|CASSLEGNYGYTF|CASSNEGNYGYTF|CASSSEGNYGYTF|CASSLEGNYGYTF|CASSLEGNYGYTF|CASSSEGQYGYTF|CASTLEGNYGYTF|CASSLEGGNYGYTF|CASSSDGNYGYTF|CASSLAGNYGYTF|CASSFEGNYGYTF|CASSFEGNYGYTF|CASSLEGNYGYTF|CASSSEGNYGYTF|CASSQEGNYGYTF|CASSQEGNYGYTF
22	1312	DRB1*11	36	16	21	20	130	4.53178e-08	17.6	TRUE	TRBV5-1	CASSLEGNYGYTF	CAS[ST][FKLNQS][ADE]G?G[HNQ]YGYTF	CASSSEGHYGYTF|CASSLEGNYGYTF|CASSFEGNYGYTF|CASSLEGNYGYTF|CASSKEGNYGYTF|CASSLAGNYGYTF|CASSSEGQYGYTF|CASSQEGNYGYTF|CASSSEGNYGYTF|CASSLEGNYGYTF|CASSNEGNYGYTF|CASSSEGNYGYTF|CASSLEGNYGYTF|CASSLEGNYGYTF|CASSSEGQYGYTF|CASTLEGNYGYTF|CASSLEGGNYGYTF|CASSSDGNYGYTF|CASSLAGNYGYTF|CASSFEGNYGYTF|CASSFEGNYGYTF|CASSLEGNYGYTF|CASSSEGNYGYTF|CASSQEGNYGYTF|CASSQEGNYGYTF
23	6143	DQA1*05_DQB1*03	40	13	14	27	137	6.88354e-08	52.963	TRUE	TRBV20-1	CSASRQGGSNQPQHF	CS[AG][ST][PR]QGGSNQPQHF	CSATPQGGSNQPQHF|CSASRQGGSNQPQHF|CSASRQGGSNQPQHF|CSASRQGGSNQPQHF|CSATPQGGSNQPQHF|CSGSRQGGSNQPQHF|CSASRQGGSNQPQHF|CSASRQGGSNQPQHF|CSATRQGGSNQPQHF|CSATPQGGSNQPQHF|CSASRQGGSNQPQHF|CSASRQGGSNQPQHF|CSASRQGGSNQPQHF|CSATRQGGSNQPQHF|CSATRQGGSNQPQHF|CSASRQGGSNQPQHF
23	6143	DRB1*11	36	10	14	26	137	9.69594e-05	10.6731	TRUE	TRBV20-1	CSASRQGGSNQPQHF	CS[AG][ST][PR]QGGSNQPQHF	CSATPQGGSNQPQHF|CSASRQGGSNQPQHF|CSASRQGGSNQPQHF|CSASRQGGSNQPQHF|CSATPQGGSNQPQHF|CSGSRQGGSNQPQHF|CSASRQGGSNQPQHF|CSASRQGGSNQPQHF|CSATRQGGSNQPQHF|CSATPQGGSNQPQHF|CSASRQGGSNQPQHF|CSASRQGGSNQPQHF|CSASRQGGSNQPQHF|CSATRQGGSNQPQHF|CSATRQGGSNQPQHF|CSASRQGGSNQPQHF
24	12341	DQA1*05_DQB1*03	40	13	15	27	136	4.21951e-07	26.2407	TRUE	TRBV6-1	CASRTGPYNEQFF	CA[AGST]R[ADEGLNQT]S?G[AEGPSV]YNEQFF	CASRNGPYNEQFF|CASRTGGYNEQFF|CASRTGAYNEQFF|CASRTGEYNEQFF|CASRTGEYNEQFF|CASRQGGYNEQFF|CASRTGGYNEQFF|CATRTGPYNEQFF|CASRTGSYNEQFF|CASRTGGYNEQFF|CASRTGSYNEQFF|CAGRTGGYNEQFF|CASRQGPYNEQFF|CASRTGVYNEQFF|CASRLGPYNEQFF|CASRDGPYNEQFF|CASRDGPYNEQFF|CASRLGPYNEQFF|CASRTGPYNEQFF|CAARAGGYNEQFF|CASRTGPYNEQFF|CASRTSGGYNEQFF|CASRGGPYNEQFF|CASREGPYNEQFF|CASRGGPYNEQFF|CASRTGPYNEQFF
24	12341	DRB1*11	36	13	15	23	136	8.6462e-08	31.9348	TRUE	TRBV6-1	CASRTGPYNEQFF	CA[AGST]R[ADEGLNQT]S?G[AEGPSV]YNEQFF	CASRNGPYNEQFF|CASRTGGYNEQFF|CASRTGAYNEQFF|CASRTGEYNEQFF|CASRTGEYNEQFF|CASRQGGYNEQFF|CASRTGGYNEQFF|CATRTGPYNEQFF|CASRTGSYNEQFF|CASRTGGYNEQFF|CASRTGSYNEQFF|CAGRTGGYNEQFF|CASRQGPYNEQFF|CASRTGVYNEQFF|CASRLGPYNEQFF|CASRDGPYNEQFF|CASRDGPYNEQFF|CASRLGPYNEQFF|CASRTGPYNEQFF|CAARAGGYNEQFF|CASRTGPYNEQFF|CASRTSGGYNEQFF|CASRGGPYNEQFF|CASREGPYNEQFF|CASRGGPYNEQFF|CASRTGPYNEQFF
25	9546	DQA1*06_DQB1*03	9	6	9	3	142	4.49012e-07	92.6667	TRUE	TRBV3-1	CASSQGSYGYTF	CASSQ[AG][ALNS][KSY]GYTF	CASSQGSYGYTF|CASSQGSYGYTF|CASSQGNYGYTF|CASSQGLYGYTF|CASSQGSYGYTF|CASSQGSKGYTF|CASSQGNYGYTF|CASSQGSYGYTF|CASSQGAYGYTF|CASSQGSSGYTF|CASSQGSYGYTF|CASSQGSYGYTF|CASSQGNYGYTF|CASSQGSYGYTF|CASSQANYGYTF
25	9546	DRB1*12	12	7	9	5	142	8.69016e-08	95.9	TRUE	TRBV3-1	CASSQGSYGYTF	CASSQ[AG][ALNS][KSY]GYTF	CASSQGSYGYTF|CASSQGSYGYTF|CASSQGNYGYTF|CASSQGLYGYTF|CASSQGSYGYTF|CASSQGSKGYTF|CASSQGNYGYTF|CASSQGSYGYTF|CASSQGAYGYTF|CASSQGSSGYTF|CASSQGSYGYTF|CASSQGSYGYTF|CASSQGNYGYTF|CASSQGSYGYTF|CASSQANYGYTF
26	2007	DRB1*01	18	7	7	11	144	1.03188e-07	Inf	TRUE	TRBV7-2	CASSPDTFNEKLFF	CASS[PST]D[STV]FNEKLFF	CASSPDVFNEKLFF|CASSPDTFNEKLFF|CASSPDVFNEKLFF|CASSSDTFNEKLFF|CASSPDSFNEKLFF|CASSTDTFNEKLFF|CASSPDTFNEKLFF|CASSSDSFNEKLFF|CASSPDSFNEKLFF
27	3282	DRB1*10	11	7	10	4	141	1.19213e-07	79.9167	TRUE	TRBV6-6|TRBV6-9|TRBV6-5	CASSSNQPQHF	CAS[CGNST]SNQPQHF	CASSSNQPQHF|CASSSNQPQHF|CASSSNQPQHF|CASSSNQPQHF|CASSSNQPQHF|CASGSNQPQHF|CASSSNQPQHF|CASSSNQPQHF|CASSSNQPQHF|CASSSNQPQHF|CASSSNQPQHF|CASSSNQPQHF|CASCSNQPQHF|CASSSNQPQHF|CASCSNQPQHF|CASNSNQPQHF|CASSSNQPQHF|CASSSNQPQHF|CASTSNQPQHF|CASSSNQPQHF|CASSSNQPQHF|CASSSNQPQHF|CASSSNQPQHF|CASNSNQPQHF|CASSSNQPQHF|CASSSNQPQHF|CASSSNQPQHF|CASSSNQPQHF
28	19332	DRB1*16	9	5	5	4	146	2.05929e-07	Inf	TRUE	TRBV20-1	CSASPTSGYTDTQYF	CSASP[AT]SGYTDTQYF	CSASPTSGYTDTQYF|CSASPTSGYTDTQYF|CSASPASGYTDTQYF|CSASPTSGYTDTQYF|CSASPTSGYTDTQYF
29	3318	DRB1*10	11	6	7	5	144	2.10793e-07	166.8	TRUE	TRBV20-1	CSARRGGFDNEQFF	CSA[KR]RGGFDNEQFF	CSARRGGFDNEQFF|CSARRGGFDNEQFF|CSAKRGGFDNEQFF|CSAKRGGFDNEQFF|CSARRGGFDNEQFF|CSARRGGFDNEQFF|CSARRGGFDNEQFF
30	8193	DRB1*10	11	6	7	5	144	2.10793e-07	166.8	TRUE	TRBV7-2	CASSLSSGGRETQYF	CAS[ST][FLRY][AST]SGGR[DE]TQYF	CASSLASGGRDTQYF|CASSLSSGGRETQYF|CASSFSSGGRETQYF|CASSLSSGGRETQYF|CASSLSSGGRETQYF|CASSLTSGGRETQYF|CASSLSSGGRETQYF|CASTYSSGGRETQYF|CASSRSSGGRETQYF|CASSLSSGGRETQYF|CASSLSSGGRETQYF|CASSRSSGGRETQYF|CASSLSSGGRETQYF|CASSFSSGGRETQYF|CASSLSSGGRETQYF|CASSLSSGGRETQYF
31	4107	DPB1*04	72	24	26	48	125	2.2643e-07	19.25	TRUE	TRBV15	CATSSRTGSGYTF	CATS[AIKLSV]RTG[GQST][FG]Y[IT]F	CATSSRTGSGYTF|CATSSRTGSGYTF|CATSVRTGSGYTF|CATSSRTGGGYTF|CATSARTGSGYTF|CATSARTGSGYTF|CATSVRTGSGYTF|CATSSRTGQGYTF|CATSSRTGSGYTF|CATSIRTGSGYTF|CATSSRTGSFYTF|CATSIRTGTGYTF|CATSSRTGSGYTF|CATSARTGSGYTF|CATSIRTGTGYTF|CATSSRTGSGYTF|CATSSRTGQGYTF|CATSKRTGQGYTF|CATSVRTGSGYTF|CATSSRTGSGYIF|CATSVRTGQGYTF|CATSIRTGQGYTF|CATSKRTGQGYTF|CATSSRTGSGYTF|CATSSRTGSGYTF|CATSSRTGQGYTF|CATSSRTGSGYTF|CATSVRTGSGYTF|CATSVRT…
32	2853	DPB1*03	20	7	7	13	144	2.51356e-07	Inf	TRUE	TRBV6-1	CASNRDTYSNQPQHF	CA[ST][MNS]RDTYSNQPQHF	CASNRDTYSNQPQHF|CASNRDTYSNQPQHF|CATNRDTYSNQPQHF|CASSRDTYSNQPQHF|CASSRDTYSNQPQHF|CASMRDTYSNQPQHF|CASNRDTYSNQPQHF
33	3238	DRB1*10	11	9	22	2	129	2.61033e-07	43.9615	TRUE	TRBV20-1	CSARAGYGYTF	CS[ALTV][RSV][AGS][DGQS]?[DGLNTV]?[FY][GS]YTF	CSLRSGYGYTF|CSTRAGYGYTF|CSVRGGYGYTF|CSARSYGYTF|CSARSGNYGYTF|CSARADYGYTF|CSAVAGYGYTF|CSARSGYGYTF|CSARGGYGYTF|CSARGGYGYTF|CSARGLYGYTF|CSARAGYGYTF|CSARGGYGYTF|CSARGGYGYTF|CSARSGYGYTF|CSVRAGYGYTF|CSARSGYGYTF|CSARAGFSYTF|CSARSGYGYTF|CSARGGFGYTF|CSARAGYGYTF|CSARAGYGYTF|CSARAGYGYTF|CSARAGYGYTF|CSARAGYGYTF|CSARGGFGYTF|CSARSGYGYTF|CSARGGYGYTF|CSARAGYGYTF|CSARAGYGYTF|CSARAGYGYTF|CSARAGYGYTF|CSVRSGYGYTF|CSA…
34	3224	DRB1*10	11	8	16	3	135	3.27962e-07	44	TRUE	TRBV6-6|TRBV6-9	CASSPGRNEQYF	CA[IST]S[KPQRST]S?[GMQS]R[ADGILNTV][ADEFIKLQ][EQ][FHY]F	CASSPGRNEQYF|CASSPGRGQQFF|CASSPGRIEQYF|CASSPGRNEQFF|CASSRGRIEQYF|CASSPGRVEQYF|CASSPGRNEQFF|CASSPSGRNEQFF|CASSPSRVEQYF|CASSPGRNEQFF|CASSPSRNEQFF|CASSRGRGEQYF|CASSPGRNEQYF|CASSPGRVEQYF|CASSPGRGEQYF|CASSPGRGEQYF|CASSPGRDEQYF|CASSPGRNAQYF|CASSPGRGEQYF|CASSPGRNEQFF|CASSRGRVEQYF|CASSPGRTEQYF|CASSRGRVEQYF|CASSPGRVEQYF|CASSPSRVEQYF|CASSPGRIFQYF|CASSPQRNEQFF|CASSQGRNEQYF|CASSPGRVEQYF|CASSSGRVEQYF|CASSTGRN…
35	9559	DQA1*06_DQB1*03	9	5	7	4	144	4.1288e-06	87.5	TRUE	TRBV20-1	CSARRAGHSNQPQHF	CS[AV][KR][EKRV][AST][AG][HY]SNQPQHF	CSARVAGHSNQPQHF|CSARRAGHSNQPQHF|CSVRRSGHSNQPQHF|CSAREAGYSNQPQHF|CSARVSGHSNQPQHF|CSARRAAHSNQPQHF|CSAKRSGHSNQPQHF|CSARKAGHSNQPQHF|CSARRAGHSNQPQHF|CSAKRTGHSNQPQHF
35	9559	DRB1*12	12	6	7	6	144	4.19018e-07	138	TRUE	TRBV20-1	CSARRAGHSNQPQHF	CS[AV][KR][EKRV][AST][AG][HY]SNQPQHF	CSARVAGHSNQPQHF|CSARRAGHSNQPQHF|CSVRRSGHSNQPQHF|CSAREAGYSNQPQHF|CSARVSGHSNQPQHF|CSARRAAHSNQPQHF|CSAKRSGHSNQPQHF|CSARKAGHSNQPQHF|CSARRAGHSNQPQHF|CSAKRTGHSNQPQHF
36	6144	DQA1*05_DQB1*03	40	13	15	27	136	4.21951e-07	26.2407	TRUE	TRBV20-1	CSAGVEQFF	CS[AS]G[AHIRVY]?G?EQ[FY]F	CSAGVEQFF|CSAGVEQYF|CSAGVGEQFF|CSAGVGEQFF|CSAGVGEQFF|CSAGVGEQFF|CSAGRGEQFF|CSAGVGEQFF|CSAGVEQFF|CSAGEQYF|CSSGAGEQFF|CSAGVEQYF|CSAGVGEQFF|CSAGVEQFF|CSAGVEQYF|CSAGHEQYF|CSAGIEQYF|CSAGVEQYF|CSAGYEQYF
36	6144	DRB1*11	36	11	15	25	136	2.48371e-05	12.21	TRUE	TRBV20-1	CSAGVEQFF	CS[AS]G[AHIRVY]?G?EQ[FY]F	CSAGVEQFF|CSAGVEQYF|CSAGVGEQFF|CSAGVGEQFF|CSAGVGEQFF|CSAGVGEQFF|CSAGRGEQFF|CSAGVGEQFF|CSAGVEQFF|CSAGEQYF|CSSGAGEQFF|CSAGVEQYF|CSAGVGEQFF|CSAGVEQFF|CSAGVEQYF|CSAGHEQYF|CSAGIEQYF|CSAGVEQYF|CSAGYEQYF
37	16721	DRB1*13	26	11	15	15	136	4.32758e-07	22.1833	TRUE	TRBV5-1	CASSLGLAGGQETQYF	CASS[AGLPQST]G[GL]AG?[AG][QV]ETQYF	CASSPGLAGGQETQYF|CASSPGLAGQETQYF|CASSPGLAGGVETQYF|CASSAGLAGGQETQYF|CASSGGLAGGQETQYF|CASSLGLAGGQETQYF|CASSLGLAGGQETQYF|CASSPGGAGGQETQYF|CASSLGLAGGQETQYF|CASSLGLAGGQETQYF|CASSSGLAGGQETQYF|CASSLGLAGAQETQYF|CASSPGLAGGQETQYF|CASSTGLAGGQETQYF|CASSLGLAGGQETQYF|CASSSGLAGGQETQYF|CASSLGLAGGQETQYF|CASSPGLAGGQETQYF|CASSQGLAGGQETQYF|CASSPGLAGGQETQYF
38	102	DRB1*09	9	6	9	3	142	4.49012e-07	92.6667	TRUE	TRBV14	CASSQDPAGTSTDTQYF	CASSQD[HPSTV][AG][AG][STV]S[AT]DTQYF	CASSQDPGGTSTDTQYF|CASSQDHAGSSTDTQYF|CASSQDPGGTSTDTQYF|CASSQDPAGSSTDTQYF|CASSQDVAGTSTDTQYF|CASSQDPAASSTDTQYF|CASSQDPGGTSADTQYF|CASSQDPAGTSTDTQYF|CASSQDTAGTSTDTQYF|CASSQDPAGSSTDTQYF|CASSQDPAASSTDTQYF|CASSQDSAGTSTDTQYF|CASSQDPGGTSTDTQYF|CASSQDSAGTSTDTQYF|CASSQDPGGTSTDTQYF|CASSQDTAGTSTDTQYF|CASSQDPAGSSTDTQYF|CASSQDPAGTSTDTQYF|CASSQDTAGTSTDTQYF|CASSQDPAGVSTDTQYF|CASSQDPAGSSTDTQYF|CASSQDPGGSSTDTQYF
39	12186	DQA1*05_DQB1*03	40	20	31	20	120	4.62991e-07	9.09091	TRUE	TRBV29-1	CSVGETQYF	CS[AGTV][EG][EGQTV]?[DE]TQYF	CSVGETQYF|CSVGETQYF|CSVGETQYF|CSVGETQYF|CSTGEETQYF|CSVGETQYF|CSVGETQYF|CSVGETQYF|CSVGETQYF|CSVGETQYF|CSVGETQYF|CSVGETQYF|CSVGETQYF|CSVGETQYF|CSVGETQYF|CSVGETQYF|CSVGQETQYF|CSVGETQYF|CSAGTETQYF|CSAGQETQYF|CSVGVETQYF|CSVGETQYF|CSVGETQYF|CSVGGETQYF|CSVGGETQYF|CSVGETQYF|CSGGDTQYF|CSVEETQYF|CSVGETQYF|CSVGETQYF|CSVGETQYF|CSVGETQYF|CSVGETQYF|CSVGETQYF|CSVGETQYF|CSVGETQYF|CSVGETQYF|CSVGETQYF
39	12186	DRB1*11	36	16	31	20	120	0.000134393	5.33333	TRUE	TRBV29-1	CSVGETQYF	CS[AGTV][EG][EGQTV]?[DE]TQYF	CSVGETQYF|CSVGETQYF|CSVGETQYF|CSVGETQYF|CSTGEETQYF|CSVGETQYF|CSVGETQYF|CSVGETQYF|CSVGETQYF|CSVGETQYF|CSVGETQYF|CSVGETQYF|CSVGETQYF|CSVGETQYF|CSVGETQYF|CSVGETQYF|CSVGQETQYF|CSVGETQYF|CSAGTETQYF|CSAGQETQYF|CSVGVETQYF|CSVGETQYF|CSVGETQYF|CSVGGETQYF|CSVGGETQYF|CSVGETQYF|CSGGDTQYF|CSVEETQYF|CSVGETQYF|CSVGETQYF|CSVGETQYF|CSVGETQYF|CSVGETQYF|CSVGETQYF|CSVGETQYF|CSVGETQYF|CSVGETQYF|CSVGETQYF
40	1990	DRB1*15	54	13	13	41	138	5.53332e-07	Inf	TRUE	TRBV7-9	CASSLGNPNTEAFF	CASS[LMP]G?[NQ]PNTEAFF	CASSLGNPNTEAFF|CASSLGNPNTEAFF|CASSLGQPNTEAFF|CASSLGQPNTEAFF|CASSLGNPNTEAFF|CASSLGNPNTEAFF|CASSLNPNTEAFF|CASSLGNPNTEAFF|CASSMGQPNTEAFF|CASSLGNPNTEAFF|CASSLGNPNTEAFF|CASSLGNPNTEAFF|CASSLGNPNTEAFF|CASSPGNPNTEAFF|CASSLGNPNTEAFF|CASSLGNPNTEAFF
41	4669	DQA1*05_DQB1*03	40	10	10	30	141	6.76774e-07	Inf	TRUE	TRBV5-4	CASSSAGTGNTEAFF	CASS[ANST][AST]GTG[DN][ST]EAFF	CASSSAGTGNTEAFF|CASSAAGTGDTEAFF|CASSSAGTGNTEAFF|CASSNAGTGNTEAFF|CASSSAGTGNTEAFF|CASSAAGTGNTEAFF|CASSTAGTGNTEAFF|CASSSAGTGNTEAFF|CASSSSGTGNTEAFF|CASSTTGTGNTEAFF|CASSSAGTGNSEAFF|CASSSAGTGDTEAFF|CASSSAGTGNTEAFF|CASSTAGTGNTEAFF|CASSAAGTGNTEAFF
42	1912	DRB1*01	18	7	8	11	143	7.7033e-07	84	TRUE	TRBV29-1	CSVPRGGETQYF	CS[ATV]P[MQR][AGQS][GR]ETQYF	CSVPQGGETQYF|CSVPRAGETQYF|CSVPRSGETQYF|CSAPRGGETQYF|CSVPQGRETQYF|CSTPRGGETQYF|CSVPQGGETQYF|CSAPRGGETQYF|CSAPMGGETQYF|CSVPRQGETQYF|CSVPRGGETQYF
43	3419	DRB1*10	11	6	8	5	143	8.18116e-07	82.8	TRUE	TRBV6-1	CASSYSRGRETQYF	CASS[FRY][ADS]RG[GKQR]ETQYF	CASSYDRGQETQYF|CASSFDRGRETQYF|CASSYSRGRETQYF|CASSYSRGRETQYF|CASSYARGQETQYF|CASSYSRGGETQYF|CASSRDRGRETQYF|CASSRDRGRETQYF|CASSYSRGGETQYF|CASSYSRGKETQYF|CASSYSRGKETQYF|CASSYSRGQETQYF
44	33102	DRB1*10	11	6	8	5	143	8.18116e-07	82.8	TRUE	TRBV5-1	CASSLASSTDTQYF	CASS[LQ]A[HS]G?[AFGS]TDTQYF	CASSLASGTDTQYF|CASSLASATDTQYF|CASSLASFTDTQYF|CASSLASFTDTQYF|CASSLAHSTDTQYF|CASSLASSTDTQYF|CASSLAHSTDTQYF|CASSLASATDTQYF|CASSQAHSTDTQYF|CASSLAHSTDTQYF|CASSLAHSTDTQYF|CASSLASGSTDTQYF
45	33158	DRB1*10	11	6	8	5	143	8.18116e-07	82.8	TRUE	TRBV5-1	CASSLAAAADTQYF	CASSL[AG][AS][ASV][AL]DTQYF	CASSLAAAADTQYF|CASSLASSADTQYF|CASSLAAAADTQYF|CASSLAAVLDTQYF|CASSLAAAADTQYF|CASSLAAVADTQYF|CASSLAASADTQYF|CASSLASAADTQYF|CASSLAAAADTQYF|CASSLAAVADTQYF|CASSLGAAADTQYF
46	12418	DQA1*05_DQB1*03	40	16	22	24	129	1.00064e-06	11.6667	TRUE	TRBV5-4|TRBV5-5|TRBV5-6	CASSREGLGEQYF	C[AV]S[AST][GLPQRST][DE]GLG[EKT][AQ][FY]F	CASSSEGLGEQYF|CASSREGLGEQFF|CASSTEGLGEQYF|CASSREGLGKQYF|CASSLEGLGEQYF|CASSLEGLGEQFF|CASSPEGLGEQYF|CASSPEGLGEQFF|CASSREGLGEQFF|CASSGEGLGEQFF|CASTREGLGEQYF|CASSPEGLGEAFF|CASTREGLGEQFF|CASSREGLGEQYF|CASSPEGLGEQYF|CVSSPEGLGEQYF|CASSPEGLGEQYF|CASSSEGLGEQFF|CASSSEGLGEQFF|CASSREGLGEQYF|CASSREGLGEQYF|CASSGEGLGEQFF|CASAREGLGEQYF|CASSSDGLGEQYF|CASSLEGLGEQYF|CASSSEGLGEQYF|CASSSEGLGEQYF|CASTREGLGEQYF|CASSSEG…
46	12418	DRB1*11	36	14	22	22	129	1.62762e-05	8.51136	TRUE	TRBV5-4|TRBV5-5|TRBV5-6	CASSREGLGEQYF	C[AV]S[AST][GLPQRST][DE]GLG[EKT][AQ][FY]F	CASSSEGLGEQYF|CASSREGLGEQFF|CASSTEGLGEQYF|CASSREGLGKQYF|CASSLEGLGEQYF|CASSLEGLGEQFF|CASSPEGLGEQYF|CASSPEGLGEQFF|CASSREGLGEQFF|CASSGEGLGEQFF|CASTREGLGEQYF|CASSPEGLGEAFF|CASTREGLGEQFF|CASSREGLGEQYF|CASSPEGLGEQYF|CVSSPEGLGEQYF|CASSPEGLGEQYF|CASSSEGLGEQFF|CASSSEGLGEQFF|CASSREGLGEQYF|CASSREGLGEQYF|CASSGEGLGEQFF|CASAREGLGEQYF|CASSSDGLGEQYF|CASSLEGLGEQYF|CASSSEGLGEQYF|CASSSEGLGEQYF|CASTREGLGEQYF|CASSSEG…
47	114	DRB1*15	54	22	29	32	122	1.13313e-06	8.83929	TRUE	TRBV20-1	CSARASGGEAKNIQYF	C[RS]A[RS][AEGKLMQRST][AGRS]G[AG]E[AN]K[HN]IQYF	CSARLGGGEAKNIQYF|CSARASGGEAKNIQYF|CSARASGGEAKNIQYF|CSARRGGGEAKNIQYF|CSARMGGGEAKNIQYF|CSARAGGGEAKNIQYF|CSARASGGEAKNIQYF|CSARESGGEAKNIQYF|CSARSSGGEAKNIQYF|CSARLSGGEAKNIQYF|CSARASGGEAKNIQYF|CRARLSGGEAKNIQYF|CSARLRGGEAKNIQYF|CSARTSGGEAKNIQYF|CSARTSGGEAKNIQYF|CSARESGGEAKNIQYF|CSARLGGGEAKNIQYF|CSARSSGGEAKNIQYF|CSARRSGGEAKNIQYF|CSARLAGGEAKNIQYF|CSARLSGGEAKNIQYF|CSARTSGGEAKNIQYF|CSARLGGGEAKNIQYF|CSARKGGG…
48	18	DRB1*15	54	16	18	38	133	1.13561e-06	20	TRUE	TRBV29-1	CSGGTSGRSYEQYF	CS[AG]GTSGR[AS]YEQ[FY]F	CSGGTSGRSYEQYF|CSGGTSGRSYEQYF|CSGGTSGRSYEQYF|CSGGTSGRSYEQFF|CSGGTSGRSYEQYF|CSGGTSGRSYEQYF|CSGGTSGRAYEQYF|CSGGTSGRSYEQYF|CSGGTSGRSYEQYF|CSGGTSGRSYEQYF|CSGGTSGRSYEQYF|CSGGTSGRAYEQYF|CSGGTSGRSYEQYF|CSGGTSGRSYEQYF|CSGGTSGRSYEQYF|CSAGTSGRSYEQYF|CSGGTSGRSYEQYF|CSGGTSGRSYEQYF|CSGGTSGRSYEQYF|CSGGTSGRSYEQYF|CSGGTSGRSYEQYF|CSGGTSGRSYEQYF|CSGGTSGRSYEQYF|CSGGTSGRSYEQYF|CSGGTSGRSYEQYF|CSGGTSGRSYEQYF|CSGGTSGRS…
49	680	DRB1*09	9	5	6	4	145	1.20737e-06	176.25	TRUE	TRBV20-1	CSARGAGGLYNEQFF	CSAR[EGPW][AGS]G[AG]L[RY]NEQFF	CSARGAGGLYNEQFF|CSARWAGGLYNEQFF|CSARGGGALYNEQFF|CSARPGGGLYNEQFF|CSARGGGGLYNEQFF|CSAREGGGLYNEQFF|CSARGSGGLYNEQFF|CSAREAGGLRNEQFF|CSAREAGGLYNEQFF
50	3350	DRB1*01	18	6	6	12	145	1.24686e-06	Inf	TRUE	TRBV20-1	CSARVRLAGGPEQFF	CSARG?[GPV]R[LV]AGGPEQ[FY]F	CSARVRVAGGPEQYF|CSARVRLAGGPEQYF|CSARVRLAGGPEQFF|CSARGPRLAGGPEQYF|CSARGRLAGGPEQFF|CSARVRLAGGPEQFF|CSARVRLAGGPEQFF|CSARVRVAGGPEQFF|CSARVRLAGGPEQFF|CSARVRVAGGPEQFF
51	2581	DQA1*01_DQB1*05	60	22	27	38	124	1.37885e-06	9.95789	TRUE	TRBV20-1	CSASKRDEQFF	CS[AGT][AS][GKPQR]G?RD[ET][ALQ][FY]F	CSASKRDEAFF|CSASRRDEQYF|CSASKGRDEQYF|CSASKGRDEQYF|CSASKRDELFF|CSASKRDEAFF|CSASKRDEQYF|CSASKRDEQYF|CSASKRDELFF|CSASPRDEQFF|CSASKRDEQFF|CSASKRDEQFF|CSGSRRDEQFF|CSASKRDEQFF|CSASKRDEQFF|CSASKRDEQFF|CSASKRDEQYF|CSASKRDEQFF|CSAAKRDEAFF|CSASKRDEQFF|CSAAKRDEAFF|CSASKRDEQFF|CSGAQRDEAFF|CSASKRDEQFF|CSASPRDEAFF|CSASPRDEAFF|CSASKRDEAFF|CSASKRDEAFF|CSGAKRDEQFF|CSAAKRDEQFF|CSASKRDTQYF|CSASKRDEQYF|CSTAKRDEQFF|C…
52	11489	DQA1*05_DQB1*02	30	7	8	23	143	4.54279e-05	36.5217	TRUE	TRBV3-1	CASSRQGAGELFF	CASS[LR]QG[AGPS]GE[AL]FF	CASSRQGPGELFF|CASSRQGAGELFF|CASSRQGAGELFF|CASSRQGGGELFF|CASSRQGAGEAFF|CASSRQGAGELFF|CASSLQGAGELFF|CASSRQGAGELFF|CASSRQGSGELFF|CASSRQGGGELFF|CASSRQGAGELFF
52	11489	DRB1*03	31	8	8	23	143	1.42105e-06	Inf	TRUE	TRBV3-1	CASSRQGAGELFF	CASS[LR]QG[AGPS]GE[AL]FF	CASSRQGPGELFF|CASSRQGAGELFF|CASSRQGAGELFF|CASSRQGGGELFF|CASSRQGAGEAFF|CASSRQGAGELFF|CASSLQGAGELFF|CASSRQGAGELFF|CASSRQGSGELFF|CASSRQGGGELFF|CASSRQGAGELFF
53	10316	DQA1*02_DQB1*03	15	6	7	9	144	2.22795e-06	90	TRUE	TRBV3-1	CASRGGGAAKNIQYF	CASRGGGA[AIT]KNIQYF	CASRGGGAAKNIQYF|CASRGGGATKNIQYF|CASRGGGAIKNIQYF|CASRGGGAAKNIQYF|CASRGGGAAKNIQYF|CASRGGGATKNIQYF|CASRGGGAAKNIQYF
53	10316	DRB1*07	25	7	7	18	144	1.55866e-06	Inf	TRUE	TRBV3-1	CASRGGGAAKNIQYF	CASRGGGA[AIT]KNIQYF	CASRGGGAAKNIQYF|CASRGGGATKNIQYF|CASRGGGAIKNIQYF|CASRGGGAAKNIQYF|CASRGGGAAKNIQYF|CASRGGGATKNIQYF|CASRGGGAAKNIQYF
54	3240	DRB1*10	11	7	13	4	138	1.58065e-06	39.0833	TRUE	TRBV24-1	CATSSGSNEQFF	CAT[ST][QSTV][GH][AGS][GNY]EQ[FY]F	CATSTGSNEQFF|CATSSGSNEQFF|CATTSGSNEQFF|CATSTGSNEQYF|CATTSGSNEQFF|CATSTGSNEQYF|CATSSGSNEQFF|CATSSGGNEQFF|CATSSGANEQFF|CATSSHGNEQFF|CATSSGGNEQFF|CATSTGSNEQFF|CATSTGSNEQFF|CATSSHGNEQFF|CATTTGSNEQFF|CATSTGSGEQYF|CATSSGSNEQFF|CATSTGSNEQFF|CATTSGSNEQFF|CATSQGSNEQFF|CATSSGSNEQFF|CATSTGSYEQYF|CATSSGANEQFF|CATSTGSGEQYF|CATSSGANEQYF|CATTSGANEQFF|CATSTGSNEQFF|CATSSGSNEQYF|CATSSGSNEQFF|CATSVGANEQFF|CATSSGANE…
55	16645	DPB1*03	20	7	8	13	143	1.85201e-06	70	TRUE	TRBV27	CASSLSVGQGTNQPQHF	CASSL[AS][HITV]GQG[AGT][NS]QPQHF	CASSLSVGQGTNQPQHF|CASSLSVGQGTNQPQHF|CASSLSIGQGGNQPQHF|CASSLSTGQGTNQPQHF|CASSLSVGQGGNQPQHF|CASSLSTGQGTNQPQHF|CASSLSIGQGANQPQHF|CASSLAVGQGTNQPQHF|CASSLSHGQGTNQPQHF|CASSLSVGQGTSQPQHF
56	2756	DPB1*03	20	7	8	13	143	1.85201e-06	70	TRUE	TRBV12-4	CASSYRREMNTEAFF	CAS[ST][FWY]RREMNTEAFF	CASSFRREMNTEAFF|CASSYRREMNTEAFF|CASSYRREMNTEAFF|CASSYRREMNTEAFF|CASSFRREMNTEAFF|CASTWRREMNTEAFF|CASSYRREMNTEAFF|CASSYRREMNTEAFF
57	8774	DRB1*14	5	5	13	0	138	2.10342e-06	Inf	TRUE	TRBV5-1	CASSLDGAGNQPQHF	CASS[LPTV][DE]G[AQRST][GHY]NQPQHF	CASSLEGAYNQPQHF|CASSLDGTGNQPQHF|CASSVDGSGNQPQHF|CASSLEGAGNQPQHF|CASSVEGAGNQPQHF|CASSLDGQGNQPQHF|CASSLDGAGNQPQHF|CASSLDGRGNQPQHF|CASSVDGAGNQPQHF|CASSLEGAHNQPQHF|CASSVEGAGNQPQHF|CASSLDGQGNQPQHF|CASSLDGAGNQPQHF|CASSPEGAGNQPQHF|CASSTDGAGNQPQHF|CASSLEGAGNQPQHF|CASSLEGAHNQPQHF
58	25	DRB1*15	54	18	22	36	129	2.36208e-06	11.625	TRUE	TRBV7-6|TRBV7-7|TRBV7-8	CASSLLAGAYNEQFF	CASS[AFGLPQSY]LAGT?[AS]YNEQFF	CASSALAGAYNEQFF|CASSPLAGAYNEQFF|CASSPLAGAYNEQFF|CASSPLAGSYNEQFF|CASSLLAGSYNEQFF|CASSPLAGAYNEQFF|CASSQLAGAYNEQFF|CASSALAGSYNEQFF|CASSLLAGAYNEQFF|CASSALAGSYNEQFF|CASSALAGAYNEQFF|CASSLLAGTAYNEQFF|CASSGLAGAYNEQFF|CASSSLAGSYNEQFF|CASSLLAGSYNEQFF|CASSGLAGAYNEQFF|CASSYLAGAYNEQFF|CASSLLAGAYNEQFF|CASSPLAGAYNEQFF|CASSLLAGAYNEQFF|CASSLLAGAYNEQFF|CASSPLAGAYNEQFF|CASSFLAGAYNEQFF|CASSLLAGSYNEQFF|CASSLLAGAYNEQF…
59	1452	DRB1*15	54	18	22	36	129	2.36208e-06	11.625	TRUE	TRBV27	CASSFEGNYGYTF	CA[ST]S[FLPRSY][DE]G[NS]YGYTF	CASSPEGNYGYTF|CASSLEGNYGYTF|CASSPDGNYGYTF|CASSPEGNYGYTF|CASSSEGNYGYTF|CASSFEGNYGYTF|CASSPEGNYGYTF|CASSFEGNYGYTF|CASSFEGNYGYTF|CASSSEGNYGYTF|CASSPDGNYGYTF|CASSLEGNYGYTF|CASSFEGNYGYTF|CASSRDGSYGYTF|CASSRDGNYGYTF|CATSREGNYGYTF|CASSPDGNYGYTF|CASSFEGNYGYTF|CASSYEGNYGYTF|CASSFEGNYGYTF|CASSFEGNYGYTF|CASSFEGNYGYTF|CASSFEGNYGYTF|CASSPEGNYGYTF|CASSLEGNYGYTF|CASSFEGNYGYTF|CASSFEGNYGYTF|CASSSEGNYGYTF|CASSFEG…
60	1210	DRB1*01	18	7	9	11	142	3.23362e-06	41.6818	TRUE	TRBV6-1	CASSEGIPGQTEAFF	CASSEGI[APR]GQ[AST]EAFF	CASSEGIAGQTEAFF|CASSEGIPGQTEAFF|CASSEGIRGQTEAFF|CASSEGIPGQSEAFF|CASSEGIAGQTEAFF|CASSEGIAGQTEAFF|CASSEGIPGQTEAFF|CASSEGIPGQAEAFF|CASSEGIPGQAEAFF|CASSEGIPGQAEAFF
61	2547	DRB1*10	11	6	10	5	141	5.77372e-06	40.8	TRUE	TRBV20-1	CSARLAGGYNEQFF	CSA[HQR][GKLRV]AGS?G[HY]NEQFF	CSARVAGSGYNEQFF|CSARVAGGYNEQFF|CSARGAGGYNEQFF|CSARKAGGYNEQFF|CSARRAGGHNEQFF|CSARLAGGHNEQFF|CSARRAGGYNEQFF|CSAHLAGGHNEQFF|CSARLAGGYNEQFF|CSAQLAGGHNEQFF|CSARGAGGYNEQFF
62	20878	DRB1*10	11	6	10	5	141	5.77372e-06	40.8	TRUE	TRBV6-1	CASSYRASNQPQHF	CASSYR[AG]S[NS]QPQHF	CASSYRGSNQPQHF|CASSYRASNQPQHF|CASSYRASNQPQHF|CASSYRASNQPQHF|CASSYRASNQPQHF|CASSYRASNQPQHF|CASSYRASNQPQHF|CASSYRASNQPQHF|CASSYRASNQPQHF|CASSYRASNQPQHF|CASSYRASNQPQHF|CASSYRASNQPQHF|CASSYRASNQPQHF|CASSYRASSQPQHF
63	3305	DRB1*10	11	6	10	5	141	5.77372e-06	40.8	TRUE	TRBV6-6	CASSPQQGEQYF	CA[IS]SP[GQS][QR]G[EIRTV]Q[FY]F	CASSPSQGEQFF|CASSPQQGEQFF|CASSPQRGIQYF|CASSPGQGEQYF|CASSPGQGVQYF|CASSPGQGTQYF|CASSPSQGEQFF|CASSPGQGVQYF|CASSPQQGIQYF|CASSPQQGIQYF|CAISPQRGRQYF
64	3	DRB1*09	9	4	4	5	147	6.05432e-06	Inf	TRUE	TRBV20-1	CSADGTGGAGYEQYF	CSA[DE]GTGG[AET]GYEQYF	CSADGTGGEGYEQYF|CSAEGTGGAGYEQYF|CSADGTGGAGYEQYF|CSADGTGGTGYEQYF|CSAEGTGGAGYEQYF
65	2965	DQA1*05_DQB1*05	12	4	4	8	147	2.37848e-05	Inf	TRUE	TRBV11-2	CASSFRTSGPGELFF	CASSFRT[AS]GS?PGELFF	CASSFRTSGPGELFF|CASSFRTAGPGELFF|CASSFRTSGSPGELFF|CASSFRTSGPGELFF
65	2965	DRB1*16	9	4	4	5	147	6.05432e-06	Inf	TRUE	TRBV11-2	CASSFRTSGPGELFF	CASSFRT[AS]GS?PGELFF	CASSFRTSGPGELFF|CASSFRTAGPGELFF|CASSFRTSGSPGELFF|CASSFRTSGPGELFF
66	1030	DRB1*09	9	4	4	5	147	6.05432e-06	Inf	TRUE	TRBV5-6	CASSGGDSMNTEAFF	CASS[GLPS]GDSMNTEAFF	CASSLGDSMNTEAFF|CASSSGDSMNTEAFF|CASSPGDSMNTEAFF|CASSGGDSMNTEAFF
67	12200	DQA1*05_DQB1*03	40	13	17	27	134	6.36519e-06	12.8796	TRUE	TRBV20-1	CSARDRQGNQPQHF	CSAR[ADEG][FLRT][DEGNQRTV]G[NR]QPQHF	CSARDLQGNQPQHF|CSARDREGNQPQHF|CSARDRTGNQPQHF|CSARDRQGNQPQHF|CSARDRQGNQPQHF|CSARDRQGNQPQHF|CSARDRQGNQPQHF|CSARDRTGNQPQHF|CSARDRRGNQPQHF|CSARDRDGNQPQHF|CSARDFTGNQPQHF|CSARERQGNQPQHF|CSARDRRGNQPQHF|CSARARQGNQPQHF|CSARDRTGNQPQHF|CSARDRQGRQPQHF|CSARDLQGNQPQHF|CSARDTRGNQPQHF|CSARDTQGNQPQHF|CSARDRQGNQPQHF|CSARDRVGNQPQHF|CSARDRGGNQPQHF|CSARDRTGNQPQHF|CSARDTQGNQPQHF|CSARDLTGNQPQHF|CSARDRVGNQPQHF|CSARDRNGN…
68	12597	DQA1*05_DQB1*02	30	9	11	21	140	6.69956e-06	25.5	TRUE	TRBV12-4	CASSLIEGEKLFF	CASSL[ILV]E[GNS]EKLFF	CASSLLENEKLFF|CASSLIEGEKLFF|CASSLIEGEKLFF|CASSLVEGEKLFF|CASSLIENEKLFF|CASSLIEGEKLFF|CASSLIEGEKLFF|CASSLLEGEKLFF|CASSLLESEKLFF|CASSLIEGEKLFF|CASSLIESEKLFF
68	12597	DRB1*03	31	9	11	22	140	9.30251e-06	24.1364	TRUE	TRBV12-4	CASSLIEGEKLFF	CASSL[ILV]E[GNS]EKLFF	CASSLLENEKLFF|CASSLIEGEKLFF|CASSLIEGEKLFF|CASSLVEGEKLFF|CASSLIENEKLFF|CASSLIEGEKLFF|CASSLIEGEKLFF|CASSLLEGEKLFF|CASSLLESEKLFF|CASSLIEGEKLFF|CASSLIESEKLFF
69	12425	DQA1*05_DQB1*03	40	12	15	28	136	7.29509e-06	15.4286	TRUE	TRBV5-1	CASSPRSNQPQHF	CASSPR[PS]NQPQHF	CASSPRSNQPQHF|CASSPRPNQPQHF|CASSPRSNQPQHF|CASSPRSNQPQHF|CASSPRPNQPQHF|CASSPRSNQPQHF|CASSPRSNQPQHF|CASSPRSNQPQHF|CASSPRSNQPQHF|CASSPRPNQPQHF|CASSPRPNQPQHF|CASSPRSNQPQHF|CASSPRPNQPQHF|CASSPRPNQPQHF|CASSPRSNQPQHF|CASSPRSNQPQHF|CASSPRPNQPQHF|CASSPRPNQPQHF|CASSPRPNQPQHF
70	1091	DRB1*13	26	10	15	16	136	7.34206e-06	15	TRUE	TRBV29-1	CSVERRMNTEAFF	CSV[EG][AGLQRTVY]R[LM]NTEAFF	CSVEVRMNTEAFF|CSVEVRMNTEAFF|CSVERRMNTEAFF|CSVERRMNTEAFF|CSVEGRMNTEAFF|CSVERRLNTEAFF|CSVERRMNTEAFF|CSVEARMNTEAFF|CSVEYRMNTEAFF|CSVERRMNTEAFF|CSVEQRMNTEAFF|CSVEARMNTEAFF|CSVEARMNTEAFF|CSVGARMNTEAFF|CSVELRMNTEAFF|CSVEVRMNTEAFF|CSVEVRLNTEAFF|CSVERRMNTEAFF|CSVERRMNTEAFF|CSVEVRMNTEAFF|CSVEVRMNTEAFF|CSVEVRMNTEAFF|CSVEARMNTEAFF|CSVETRMNTEAFF
71	16470	DRB1*13	26	10	15	16	136	7.34206e-06	15	TRUE	TRBV27	CASSLSLAGVNEQFF	CAS[ST][AFL][AGQS]LAG[IVY]N[ET]Q[FY]F	CASSLALAGVNEQFF|CASSLGLAGVNEQFF|CASSLGLAGVNEQYF|CASSLALAGVNEQFF|CASSLGLAGVNEQYF|CASSLALAGVNEQFF|CASSLSLAGVNEQFF|CASSLSLAGVNEQYF|CASSLGLAGVNEQFF|CASSLALAGINEQFF|CASSLSLAGVNEQFF|CASSAALAGVNEQFF|CASSLSLAGVNEQYF|CASSLSLAGVNEQFF|CASSLGLAGVNEQYF|CASSLALAGVNEQFF|CASSLGLAGVNEQYF|CASTLSLAGVNEQFF|CASSLGLAGYNEQFF|CASSLSLAGVNEQYF|CASSLALAGVNEQYF|CASSLSLAGVNEQFF|CASSLGLAGVNEQYF|CASSLSLAGVNEQYF|CASSLGLAGVNEQYF…
72	13703	DQA1*05_DQB1*03	40	11	13	29	138	7.3628e-06	20.6724	TRUE	TRBV20-1	CSARGLAGGGTDTQYF	CSARGLAG?G[GI][ST]DTQYF	CSARGLAGGGTDTQYF|CSARGLAGGGTDTQYF|CSARGLAGGGTDTQYF|CSARGLAGGITDTQYF|CSARGLAGGGTDTQYF|CSARGLAGGGTDTQYF|CSARGLAGGTDTQYF|CSARGLAGGGTDTQYF|CSARGLAGGGTDTQYF|CSARGLAGGGTDTQYF|CSARGLAGGGTDTQYF|CSARGLAGGGTDTQYF|CSARGLAGGGTDTQYF|CSARGLAGGGTDTQYF|CSARGLAGGGSDTQYF|CSARGLAGGGTDTQYF
72	13703	DRB1*11	36	10	13	26	138	3.33767e-05	14.359	TRUE	TRBV20-1	CSARGLAGGGTDTQYF	CSARGLAG?G[GI][ST]DTQYF	CSARGLAGGGTDTQYF|CSARGLAGGGTDTQYF|CSARGLAGGGTDTQYF|CSARGLAGGITDTQYF|CSARGLAGGGTDTQYF|CSARGLAGGGTDTQYF|CSARGLAGGTDTQYF|CSARGLAGGGTDTQYF|CSARGLAGGGTDTQYF|CSARGLAGGGTDTQYF|CSARGLAGGGTDTQYF|CSARGLAGGGTDTQYF|CSARGLAGGGTDTQYF|CSARGLAGGGTDTQYF|CSARGLAGGGSDTQYF|CSARGLAGGGTDTQYF
73	3535	DRB1*01	18	6	7	12	144	8.10889e-06	66	TRUE	TRBV20-1	CSARGQGRGYTF	CSAR[EG][PQ]G[GR]GYTF	CSARGQGRGYTF|CSARGPGRGYTF|CSARGQGRGYTF|CSARGPGRGYTF|CSAREQGRGYTF|CSARGPGRGYTF|CSARGQGGGYTF|CSAREQGGGYTF|CSARGPGRGYTF
74	28853	DRB1*01	18	6	7	12	144	8.10889e-06	66	TRUE	TRBV19	CASTPDRIYGYTF	CASTP[DY]R[ILMS][DY][CG]YTF	CASTPDRIYGYTF|CASTPDRLYGYTF|CASTPDRLYGYTF|CASTPDRIYGYTF|CASTPDRIYGYTF|CASTPDRIYCYTF|CASTPDRIYGYTF|CASTPDRIYGYTF|CASTPYRIYGYTF|CASTPDRIDGYTF|CASTPDRIYCYTF|CASTPDRSYGYTF|CASTPDRMYGYTF
75	13804	DQA1*02_DQB1*03	15	6	8	9	143	8.43538e-06	44.6667	TRUE	TRBV6-6|TRBV6-9|TRBV6-5	CASSYGPDTQYF	CAS[RS]Y[AG][APS]DTQYF	CASSYGPDTQYF|CASSYGPDTQYF|CASSYGPDTQYF|CASSYGPDTQYF|CASSYGPDTQYF|CASSYGPDTQYF|CASSYGPDTQYF|CASSYGPDTQYF|CASSYAPDTQYF|CASSYGPDTQYF|CASSYGPDTQYF|CASSYAPDTQYF|CASSYASDTQYF|CASRYGPDTQYF|CASSYGPDTQYF|CASSYGPDTQYF|CASSYGPDTQYF|CASSYGPDTQYF|CASSYAPDTQYF|CASSYAADTQYF|CASSYGPDTQYF|CASSYGPDTQYF|CASSYGPDTQYF|CASSYGPDTQYF|CASSYGPDTQYF|CASSYGPDTQYF|CASSYGPDTQYF|CASSYGPDTQYF|CASSYGPDTQYF|CASSYGPDTQYF|CASSYGPDT…
75	13804	DRB1*07	25	7	8	18	143	1.11054e-05	48.6111	TRUE	TRBV6-6|TRBV6-9|TRBV6-5	CASSYGPDTQYF	CAS[RS]Y[AG][APS]DTQYF	CASSYGPDTQYF|CASSYGPDTQYF|CASSYGPDTQYF|CASSYGPDTQYF|CASSYGPDTQYF|CASSYGPDTQYF|CASSYGPDTQYF|CASSYGPDTQYF|CASSYAPDTQYF|CASSYGPDTQYF|CASSYGPDTQYF|CASSYAPDTQYF|CASSYASDTQYF|CASRYGPDTQYF|CASSYGPDTQYF|CASSYGPDTQYF|CASSYGPDTQYF|CASSYGPDTQYF|CASSYAPDTQYF|CASSYAADTQYF|CASSYGPDTQYF|CASSYGPDTQYF|CASSYGPDTQYF|CASSYGPDTQYF|CASSYGPDTQYF|CASSYGPDTQYF|CASSYGPDTQYF|CASSYGPDTQYF|CASSYGPDTQYF|CASSYGPDTQYF|CASSYGPDT…
76	2752	DQA1*01_DQB1*05	60	20	25	40	126	9.30193e-06	8.6	TRUE	TRBV20-1	CSAGGLAGNEQFF	CS[AV][GNPR][DG][ILPR][AGQSY][AGN]N?[DGHNRTVY]EQ[FY]F	CSAGGLAGNEQFF|CSARGLAGDEQFF|CSAGGLAGVEQFF|CSAGGLAGVEQFF|CSAGGLGGNEQFF|CSAGGLAGNEQFF|CSAGGISGNEQFF|CSAGGLAGNEQFF|CSAGGLAGNEQFF|CSAGGLAGNEQYF|CSAGGLAGHEQFF|CSVPGLAGNEQYF|CSAGGLAGNEQYF|CSAGGLAGVEQFF|CSAGGLANNEQFF|CSAGGLYGNEQFF|CSAGGLAGTEQFF|CSAGGPAGNEQFF|CSAGGLAGYEQYF|CSAGGLAGVEQFF|CSAGGLAGNEQFF|CSVGGLAGNEQFF|CSAGGLAGNEQYF|CSAGGLAGYEQYF|CSAGGLAGDEQFF|CSAGGLAGNNEQFF|CSAGGLAGNNEQFF|CSANGLAGDEQYF|CSAGG…
77	5787	DPB1*05	17	5	5	12	146	1.01134e-05	Inf	TRUE	TRBV2	CASTRTGRSYEQYF	CA[ST][ST][LQR]TGR[ST]YEQYF	CASTRTGRSYEQYF|CASTLTGRSYEQYF|CASTQTGRSYEQYF|CASSRTGRSYEQYF|CATSRTGRTYEQYF
78	1343	DRB1*15	54	14	16	40	135	1.0421e-05	16.625	TRUE	TRBV7-9	CASSLGTPNQPQHF	CASS[ILP]G[DIQTV]N?[GP][GNP]QPQHF	CASSLGTPGQPQHF|CASSLGIPNQPQHF|CASSLGTNPNQPQHF|CASSLGTPNQPQHF|CASSLGTPNQPQHF|CASSLGTPNQPQHF|CASSIGTPNQPQHF|CASSLGTPNQPQHF|CASSLGIPNQPQHF|CASSLGTPGQPQHF|CASSLGTPGQPQHF|CASSLGQPNQPQHF|CASSLGTPPQPQHF|CASSLGDPGQPQHF|CASSLGVPGQPQHF|CASSLGTGGQPQHF|CASSLGIPNQPQHF|CASSPGIPNQPQHF|CASSLGIPNQPQHF|CASSLGTPNQPQHF
79	1297	DQA1*04_DQB1*03	6	4	6	2	145	1.05766e-05	143	TRUE	TRBV10-1	CASSESQGKGYTF	CASSE[ST][HQ]G[FHKNRY]G[QY][TY]F	CASSESQGKGYTF|CASSESQGYGYTF|CASSESQGFGYTF|CASSESQGFGQYF|CASSESQGHGYTF|CASSESQGKGYTF|CASSESQGHGYTF|CASSESQGRGYTF|CASSETQGNGYTF|CASSESHGKGYTF|CASSETQGYGYTF|CASSESQGNGYTF
80	16156	DRB1*07	25	7	8	18	143	1.11054e-05	48.6111	TRUE	TRBV7-9	CASTGGVNTEAFF	CA[ST]T[GST]G[IV]N[AT]EAFF	CASTGGVNTEAFF|CASTGGINAEAFF|CASTGGVNTEAFF|CASTSGINTEAFF|CATTTGVNTEAFF|CASTGGVNTEAFF|CASTSGVNTEAFF|CASTGGINTEAFF
81	19143	DRB1*01	18	5	5	13	146	1.40032e-05	Inf	TRUE	TRBV5-1	CASSSSTGSSGNTIYF	CASS[PS][AS]TG[GSV]SGNTIYF	CASSSATGGSGNTIYF|CASSSSTGGSGNTIYF|CASSSSTGSSGNTIYF|CASSPSTGSSGNTIYF|CASSSSTGVSGNTIYF|CASSPSTGSSGNTIYF|CASSPSTGSSGNTIYF
82	1970	DRB1*01	18	5	5	13	146	1.40032e-05	Inf	TRUE	TRBV20-1	CSARRGGLSGANVLTF	CSARRGGL[AS]GANVLTF	CSARRGGLSGANVLTF|CSARRGGLAGANVLTF|CSARRGGLSGANVLTF|CSARRGGLSGANVLTF|CSARRGGLSGANVLTF|CSARRGGLAGANVLTF
83	29080	DRB1*01	18	5	5	13	146	1.40032e-05	Inf	TRUE	TRBV7-2	CASSLVAGGNTGELFF	CASS[LR]M?[ILV]AG[AG]NTGELFF	CASSLVAGGNTGELFF|CASSRLAGGNTGELFF|CASSLIAGGNTGELFF|CASSRVAGGNTGELFF|CASSLVAGGNTGELFF|CASSLLAGGNTGELFF|CASSLMLAGGNTGELFF|CASSLVAGANTGELFF|CASSLLAGGNTGELFF|CASSLVAGGNTGELFF
84	1933	DRB1*01	18	5	5	13	146	1.40032e-05	Inf	TRUE	TRBV28	CASRRRGRTDTQYF	CASR[KNR]RGR[AT]DTQYF	CASRRRGRTDTQYF|CASRRRGRTDTQYF|CASRKRGRTDTQYF|CASRNRGRTDTQYF|CASRRRGRTDTQYF|CASRRRGRTDTQYF|CASRRRGRTDTQYF|CASRKRGRTDTQYF|CASRRRGRTDTQYF|CASRKRGRTDTQYF|CASRKRGRADTQYF
85	25799	DRB1*01	18	5	5	13	146	1.40032e-05	Inf	TRUE	TRBV7-2	CASSLRLAASTDTQYF	CASS[LS]R[LR]AASTDTQYF	CASSLRLAASTDTQYF|CASSSRLAASTDTQYF|CASSLRLAASTDTQYF|CASSLRLAASTDTQYF|CASSLRRAASTDTQYF|CASSSRLAASTDTQYF
86	49537	DRB1*10	11	5	7	6	144	1.47865e-05	57.5	TRUE	TRBV3-1	CASSPQQGRTDTQYF	CASS[APQ]Q[GQ]GR[ST]DTQYF	CASSQQQGRTDTQYF|CASSPQQGRTDTQYF|CASSPQQGRTDTQYF|CASSQQQGRTDTQYF|CASSPQQGRSDTQYF|CASSAQGGRTDTQYF|CASSAQQGRTDTQYF
87	3384	DRB1*10	11	5	7	6	144	1.47865e-05	57.5	TRUE	TRBV27	CASSLSSGGGETQYF	CASS[ILQ]S[QST]GGGETQYF	CASSISSGGGETQYF|CASSLSSGGGETQYF|CASSLSQGGGETQYF|CASSQSSGGGETQYF|CASSLSTGGGETQYF|CASSLSSGGGETQYF|CASSLSSGGGETQYF|CASSLSSGGGETQYF|CASSLSSGGGETQYF|CASSLSSGGGETQYF|CASSLSTGGGETQYF|CASSLSSGGGETQYF
88	1301	DRB1*15	54	15	18	39	133	1.52191e-05	12.0513	TRUE	TRBV7-9	CASSLGNSNQPQHF	CASS[AGLPQS]GN[PS]NQPQHF	CASSLGNSNQPQHF|CASSLGNSNQPQHF|CASSLGNSNQPQHF|CASSLGNSNQPQHF|CASSLGNSNQPQHF|CASSSGNSNQPQHF|CASSLGNSNQPQHF|CASSLGNSNQPQHF|CASSLGNSNQPQHF|CASSLGNSNQPQHF|CASSLGNSNQPQHF|CASSPGNSNQPQHF|CASSLGNSNQPQHF|CASSLGNSNQPQHF|CASSLGNSNQPQHF|CASSLGNSNQPQHF|CASSLGNSNQPQHF|CASSLGNSNQPQHF|CASSLGNSNQPQHF|CASSLGNPNQPQHF|CASSLGNSNQPQHF|CASSLGNSNQPQHF|CASSQGNSNQPQHF|CASSLGNSNQPQHF|CASSAGNSNQPQHF|CASSGGNSNQPQHF|CASSQGNSN…
89	62227	DRB1*10	11	4	4	7	147	1.58566e-05	Inf	TRUE	TRBV5-1	CASSLASGGAQETQYF	CASS[FLY]A[AS]GG[AS]QETQYF	CASSYASGGSQETQYF|CASSFASGGAQETQYF|CASSLASGGAQETQYF|CASSLAAGGAQETQYF|CASSFAAGGAQETQYF|CASSLASGGAQETQYF|CASSFASGGAQETQYF|CASSLASGGAQETQYF
90	3370	DRB1*10	11	4	4	7	147	1.58566e-05	Inf	TRUE	TRBV7-2	CASSHRDRPYEQYF	CASSHRD[RT]PYEQYF	CASSHRDRPYEQYF|CASSHRDRPYEQYF|CASSHRDRPYEQYF|CASSHRDTPYEQYF
91	6280	DQA1*05_DQB1*03	40	19	34	21	117	2.87864e-05	5.79048	TRUE	TRBV7-9	CASSLEGETQYF	CASS[AKLMPQRS][EV]?[EGQ][DE]TQYF	CASSQEGETQYF|CASSQEGETQYF|CASSLEEETQYF|CASSREGETQYF|CASSMEGETQYF|CASSLEEETQYF|CASSREGETQYF|CASSQEQETQYF|CASSSEGETQYF|CASSLEGETQYF|CASSSEGETQYF|CASSLEEETQYF|CASSQEGETQYF|CASSQEGETQYF|CASSQEGETQYF|CASSKEGETQYF|CASSQEGETQYF|CASSSEGETQYF|CASSAEGETQYF|CASSAEGETQYF|CASSQEGETQYF|CASSQEGETQYF|CASSLVEETQYF|CASSQEGETQYF|CASSLVGETQYF|CASSLEGETQYF|CASSLEGETQYF|CASSLEGETQYF|CASSREGETQYF|CASSLEEETQYF|CASSKEGET…
91	6280	DRB1*11	36	18	34	18	117	2.16625e-05	6.1875	TRUE	TRBV7-9	CASSLEGETQYF	CASS[AKLMPQRS][EV]?[EGQ][DE]TQYF	CASSQEGETQYF|CASSQEGETQYF|CASSLEEETQYF|CASSREGETQYF|CASSMEGETQYF|CASSLEEETQYF|CASSREGETQYF|CASSQEQETQYF|CASSSEGETQYF|CASSLEGETQYF|CASSSEGETQYF|CASSLEEETQYF|CASSQEGETQYF|CASSQEGETQYF|CASSQEGETQYF|CASSKEGETQYF|CASSQEGETQYF|CASSSEGETQYF|CASSAEGETQYF|CASSAEGETQYF|CASSQEGETQYF|CASSQEGETQYF|CASSLVEETQYF|CASSQEGETQYF|CASSLVGETQYF|CASSLEGETQYF|CASSLEGETQYF|CASSLEGETQYF|CASSREGETQYF|CASSLEEETQYF|CASSKEGET…
92	78	DRB1*09	9	5	9	4	142	2.364e-05	43.125	TRUE	TRBV20-1	CSAREGAQPQHF	CSAR[ES]GL?[AGQ]?[KQ]PQHF	CSARSGAQPQHF|CSAREGAQPQHF|CSARSGQQPQHF|CSAREGAKPQHF|CSAREGGQPQHF|CSARSGAQPQHF|CSAREGQPQHF|CSAREGAQPQHF|CSAREGLAQPQHF|CSAREGAQPQHF
93	69	DRB1*09	9	5	9	4	142	2.364e-05	43.125	TRUE	TRBV7-2	CASSLVTTDTQYF	CASS[KL][IRTV][DILSTV]TDTQYF	CASSLVVTDTQYF|CASSLVSTDTQYF|CASSLILTDTQYF|CASSLVSTDTQYF|CASSLVVTDTQYF|CASSKVTTDTQYF|CASSLVITDTQYF|CASSLVTTDTQYF|CASSLVVTDTQYF|CASSLVVTDTQYF|CASSLVTTDTQYF|CASSLVDTDTQYF|CASSLVTTDTQYF|CASSLRVTDTQYF|CASSLVTTDTQYF|CASSLTTTDTQYF|CASSLVITDTQYF|CASSLVVTDTQYF
94	13440	DPB1*13	12	4	4	8	147	2.37848e-05	Inf	TRUE	TRBV6-6	CASRHRGGNTIYF	CA[ST]R[HI]RGGNTIYF	CATRHRGGNTIYF|CASRIRGGNTIYF|CASRHRGGNTIYF|CASRHRGGNTIYF
95	58173	DQA1*05_DQB1*05	12	4	4	8	147	2.37848e-05	Inf	TRUE	TRBV20-1	CSARDDLAGARETQYF	CSAR[DK][DN][LM]AGARETQYF	CSARKDLAGARETQYF|CSARDNLAGARETQYF|CSARDNMAGARETQYF|CSARDDLAGARETQYF
96	17638	DQA1*05_DQB1*05	12	4	4	8	147	2.37848e-05	Inf	TRUE	TRBV5-1	CASSLATSRDTEAFF	CASSLA[TV]SRDTEAFF	CASSLATSRDTEAFF|CASSLATSRDTEAFF|CASSLATSRDTEAFF|CASSLAVSRDTEAFF
97	278	DRB1*10	11	6	12	5	139	2.38888e-05	26.8	TRUE	TRBV6-6|TRBV6-5|TRBV6-9	CASSPGRETQYF	CA[ST][AS]P?[PSY][GS]Q?[AKQRT][DEGQ]TQYF	CASSPSRETQYF|CASSPGRETQYF|CASSPGRETQYF|CASSPGQDTQYF|CASSPGKETQYF|CASSPGAETQYF|CASSPGADTQYF|CASSPGQDTQYF|CASSPGADTQYF|CASSPGADTQYF|CASSPGQQDTQYF|CASSSGRETQYF|CASSPGRETQYF|CATSPGRQTQYF|CASSPGRETQYF|CASSPGRDTQYF|CASSPGADTQYF|CASSPGRDTQYF|CASSPGRETQYF|CASSPGRETQYF|CASAPGADTQYF|CASSPGRGTQYF|CASSPGQDTQYF|CASSPGTDTQYF|CASSPPGRETQYF|CASSYGRETQYF|CASSPSRETQYF
98	18066	DQA1*05_DQB1*03	40	9	10	31	141	2.49097e-05	31.9355	TRUE	TRBV5-1	CASSLATSRDNEQFF	CASSL[AS]TS[KRS]D[NQS][ET]Q[FY]F	CASSLATSRDNEQFF|CASSLSTSKDNEQFF|CASSLATSSDNEQFF|CASSLATSRDNEQFF|CASSLATSSDNEQFF|CASSLATSSDNEQFF|CASSLATSRDQEQFF|CASSLSTSRDNEQFF|CASSLATSRDSEQYF|CASSLATSSDNTQYF
98	18066	DRB1*11	36	8	10	28	141	0.000167215	16.1429	TRUE	TRBV5-1	CASSLATSRDNEQFF	CASSL[AS]TS[KRS]D[NQS][ET]Q[FY]F	CASSLATSRDNEQFF|CASSLSTSKDNEQFF|CASSLATSSDNEQFF|CASSLATSRDNEQFF|CASSLATSSDNEQFF|CASSLATSSDNEQFF|CASSLATSRDQEQFF|CASSLSTSRDNEQFF|CASSLATSRDSEQYF|CASSLATSSDNTQYF
99	12235	DRB1*11	36	7	7	29	144	2.70671e-05	Inf	TRUE	TRBV19	CASSGQTVSGANVLTF	CA[ST]S[GT]QT[TV]SGANVLTF	CASSTQTVSGANVLTF|CASSGQTTSGANVLTF|CASSTQTVSGANVLTF|CASSGQTVSGANVLTF|CASSTQTVSGANVLTF|CASSTQTVSGANVLTF|CASSGQTVSGANVLTF|CATSGQTTSGANVLTF
100	7654	DRB1*13	26	13	27	13	124	2.73091e-05	7.92857	TRUE	TRBV20-1	CSARGQGNEQFF	CSAR[EGMQS][DQ]?[AGKY][GN]EQ[FY]F	CSARGQYNEQFF|CSARGQGNEQFF|CSARGQGNEQFF|CSARGQGNEQFF|CSARSQGNEQYF|CSARSQGNEQYF|CSARGQGNEQFF|CSAREQGNEQFF|CSARQQGNEQFF|CSAREDGNEQFF|CSARGQGNEQFF|CSAREQGNEQFF|CSARGQGNEQFF|CSARGQGNEQFF|CSARMQGNEQFF|CSARGQGNEQYF|CSARGQGNEQFF|CSARGQGNEQYF|CSARGQGNEQYF|CSARGQGNEQYF|CSARGQGNEQYF|CSARGQGNEQYF|CSARGQGNEQYF|CSARSQGNEQFF|CSARGQGNEQFF|CSAREQGNEQFF|CSARSQGNEQYF|CSARGQANEQFF|CSARGQGNEQFF|CSARGQGNEQFF|CSARGQANE…
101	12868	DQA1*05_DQB1*03	40	11	14	29	137	2.77723e-05	13.6552	TRUE	TRBV9	CASSVEAGRTDTQYF	CASS[TV][DET]?G?[APT]GRTDTQYF	CASSVEPGRTDTQYF|CASSVEPGRTDTQYF|CASSVEAGRTDTQYF|CASSVTAGRTDTQYF|CASSVEAGRTDTQYF|CASSVEPGRTDTQYF|CASSVTAGRTDTQYF|CASSVEPGRTDTQYF|CASSVEPGRTDTQYF|CASSVEPGRTDTQYF|CASSVTAGRTDTQYF|CASSVEPGRTDTQYF|CASSVDAGRTDTQYF|CASSVEAGRTDTQYF|CASSTEPGRTDTQYF|CASSVEGAGRTDTQYF|CASSVTGRTDTQYF
102	12240	DQA1*05_DQB1*03	40	10	12	30	139	2.90283e-05	18.1667	TRUE	TRBV5-4	CASSLEGGLTEAFF	CASS[LR]EG?G[ILV][GT]EAFF	CASSREGGLTEAFF|CASSLEGGITEAFF|CASSLEGGLTEAFF|CASSLEGGLTEAFF|CASSLEGGITEAFF|CASSLEGGITEAFF|CASSLEGGLTEAFF|CASSLEGGLGEAFF|CASSLEGGLGEAFF|CASSLEGGLTEAFF|CASSLEGGVTEAFF|CASSLEGGLGEAFF|CASSLEGGVTEAFF|CASSLEGGLTEAFF|CASSLEGLGEAFF
102	12240	DRB1*11	36	9	12	27	139	0.00013337	12.4444	TRUE	TRBV5-4	CASSLEGGLTEAFF	CASS[LR]EG?G[ILV][GT]EAFF	CASSREGGLTEAFF|CASSLEGGITEAFF|CASSLEGGLTEAFF|CASSLEGGLTEAFF|CASSLEGGITEAFF|CASSLEGGITEAFF|CASSLEGGLTEAFF|CASSLEGGLGEAFF|CASSLEGGLGEAFF|CASSLEGGLTEAFF|CASSLEGGVTEAFF|CASSLEGGLGEAFF|CASSLEGGVTEAFF|CASSLEGGLTEAFF|CASSLEGLGEAFF
103	2020	DPA1*03	9	4	5	5	146	2.94479e-05	112.8	TRUE	TRBV11-2	CASSLTNTGELFF	CASS[KLT]TV?[NW]TGELFF	CASSTTVNTGELFF|CASSKTNTGELFF|CASSLTNTGELFF|CASSLTVNTGELFF|CASSLTWTGELFF
104	9534	DQA1*06_DQB1*03	9	4	5	5	146	2.94479e-05	112.8	TRUE	TRBV3-1	CASSQGTGGAFF	CASSQG[LT][GKS]G[AIT][FRY]F	CASSQGTKGAFF|CASSQGTGGAFF|CASSQGTSGTYF|CASSQGTGGTFF|CASSQGLGGAFF|CASSQGTSGIRF
104	9534	DRB1*12	12	4	5	8	146	0.000113747	69	TRUE	TRBV3-1	CASSQGTGGAFF	CASSQG[LT][GKS]G[AIT][FRY]F	CASSQGTKGAFF|CASSQGTGGAFF|CASSQGTSGTYF|CASSQGTGGTFF|CASSQGLGGAFF|CASSQGTSGIRF
105	2532	DRB1*16	9	4	5	5	146	2.94479e-05	112.8	TRUE	TRBV11-2	CASSFRTSGPDTQYF	CASS[FY]R[AT]SGPD[ET]Q[FY]F	CASSFRTSGPDEQFF|CASSFRTSGPDTQYF|CASSFRTSGPDTQYF|CASSFRASGPDTQYF|CASSFRTSGPDTQYF|CASSYRASGPDTQYF
106	2021	DRB1*01	18	6	8	12	143	3.01246e-05	32.75	TRUE	TRBV5-1	CASSLEGLAPDTQYF	CASS[ALPR]EG[IL][AGS]PDT[IQ]YF	CASSLEGLSPDTIYF|CASSPEGLAPDTQYF|CASSREGLAPDTQYF|CASSAEGLAPDTQYF|CASSLEGLGPDTQYF|CASSLEGLGPDTQYF|CASSLEGLAPDTQYF|CASSLEGISPDTQYF|CASSLEGLSPDTQYF|CASSLEGLAPDTQYF|CASSREGLSPDTQYF
107	18209	DRB1*15	54	13	15	41	136	3.04106e-05	15.061	TRUE	TRBV9	CASSVGLSNYGYTF	CASS[AIV][AG]L[AGST]NY[CG]YTF	CASSAGLSNYGYTF|CASSVGLSNYGYTF|CASSVGLSNYGYTF|CASSVGLTNYGYTF|CASSVGLSNYGYTF|CASSVGLGNYGYTF|CASSVALTNYGYTF|CASSVGLSNYGYTF|CASSVGLSNYGYTF|CASSVALTNYGYTF|CASSVGLSNYGYTF|CASSVGLSNYCYTF|CASSVALSNYGYTF|CASSVALSNYCYTF|CASSVGLTNYGYTF|CASSAGLSNYGYTF|CASSIGLANYGYTF|CASSVGLSNYGYTF|CASSVGLTNYGYTF|CASSVGLSNYGYTF
108	439	DRB1*13	26	8	11	18	140	3.247e-05	18.0741	TRUE	TRBV29-1	CSVESGRGETQYF	CS[AGV][ES][AEGST]G[PR]GETQYF	CSVEEGRGETQYF|CSVESGRGETQYF|CSVESGRGETQYF|CSVETGRGETQYF|CSVEAGRGETQYF|CSVEAGRGETQYF|CSAESGRGETQYF|CSVEGGRGETQYF|CSAETGRGETQYF|CSGSTGRGETQYF|CSVEGGRGETQYF|CSVESGRGETQYF|CSVESGRGETQYF|CSVESGRGETQYF|CSVESGPGETQYF
109	6115	DQA1*02_DQB1*02	21	5	5	16	146	3.32576e-05	Inf	TRUE	TRBV7-2	CASSPTGTGGGNQPQHF	CAS[AS][LPS]TGTGGGNQPQHF	CASAPTGTGGGNQPQHF|CASSSTGTGGGNQPQHF|CASSLTGTGGGNQPQHF|CASSPTGTGGGNQPQHF|CASSPTGTGGGNQPQHF
109	6115	DRB1*07	25	5	5	20	146	8.68335e-05	Inf	TRUE	TRBV7-2	CASSPTGTGGGNQPQHF	CAS[AS][LPS]TGTGGGNQPQHF	CASAPTGTGGGNQPQHF|CASSSTGTGGGNQPQHF|CASSLTGTGGGNQPQHF|CASSPTGTGGGNQPQHF|CASSPTGTGGGNQPQHF
110	12603	DRB1*11	36	10	13	26	138	3.33767e-05	14.359	TRUE	TRBV5-1	CASSLGQGASTDTQYF	CASS[AFLPRS]GQGA[GS]T?DTQYF	CASSLGQGASTDTQYF|CASSLGQGAGTDTQYF|CASSSGQGASTDTQYF|CASSLGQGASTDTQYF|CASSAGQGASTDTQYF|CASSAGQGASTDTQYF|CASSFGQGASTDTQYF|CASSAGQGASTDTQYF|CASSLGQGASTDTQYF|CASSRGQGASTDTQYF|CASSLGQGASTDTQYF|CASSLGQGASTDTQYF|CASSLGQGASDTQYF|CASSLGQGASTDTQYF|CASSSGQGASTDTQYF|CASSAGQGASTDTQYF|CASSPGQGASTDTQYF|CASSLGQGASTDTQYF|CASSLGQGASTDTQYF
111	4318	DPB1*04	72	13	13	59	138	3.54054e-05	Inf	TRUE	TRBV3-1	CASSLGRQNQPQHF	CASS[FHILQRY][AG]RQ[DN]QPQHF	CASSQGRQNQPQHF|CASSLGRQNQPQHF|CASSLGRQNQPQHF|CASSLGRQNQPQHF|CASSQGRQNQPQHF|CASSLGRQNQPQHF|CASSLGRQNQPQHF|CASSRGRQNQPQHF|CASSIGRQNQPQHF|CASSYGRQNQPQHF|CASSQARQNQPQHF|CASSQARQNQPQHF|CASSLGRQNQPQHF|CASSLGRQNQPQHF|CASSYGRQDQPQHF|CASSHGRQNQPQHF|CASSLGRQNQPQHF|CASSFGRQNQPQHF
112	1276	DRB1*13	26	10	17	16	134	3.79748e-05	10.5357	TRUE	TRBV11-2	CASSLGGRVETQYF	CASS[FLV][GV]G[LR]VETQYF	CASSLGGRVETQYF|CASSLGGRVETQYF|CASSLGGRVETQYF|CASSLGGRVETQYF|CASSLGGRVETQYF|CASSLGGRVETQYF|CASSFGGRVETQYF|CASSLGGRVETQYF|CASSLGGRVETQYF|CASSFGGRVETQYF|CASSLGGLVETQYF|CASSLGGRVETQYF|CASSFGGRVETQYF|CASSLGGRVETQYF|CASSLGGRVETQYF|CASSFVGRVETQYF|CASSLGGRVETQYF|CASSLGGRVETQYF|CASSLVGRVETQYF|CASSLGGRVETQYF|CASSVGGRVETQYF|CASSLGGRVETQYF|CASSLGGRVETQYF|CASSLGGRVETQYF|CASSLGGRVETQYF
113	15035	DQA1*05_DQB1*03	40	8	9	32	142	9.98801e-05	27.5	TRUE	TRBV20-1	CSANRGGFSTDTQYF	CS[AGS][DN][RT]GG[EFY][GS]TDTQYF	CSANRGGYSTDTQYF|CSANRGGFGTDTQYF|CSANRGGEGTDTQYF|CSANRGGFSTDTQYF|CSGDRGGFSTDTQYF|CSANRGGYSTDTQYF|CSANTGGFSTDTQYF|CSSDRGGFSTDTQYF|CSANRGGYSTDTQYF
113	15035	DRB1*11	36	8	9	28	142	4.05205e-05	32.5714	TRUE	TRBV20-1	CSANRGGFSTDTQYF	CS[AGS][DN][RT]GG[EFY][GS]TDTQYF	CSANRGGYSTDTQYF|CSANRGGFGTDTQYF|CSANRGGEGTDTQYF|CSANRGGFSTDTQYF|CSGDRGGFSTDTQYF|CSANRGGYSTDTQYF|CSANTGGFSTDTQYF|CSSDRGGFSTDTQYF|CSANRGGYSTDTQYF
114	12287	DQA1*05_DQB1*03	40	8	9	32	142	9.98801e-05	27.5	TRUE	TRBV15	CATSRGGTGPYNEQFF	CATSRGGTG[GP]YNEQFF	CATSRGGTGPYNEQFF|CATSRGGTGPYNEQFF|CATSRGGTGGYNEQFF|CATSRGGTGPYNEQFF|CATSRGGTGPYNEQFF|CATSRGGTGPYNEQFF|CATSRGGTGPYNEQFF|CATSRGGTGGYNEQFF|CATSRGGTGPYNEQFF|CATSRGGTGPYNEQFF
114	12287	DRB1*11	36	8	9	28	142	4.05205e-05	32.5714	TRUE	TRBV15	CATSRGGTGPYNEQFF	CATSRGGTG[GP]YNEQFF	CATSRGGTGPYNEQFF|CATSRGGTGPYNEQFF|CATSRGGTGGYNEQFF|CATSRGGTGPYNEQFF|CATSRGGTGPYNEQFF|CATSRGGTGPYNEQFF|CATSRGGTGPYNEQFF|CATSRGGTGGYNEQFF|CATSRGGTGPYNEQFF|CATSRGGTGPYNEQFF
115	1508	DRB1*15	54	14	17	40	134	4.27992e-05	10.9667	TRUE	TRBV2	CASSPGQGYQPQHF	CASS[EGKPTV]G[EQ]G[FY]QPQHF	CASSEGQGYQPQHF|CASSPGQGYQPQHF|CASSPGQGYQPQHF|CASSPGQGYQPQHF|CASSPGQGYQPQHF|CASSVGQGYQPQHF|CASSGGQGYQPQHF|CASSGGQGYQPQHF|CASSGGQGYQPQHF|CASSKGQGYQPQHF|CASSTGQGFQPQHF|CASSVGQGYQPQHF|CASSPGQGYQPQHF|CASSPGQGYQPQHF|CASSPGQGYQPQHF|CASSGGQGYQPQHF|CASSPGQGYQPQHF|CASSGGEGYQPQHF
116	4013	DQA1*05_DQB1*02	30	7	8	23	143	4.54279e-05	36.5217	TRUE	TRBV5-5	CASSFGANTEAFF	CASSFGANTEAFF	CASSFGANTEAFF|CASSFGANTEAFF|CASSFGANTEAFF|CASSFGANTEAFF|CASSFGANTEAFF|CASSFGANTEAFF|CASSFGANTEAFF|CASSFGANTEAFF|CASSFGANTEAFF
116	4013	DRB1*03	31	7	8	24	143	5.82632e-05	34.7083	TRUE	TRBV5-5	CASSFGANTEAFF	CASSFGANTEAFF	CASSFGANTEAFF|CASSFGANTEAFF|CASSFGANTEAFF|CASSFGANTEAFF|CASSFGANTEAFF|CASSFGANTEAFF|CASSFGANTEAFF|CASSFGANTEAFF|CASSFGANTEAFF
117	11327	DQA1*04_DQB1*04	10	4	5	6	146	4.88053e-05	93.3333	TRUE	TRBV20-1	CSARVVGPNEQFF	CS[AGS]R[ILMQRV][ILMSTV]G[IPV]N[ET]Q[FY]F	CSARLLGPNEQFF|CSARVVGPNTQYF|CSARLLGPNEQFF|CSARQTGPNEQYF|CSARVSGPNEQFF|CSARVTGVNEQFF|CSSRQVGINEQFF|CSGRVVGVNEQFF|CSARMVGINEQFF|CSARVVGINEQFF|CSARVTGINEQFF|CSARIVGVNEQFF|CSARVVGVNEQFF|CSARRVGVNEQFF|CSARVLGINEQFF|CSARVVGPNEQYF|CSARVTGPNEQFF|CSARVTGPNEQFF|CSARVMGPNEQFF|CSARVIGPNEQFF
118	273	DPB1*01	39	7	7	32	144	4.98722e-05	Inf	TRUE	TRBV12-4	CASSSTVYEQYF	CASS[AHS]G?TG?[DIV][FY]EQYF	CASSSTVYEQYF|CASSATVYEQYF|CASSSTVFEQYF|CASSSTVYEQYF|CASSSGTGIYEQYF|CASSSGTDYEQYF|CASSHTVYEQYF|CASSSTVFEQYF|CASSSGTVYEQYF
119	6872	DRB1*15	54	11	12	43	139	5.14032e-05	24.5581	TRUE	TRBV20-1	CSASLGQPYEQYF	CSA[ST][FLPQ]GQPYEQYF	CSASLGQPYEQYF|CSASLGQPYEQYF|CSATPGQPYEQYF|CSATLGQPYEQYF|CSATFGQPYEQYF|CSASLGQPYEQYF|CSASLGQPYEQYF|CSASLGQPYEQYF|CSATLGQPYEQYF|CSASLGQPYEQYF|CSATLGQPYEQYF|CSASQGQPYEQYF
120	11675	DRB1*03	31	7	8	24	143	5.82632e-05	34.7083	TRUE	TRBV3-1	CASSQQGTGELFF	CASS[HQ][AHQ]G[APST]GE[ALQ][FY]F	CASSHQGSGELFF|CASSQQGTGEAFF|CASSQQGTGELFF|CASSQQGSGELFF|CASSQQGSGELFF|CASSQQGTGEQYF|CASSQQGAGEQYF|CASSQQGTGELFF|CASSQAGAGELFF|CASSQQGPGELFF|CASSQHGTGELFF|CASSQQGAGEQYF|CASSQQGTGELFF|CASSHQGTGELFF|CASSQQGAGELFF|CASSQQGAGELFF|CASSHQGPGELFF
121	1717	DPB1*03	20	7	11	13	140	5.95369e-05	17.0962	TRUE	TRBV27	CASSLDASSYNSPLHF	CASS[FL][DFY][AG]SSYNSPLHF	CASSLYASSYNSPLHF|CASSFDASSYNSPLHF|CASSLDASSYNSPLHF|CASSLFGSSYNSPLHF|CASSLDGSSYNSPLHF|CASSLDASSYNSPLHF|CASSLDASSYNSPLHF|CASSLDGSSYNSPLHF|CASSFDASSYNSPLHF|CASSFDGSSYNSPLHF|CASSLDASSYNSPLHF|CASSLDGSSYNSPLHF
122	7061	DRB1*15	54	9	9	45	142	6.02911e-05	Inf	TRUE	TRBV9	CASSVALAGGGTQYF	CASSV[AG]LAGG?H?[GS][KPTY]QYF	CASSVALAGGTQYF|CASSVALAGGGTQYF|CASSVALAGGYQYF|CASSVALAGGGTQYF|CASSVALAGGTQYF|CASSVALAGGKQYF|CASSVALAGGHGTQYF|CASSVALAGGSTQYF|CASSVALAGGGTQYF|CASSVALAGGPQYF|CASSVGLAGGGTQYF
123	14793	DRB1*15	54	9	9	45	142	6.02911e-05	Inf	TRUE	TRBV2	CASSEGGGYQPQHF	CASS[DEQT][GR][GRT]G[FY]QPQHF	CASSDGGGYQPQHF|CASSEGRGYQPQHF|CASSDRGGYQPQHF|CASSQGGGYQPQHF|CASSTGGGYQPQHF|CASSEGGGFQPQHF|CASSEGGGYQPQHF|CASSEGGGYQPQHF|CASSEGTGYQPQHF|CASSDGGGYQPQHF|CASSDRGGYQPQHF
124	6496	DQA1*05_DQB1*03	40	7	7	33	144	6.04512e-05	Inf	TRUE	TRBV20-1	CSARDLKATEAFF	CSARDL[FKL]A[QT]EAFF	CSARDLKATEAFF|CSARDLLATEAFF|CSARDLKATEAFF|CSARDLKATEAFF|CSARDLLATEAFF|CSARDLFATEAFF|CSARDLLAQEAFF
125	220	DRB1*15	54	17	23	37	128	6.18541e-05	6.96847	TRUE	TRBV7-2	CASSSRREQYF	CAS[SV][ADFGHLRST]RRE[APQT][FY]F	CASSLRREQFF|CASSGRREQYF|CASSARREQYF|CASSSRREQYF|CASSLRREQFF|CASSLRREQFF|CASSSRREQYF|CASSRRREQFF|CASSLRREQYF|CASSARREAFF|CASSRRREQFF|CASSARREQYF|CASSGRREQYF|CASSLRREAFF|CASSLRREQYF|CASSSRREQYF|CASSSRREAFF|CASSSRREAFF|CASSSRREQYF|CASSLRREQYF|CASSARREQYF|CASSDRREQFF|CASSSRREQYF|CASVSRREQFF|CASSSRREQYF|CASSARREAFF|CASSSRREQYF|CASSFRREQYF|CASSSRREAFF|CASSTRREQYF|CASSDRREQYF|CASSHRREQYF|CASSSRREQYF|CAS…
126	16749	DQA1*05_DQB1*06	15	4	4	11	147	6.55885e-05	Inf	TRUE	TRBV7-2	CASSFSRGGTDTQYF	CASS[FHY]SRGGTDTQYF	CASSFSRGGTDTQYF|CASSFSRGGTDTQYF|CASSFSRGGTDTQYF|CASSHSRGGTDTQYF|CASSYSRGGTDTQYF
127	6134	DQA1*02_DQB1*03	15	4	4	11	147	6.55885e-05	Inf	TRUE	TRBV20-1	CSARVFGGGAYNEQFF	CSAR[IV]FGGG[AT]YNEQFF	CSARVFGGGAYNEQFF|CSARVFGGGAYNEQFF|CSARIFGGGTYNEQFF|CSARVFGGGAYNEQFF
128	9564	DQA1*02_DQB1*03	15	5	7	10	144	9.16149e-05	33.5	TRUE	TRBV7-6	CASSSRQGGGYTF	CASS[PS]RQ[AG][AGS]GYTF	CASSSRQGGGYTF|CASSSRQGGGYTF|CASSSRQGSGYTF|CASSPRQGAGYTF|CASSPRQGGGYTF|CASSSRQGGGYTF|CASSSRQAGGYTF|CASSPRQGGGYTF
128	9564	DRB1*07	25	6	7	19	144	7.39131e-05	39.4737	TRUE	TRBV7-6	CASSSRQGGGYTF	CASS[PS]RQ[AG][AGS]GYTF	CASSSRQGGGYTF|CASSSRQGGGYTF|CASSSRQGSGYTF|CASSPRQGAGYTF|CASSPRQGGGYTF|CASSSRQGGGYTF|CASSSRQAGGYTF|CASSPRQGGGYTF
129	55430	DRB1*10	11	4	5	7	146	7.62625e-05	79.4286	TRUE	TRBV10-1	CASSPGRETQYF	CASSPG[QR][DE]TQYF	CASSPGQDTQYF|CASSPGRETQYF|CASSPGRETQYF|CASSPGRETQYF|CASSPGRETQYF|CASSPGRETQYF
130	60437	DRB1*10	11	4	5	7	146	7.62625e-05	79.4286	TRUE	TRBV10-3	CAISESTRGGGNQPQHF	CAISE[AS][DGNT]RG[AG]GNQPQHF	CAISESTRGGGNQPQHF|CAISESDRGGGNQPQHF|CAISESTRGGGNQPQHF|CAISESNRGGGNQPQHF|CAISESGRGGGNQPQHF|CAISESDRGGGNQPQHF|CAISESTRGAGNQPQHF|CAISEATRGAGNQPQHF
131	8025	DRB1*01	18	5	6	13	145	7.77849e-05	50.7692	TRUE	TRBV19	CASSIRGGASYNEQFF	CASS[ILM]RGG[ADS]SYNEQFF	CASSIRGGDSYNEQFF|CASSIRGGASYNEQFF|CASSMRGGASYNEQFF|CASSIRGGASYNEQFF|CASSIRGGASYNEQFF|CASSIRGGASYNEQFF|CASSLRGGSSYNEQFF|CASSIRGGASYNEQFF
132	18964	DRB1*01	18	5	6	13	145	7.77849e-05	50.7692	TRUE	TRBV10-3	CAISESADTGELFF	CAIS[ES][AGS][AS][DN]TGELFF	CAISESSDTGELFF|CAISESADTGELFF|CAISSAADTGELFF|CAISESADTGELFF|CAISESADTGELFF|CAISEGADTGELFF|CAISEAADTGELFF|CAISEGANTGELFF
133	3763	DRB1*10	11	5	9	6	142	8.26751e-05	28.3333	TRUE	TRBV7-2	CASSYSGGRTDTQYF	CASS[FSY][AES]GGRG?[ST]DTQYF	CASSYEGGRTDTQYF|CASSYSGGRTDTQYF|CASSYAGGRTDTQYF|CASSYSGGRTDTQYF|CASSYSGGRSDTQYF|CASSYSGGRTDTQYF|CASSYSGGRTDTQYF|CASSSSGGRTDTQYF|CASSYSGGRTDTQYF|CASSSSGGRTDTQYF|CASSFAGGRGTDTQYF
134	25808	DRB1*01	18	6	9	12	142	8.39065e-05	21.6667	TRUE	TRBV9	CASSVVSVGTDTQYF	CASSVV[ST][IKV]G[AT]DTQYF	CASSVVTVGADTQYF|CASSVVTVGADTQYF|CASSVVSVGTDTQYF|CASSVVSVGTDTQYF|CASSVVTVGADTQYF|CASSVVSKGTDTQYF|CASSVVSIGADTQYF|CASSVVSVGTDTQYF|CASSVVSVGTDTQYF
135	7669	DQA1*05_DQB1*03	40	11	15	29	136	8.40846e-05	10.1466	TRUE	TRBV6-1	CASSERGQRNQPQHF	CASS[DE]RGQ[GR][LNS]QPQHF	CASSERGQGNQPQHF|CASSERGQRNQPQHF|CASSERGQRSQPQHF|CASSERGQRNQPQHF|CASSDRGQRNQPQHF|CASSERGQRNQPQHF|CASSERGQRNQPQHF|CASSDRGQRNQPQHF|CASSDRGQRNQPQHF|CASSERGQRNQPQHF|CASSDRGQRNQPQHF|CASSERGQRNQPQHF|CASSERGQRNQPQHF|CASSDRGQRNQPQHF|CASSDRGQRNQPQHF|CASSERGQRNQPQHF|CASSERGQRSQPQHF|CASSERGQRLQPQHF
136	9556	DQA1*02_DQB1*02	21	6	8	15	143	8.47228e-05	25.6	TRUE	TRBV6-1	CASSPGQGGYGYTF	CAS[ST]PG?QGG[HRY]GYTF	CASTPGQGGYGYTF|CASTPGQGGYGYTF|CASSPGQGGRGYTF|CASSPGQGGRGYTF|CASTPGQGGHGYTF|CASTPGQGGYGYTF|CASSPQGGYGYTF|CASSPGQGGYGYTF
137	1936	DPA1*03	9	4	6	5	145	8.5929e-05	56	TRUE	TRBV5-1	CASSPGRGTEAFF	CASS[AP]GD?[QR]GTEAFF	CASSPGRGTEAFF|CASSPGRGTEAFF|CASSPGRGTEAFF|CASSPGDRGTEAFF|CASSAGRGTEAFF|CASSPGRGTEAFF|CASSPGRGTEAFF|CASSPGQGTEAFF
138	9427	DQA1*06_DQB1*03	9	4	6	5	145	8.5929e-05	56	TRUE	TRBV20-1	CSAAGPTGELFF	C[GS][AIV][AKL][GS][PQT]TGELFF	CGIAGQTGELFF|CSAKGQTGELFF|CSALGPTGELFF|CSAAGTTGELFF|CSALSPTGELFF|CSVAGPTGELFF
139	2797	DRB1*16	9	4	6	5	145	8.5929e-05	56	TRUE	TRBV20-1	CSAARGNQPQHF	CS[AG][AEQ][FQRT]GNQPQHF	CSAQRGNQPQHF|CSAEQGNQPQHF|CSAARGNQPQHF|CSGARGNQPQHF|CSAQRGNQPQHF|CSAQTGNQPQHF|CSAAFGNQPQHF
140	3462	DRB1*13	26	8	12	18	139	8.63591e-05	13.4444	TRUE	TRBV5-1	CASSLNSHTDTQYF	CASS[LQS][AN][AS]HTDTQYF	CASSLASHTDTQYF|CASSSNAHTDTQYF|CASSLNSHTDTQYF|CASSLNSHTDTQYF|CASSLNSHTDTQYF|CASSLNSHTDTQYF|CASSLNSHTDTQYF|CASSSNSHTDTQYF|CASSSNSHTDTQYF|CASSSNSHTDTQYF|CASSQNSHTDTQYF|CASSLNSHTDTQYF|CASSLNSHTDTQYF|CASSLNSHTDTQYF
141	1965	DRB1*15	54	12	14	42	137	8.65083e-05	13.5714	TRUE	TRBV7-9	CASSLGSLAGPTDTQYF	CASS[FL]GS[ILV]AG[AGPR][AGKRT]DTQYF	CASSLGSVAGPTDTQYF|CASSLGSLAGGTDTQYF|CASSLGSLAGPTDTQYF|CASSLGSLAGATDTQYF|CASSLGSLAGRTDTQYF|CASSLGSIAGPTDTQYF|CASSFGSLAGPTDTQYF|CASSLGSLAGRTDTQYF|CASSLGSLAGGRDTQYF|CASSLGSVAGPGDTQYF|CASSLGSVAGPTDTQYF|CASSLGSLAGGKDTQYF|CASSLGSLAGGTDTQYF|CASSLGSLAGPTDTQYF|CASSLGSLAGGTDTQYF|CASSLGSLAGPADTQYF|CASSLGSLAGATDTQYF|CASSLGSLAGATDTQYF
142	1888	DRB1*15	54	12	14	42	137	8.65083e-05	13.5714	TRUE	TRBV19	CASSIGGTLAKNIQYF	CASS[IMNPS]GGTL[AG]KNIQYF	CASSNGGTLAKNIQYF|CASSIGGTLAKNIQYF|CASSIGGTLAKNIQYF|CASSPGGTLAKNIQYF|CASSIGGTLAKNIQYF|CASSIGGTLAKNIQYF|CASSPGGTLAKNIQYF|CASSIGGTLAKNIQYF|CASSMGGTLAKNIQYF|CASSNGGTLAKNIQYF|CASSIGGTLAKNIQYF|CASSIGGTLAKNIQYF|CASSIGGTLAKNIQYF|CASSSGGTLAKNIQYF|CASSIGGTLAKNIQYF|CASSPGGTLAKNIQYF|CASSIGGTLAKNIQYF|CASSIGGTLAKNIQYF|CASSIGGTLGKNIQYF|CASSIGGTLAKNIQYF
143	6097	DRB1*07	25	5	5	20	146	8.68335e-05	Inf	TRUE	TRBV29-1	CSVSTGGSGANVLTF	CSVS[ET]GG[ST]GANVLTF	CSVSEGGSGANVLTF|CSVSEGGSGANVLTF|CSVSTGGSGANVLTF|CSVSTGGSGANVLTF|CSVSTGGTGANVLTF|CSVSTGGSGANVLTF|CSVSEGGSGANVLTF
144	5030	DRB1*07	25	5	5	20	146	8.68335e-05	Inf	TRUE	TRBV20-1	CSARDGTSYEQYF	CS[ATV]R[ADP][GP]TSYEQYF	CSARDGTSYEQYF|CSVRPGTSYEQYF|CSARPPTSYEQYF|CSARDGTSYEQYF|CSTRAGTSYEQYF
145	6095	DRB1*07	25	5	5	20	146	8.68335e-05	Inf	TRUE	TRBV20-1	CSARSRTGGAYNEQFF	CSAR[ARST]RTG[GW][AKR]YNEQFF	CSARSRTGGAYNEQFF|CSARSRTGWAYNEQFF|CSARSRTGGRYNEQFF|CSARTRTGGKYNEQFF|CSARARTGGRYNEQFF|CSARRRTGGAYNEQFF
146	9572	DQA1*02_DQB1*03	15	7	15	8	136	8.94239e-05	14	TRUE	TRBV29-1	CSVGTGGTDTQYF	CS[AGV][AGS][PST][AGPS]G?G[EGT]?DTQYF	CSVGTSGGTDTQYF|CSVGTAGTDTQYF|CSVGTSGTDTQYF|CSAGTSGTDTQYF|CSAGTPGTDTQYF|CSGGTGGTDTQYF|CSVGTGGTDTQYF|CSVGTPGTDTQYF|CSVGTGGTDTQYF|CSVGPPGTDTQYF|CSAGTSGDTQYF|CSAGTSGTDTQYF|CSVGTGGTDTQYF|CSVGTGGTDTQYF|CSVGTPGTDTQYF|CSAGTGGTDTQYF|CSVGTSGEDTQYF|CSVGTGGTDTQYF|CSAGTGGDTQYF|CSAGTSGGDTQYF|CSVGTSGTDTQYF|CSVGTGGTDTQYF|CSGGTGGTDTQYF|CSVSTGGTDTQYF|CSVATGGTDTQYF|CSGGTSGTDTQYF|CSVGSGGTDTQYF
147	6334	DRB1*11	36	10	14	26	137	9.69594e-05	10.6731	TRUE	TRBV7-2	CASSLVTGQGYEQYF	CASS[KLPS][ALQSV]TG[GQ]G[HY]EQYF	CASSSQTGQGYEQYF|CASSLATGQGYEQYF|CASSLATGQGYEQYF|CASSLVTGQGYEQYF|CASSLVTGQGYEQYF|CASSSVTGGGYEQYF|CASSLVTGGGYEQYF|CASSLVTGGGYEQYF|CASSLVTGGGHEQYF|CASSLQTGQGYEQYF|CASSLVTGQGYEQYF|CASSLVTGGGYEQYF|CASSLATGQGYEQYF|CASSLQTGQGYEQYF|CASSLVTGQGYEQYF|CASSLVTGQGYEQYF|CASSLQTGQGHEQYF|CASSLLTGQGYEQYF|CASSLQTGQGYEQYF|CASSKQTGQGYEQYF|CASSLSTGQGYEQYF|CASSPVTGQGYEQYF|CASSLVTGQGYEQYF|CASSLATGQGYEQYF
148	19330	DQA1*05_DQB1*05	12	4	5	8	146	0.000113747	69	TRUE	TRBV24-1	CATSSGHKSGELFF	CATS[GNST]GHK[AS]GELFF	CATSTGHKSGELFF|CATSGGHKSGELFF|CATSSGHKSGELFF|CATSNGHKAGELFF|CATSSGHKAGELFF
149	9539	DRB1*12	12	4	5	8	146	0.000113747	69	TRUE	TRBV20-1	CSAGVTGVTDTQYF	CS[AG]G[ILV][GT]G[EQV][ST]DTQYF	CSAGVTGVTDTQYF|CSAGLTGETDTQYF|CSGGVGGVTDTQYF|CSAGITGESDTQYF|CSAGVTGVSDTQYF|CSAGITGQTDTQYF
150	5522	DPB1*05	17	4	4	13	147	0.000114359	Inf	TRUE	TRBV6-5|TRBV6-9	CASSYSGAGGLNEQFF	CASSYSGAGG[LR]NEQFF	CASSYSGAGGRNEQFF|CASSYSGAGGLNEQFF|CASSYSGAGGRNEQFF|CASSYSGAGGRNEQFF|CASSYSGAGGLNEQFF|CASSYSGAGGLNEQFF
151	15148	DRB1*11	36	6	6	30	145	0.000130824	Inf	TRUE	TRBV19	CASSRGALETQYF	CASS[IKMQRT]G[AG]LETQYF	CASSTGALETQYF|CASSRGALETQYF|CASSMGALETQYF|CASSIGALETQYF|CASSQGGLETQYF|CASSMGALETQYF|CASSKGALETQYF|CASSRGALETQYF|CASSRGALETQYF|CASSRGGLETQYF|CASSQGGLETQYF|CASSRGGLETQYF
152	21123	DRB1*11	36	6	6	30	145	0.000130824	Inf	TRUE	TRBV29-1	CSVEGRWGNEQFF	CS[AV][EQ][DEFG]RWGNEQ[FY]F	CSVEGRWGNEQFF|CSVEERWGNEQFF|CSVEDRWGNEQYF|CSVEDRWGNEQYF|CSAQGRWGNEQFF|CSAQGRWGNEQFF|CSVEFRWGNEQFF
153	12987	DRB1*11	36	6	6	30	145	0.000130824	Inf	TRUE	TRBV5-4	CASSLAGRDEQYF	CASS[LW][AGKM]GRD[ET][AQ][FY]F	CASSLMGRDEAFF|CASSLAGRDEAFF|CASSLAGRDEQFF|CASSLKGRDEQYF|CASSLAGRDEQYF|CASSLAGRDTQYF|CASSLGGRDEQYF|CASSLAGRDEQYF|CASSLAGRDEQFF|CASSWAGRDEQYF|CASSLAGRDEQYF
154	6148	DRB1*11	36	6	6	30	145	0.000130824	Inf	TRUE	TRBV3-1	CASNRGIQETQYF	CASNRGIQETQYF	CASNRGIQETQYF|CASNRGIQETQYF|CASNRGIQETQYF|CASNRGIQETQYF|CASNRGIQETQYF|CASNRGIQETQYF
155	17390	DRB1*11	36	9	12	27	139	0.00013337	12.4444	TRUE	TRBV5-1	CASSLWASYEQYF	CASSLWA[NS]YEQYF	CASSLWASYEQYF|CASSLWASYEQYF|CASSLWANYEQYF|CASSLWASYEQYF|CASSLWASYEQYF|CASSLWASYEQYF|CASSLWASYEQYF|CASSLWASYEQYF|CASSLWASYEQYF|CASSLWASYEQYF|CASSLWASYEQYF|CASSLWASYEQYF
156	6171	DRB1*11	36	16	31	20	120	0.000134393	5.33333	TRUE	TRBV5-1	CASSPSPGNYGYTF	CAS[AMSTY][ILPQT][DS]P[AG]NYGYTF	CASSPSPGNYGYTF|CASSPSPGNYGYTF|CASSPSPGNYGYTF|CASSPSPGNYGYTF|CASSLDPGNYGYTF|CASTPSPGNYGYTF|CASSPSPGNYGYTF|CASSLSPGNYGYTF|CASSLSPANYGYTF|CASTPSPGNYGYTF|CASSLSPGNYGYTF|CASSLSPGNYGYTF|CASSPSPGNYGYTF|CASSLSPGNYGYTF|CASSLSPGNYGYTF|CASSPSPGNYGYTF|CASMPSPGNYGYTF|CASSLSPGNYGYTF|CASSLSPANYGYTF|CASSPSPGNYGYTF|CASYPSPGNYGYTF|CASSPSPGNYGYTF|CASAPSPGNYGYTF|CASSLSPANYGYTF|CASSLSPGNYGYTF|CASSISPGNYGYTF|CASTLSPGN…
157	2672	DRB1*16	9	5	12	4	139	0.000138389	24.1071	TRUE	TRBV9	CASSVGQNTEAFF	CASS[AEV]D?[GHS][GQTV][ADN]TEAFF	CASSVGQATEAFF|CASSEGQATEAFF|CASSVGGNTEAFF|CASSVGQATEAFF|CASSVGQNTEAFF|CASSVGGNTEAFF|CASSVGVNTEAFF|CASSVGVNTEAFF|CASSVGTNTEAFF|CASSVGQATEAFF|CASSAGQATEAFF|CASSVGQNTEAFF|CASSVDGQNTEAFF|CASSVSQNTEAFF|CASSVSQNTEAFF|CASSVGQATEAFF|CASSVGQDTEAFF|CASSVGQATEAFF|CASSVGQATEAFF|CASSVHQNTEAFF
158	9618	DQA1*04_DQB1*03	6	3	4	3	147	0.000140066	144	TRUE	TRBV6-1	CASSDRGRTNEKLFF	CASS[DE][RW]GRTNEKLFF	CASSERGRTNEKLFF|CASSEWGRTNEKLFF|CASSDRGRTNEKLFF|CASSDRGRTNEKLFF
159	14892	DQA1*06_DQB1*06	4	3	6	1	145	0.000140066	144	TRUE	TRBV29-1	CSVGTGGNQPQHF	CS[AV][GLPQ][EGT]GGNQPQHF	CSVPTGGNQPQHF|CSVQGGGNQPQHF|CSVGEGGNQPQHF|CSAGTGGNQPQHF|CSVQTGGNQPQHF|CSVLTGGNQPQHF
160	3804	DRB1*01	18	4	4	14	147	0.000147034	Inf	TRUE	TRBV20-1	CSARAARGYTF	CSAR[AV][AQR]RGYTF	CSARVARGYTF|CSARARRGYTF|CSARVARGYTF|CSARAQRGYTF|CSARAARGYTF
161	3578	DRB1*01	18	4	4	14	147	0.000147034	Inf	TRUE	TRBV6-6	CASSASGRETDTQYF	CAS[ST][AGST]SGR[DE]TDTQYF	CASSASGRETDTQYF|CASSASGRETDTQYF|CASTSSGRDTDTQYF|CASSGSGRETDTQYF|CASSTSGRETDTQYF|CASTASGRETDTQYF
162	3519	DRB1*01	18	4	4	14	147	0.000147034	Inf	TRUE	TRBV5-1	CASSFSTGASGNTIYF	CASS[FL][AS]TG[AT]SGNTIYF	CASSLSTGASGNTIYF|CASSFSTGASGNTIYF|CASSFSTGASGNTIYF|CASSFSTGTSGNTIYF|CASSFATGASGNTIYF
163	43710	DRB1*01	18	4	4	14	147	0.000147034	Inf	TRUE	TRBV20-1	CSAIPGLAGDYNEQFF	CSAIPGLAG[DS]YNEQFF	CSAIPGLAGSYNEQFF|CSAIPGLAGDYNEQFF|CSAIPGLAGDYNEQFF|CSAIPGLAGDYNEQFF
164	43454	DRB1*01	18	4	4	14	147	0.000147034	Inf	TRUE	TRBV20-1	CSARGGGISSGANVLTF	CSARGGG[IY][ANS]SGANVLTF	CSARGGGYSSGANVLTF|CSARGGGYSSGANVLTF|CSARGGGINSGANVLTF|CSARGGGIASGANVLTF|CSARGGGYSSGANVLTF|CSARGGGISSGANVLTF
165	3223	DRB1*01	18	4	4	14	147	0.000147034	Inf	TRUE	TRBV9	CASSVGGYSDTQYF	CASSV[GW]G[FY]SDTQYF	CASSVGGYSDTQYF|CASSVWGYSDTQYF|CASSVGGYSDTQYF|CASSVGGFSDTQYF|CASSVGGYSDTQYF
166	19183	DRB1*01	18	4	4	14	147	0.000147034	Inf	TRUE	TRBV20-1	CSARAQREAFF	CSARA[GQ]RE[AQ][FY]F	CSARAQREQYF|CSARAQREAFF|CSARAQREAFF|CSARAGREAFF|CSARAGREAFF
167	26208	DRB1*01	18	4	4	14	147	0.000147034	Inf	TRUE	TRBV7-9	CASSSTVNTEAFF	CASS[QS]TVNTEAFF	CASSSTVNTEAFF|CASSSTVNTEAFF|CASSSTVNTEAFF|CASSQTVNTEAFF
168	2413	DRB1*01	18	4	4	14	147	0.000147034	Inf	TRUE	TRBV7-3	CASSLQGGGLETQYF	CASS[ALMS]QGGGLETQYF	CASSMQGGGLETQYF|CASSLQGGGLETQYF|CASSSQGGGLETQYF|CASSAQGGGLETQYF|CASSLQGGGLETQYF
169	22069	DRB1*01	18	4	4	14	147	0.000147034	Inf	TRUE	TRBV20-1	CSARVNRDRNQPQHF	CSAR[LV]NRD[KR]NQPQHF	CSARVNRDRNQPQHF|CSARVNRDKNQPQHF|CSARVNRDRNQPQHF|CSARLNRDRNQPQHF
170	21627	DRB1*01	18	4	4	14	147	0.000147034	Inf	TRUE	TRBV27	CASSLGQHSPLHF	CASS[LM]GQ[HN]SPLHF	CASSLGQHSPLHF|CASSMGQNSPLHF|CASSLGQHSPLHF|CASSLGQHSPLHF|CASSLGQHSPLHF|CASSLGQHSPLHF
171	21581	DRB1*01	18	4	4	14	147	0.000147034	Inf	TRUE	TRBV27	CASSLTLQGSSYNSPLHF	CASS[KL]T[ALY]Q[GS]SSYNSPLHF	CASSLTLQGSSYNSPLHF|CASSLTAQGSSYNSPLHF|CASSLTAQSSSYNSPLHF|CASSKTLQGSSYNSPLHF|CASSLTYQGSSYNSPLHF|CASSLTLQGSSYNSPLHF
172	18997	DRB1*01	18	4	4	14	147	0.000147034	Inf	TRUE	TRBV9	CASSVEFSAYEQFF	CASSVEFS[AT][NY]EQ[FY]F	CASSVEFSTNEQFF|CASSVEFSAYEQYF|CASSVEFSAYEQYF|CASSVEFSAYEQFF|CASSVEFSTYEQYF|CASSVEFSTNEQFF
173	19175	DRB1*01	18	4	4	14	147	0.000147034	Inf	TRUE	TRBV9	CASSVGGRRNEKLFF	CASSVGGRRNEKLFF	CASSVGGRRNEKLFF|CASSVGGRRNEKLFF|CASSVGGRRNEKLFF|CASSVGGRRNEKLFF|CASSVGGRRNEKLFF|CASSVGGRRNEKLFF|CASSVGGRRNEKLFF
174	19219	DRB1*01	18	4	4	14	147	0.000147034	Inf	TRUE	TRBV6-6	CASSSSGRGTDTQYF	CASS[GPS]SGRGTDTQYF	CASSSSGRGTDTQYF|CASSPSGRGTDTQYF|CASSSSGRGTDTQYF|CASSGSGRGTDTQYF|CASSSSGRGTDTQYF
175	2584	DRB1*03	31	8	11	23	140	0.000147297	13.5652	TRUE	TRBV12-4	CASTRTGGSGNQPQHF	CAS[ST][KQRV]TGG[DNS]GNQPQHF	CASTRTGGSGNQPQHF|CASTRTGGDGNQPQHF|CASSRTGGSGNQPQHF|CASSRTGGSGNQPQHF|CASSRTGGNGNQPQHF|CASTVTGGSGNQPQHF|CASSKTGGSGNQPQHF|CASTQTGGSGNQPQHF|CASTRTGGSGNQPQHF|CASSKTGGNGNQPQHF|CASTRTGGSGNQPQHF|CASTRTGGDGNQPQHF|CASSRTGGNGNQPQHF
176	3232	DRB1*10	11	5	10	6	141	0.000159576	22.5	TRUE	TRBV20-1	CSARDPGGDTEAFF	CSARDP[GR][DGS][AD]TE[AV]FF	CSARDPGGDTEAFF|CSARDPGGDTEAFF|CSARDPRGDTEAFF|CSARDPRGDTEAFF|CSARDPGGDTEAFF|CSARDPGGDTEAFF|CSARDPGGDTEVFF|CSARDPGSDTEAFF|CSARDPRSDTEAFF|CSARDPGGDTEAFF|CSARDPGGDTEAFF|CSARDPGGDTEAFF|CSARDPGGDTEAFF|CSARDPRGATEAFF|CSARDPGDDTEAFF
