# Supplementary material for: Evolution of the tuberculin skin test reveals generalisable Mtb-reactive T cell metaclones
Source: Nat Commun. 2026 Jan 21;17:1900. doi: 10.1038/s41467-026-68678-9 (PMC12923891; doi:10.1038/s41467-026-68678-9)
Supplement: Supplementary file 8 — Supplementary Data 6 [file 41467_2026_68678_MOESM8_ESM.xlsx]

## Sheet: Sheet1
index	cluster	hla	hla_frequency	count_allele	total_allele	count_other	total_other	pvalue	odds_ratio	significant	Vs	consensus	regex	CDR3s
0	7640	B*08	17	9	11	8	140	1.3656e-08	74.25	TRUE	TRBV7-8	CASSLGQAYEQYF	CASS[ELQST]GQ[AT]YEQYF	CASSQGQAYEQYF|CASSLGQAYEQYF|CASSLGQAYEQYF|CASSLGQAYEQYF|CASSLGQAYEQYF|CASSSGQAYEQYF|CASSLGQAYEQYF|CASSLGQAYEQYF|CASSTGQAYEQYF|CASSLGQTYEQYF|CASSLGQAYEQYF|CASSSGQAYEQYF|CASSLGQAYEQYF|CASSLGQAYEQYF|CASSLGQAYEQYF|CASSTGQAYEQYF|CASSLGQAYEQYF|CASSLGQAYEQYF|CASSLGQAYEQYF|CASSEGQAYEQYF
1	14121	B*49	6	4	4	2	147	7.20753e-07	Inf	TRUE	TRBV19	CASSHRYEQYF	CASS[AHS]RYEQYF	CASSHRYEQYF|CASSSRYEQYF|CASSHRYEQYF|CASSHRYEQYF|CASSARYEQYF
2	29873	B*49	6	4	4	2	147	7.20753e-07	Inf	TRUE	TRBV12-5	CASGWAYEQYF	CASG[FW][AS]YEQYF	CASGWSYEQYF|CASGWAYEQYF|CASGFAYEQYF|CASGWSYEQYF|CASGWSYEQYF|CASGWAYEQYF|CASGWAYEQYF|CASGWAYEQYF
