# Supplementary material for: Evolution of the tuberculin skin test reveals generalisable Mtb-reactive T cell metaclones
Source: Nat Commun. 2026 Jan 21;17:1900. doi: 10.1038/s41467-026-68678-9 (PMC12923891; doi:10.1038/s41467-026-68678-9)
Supplement: Supplementary file 9 — Supplementary Data 7 [file 41467_2026_68678_MOESM9_ESM.xlsx]

## Sheet: Sheet1
index	cluster	hla	hla_frequency	count_allele	total_allele	count_other	total_other	pvalue	odds_ratio	significant	pattern	CDR3s
1	17	DRB1*13	26	18	44	8	107	3.30665e-06	8.56731	TRUE	R.NTGE	CSARLNTGELFF|CSARLNTGELFF|CSARMNTGELFF|CASRENTGELFF|CSPRENTGELFF|CKVRANTGELFF|CTPRANTGELFF|CSARENTGELFF|CSARENTGELFF|CSARENTGELFF|CSARENTGELFF|CSARENTGELFF|CSARENTGELFF|CSARENTGELFF|CSARENTGELFF|CSARENTGELFF|CSARENTGELFF|CSARENTGELFF|CSARENTGELFF|CSARENTGELFF|CSARENTGELFF|CSARQNTGELFF|CSARQNTGELFF|CSARQNTGELFF|CSARDNTGELFF|CSARDNTGELFF|CSARDNTGELFF|CSARDNTGELFF|CSARDNTGELFF|CSARDNTGELFF|CSARDNTGE…
2	25	DRB1*15	54	30	42	24	109	2.63013e-08	8.85417	TRUE	R.GGNTGE	CSARVGGNTGELFF|CSARVGGNTGELFF|CSARVGGNTGELFF|CSARVGGNTGELFF|CSARVGGNTGELFF|CSARVGGNTGELFF|CSARVGGNTGELFF|CSARVGGNTGELFF|CSARVGGNTGELFF|CSARVGGNTGELFF|CSARVGGNTGELFF|CSARIGGNTGELFF|CSARLGGNTGELFF|CSARLGGNTGELFF|CSARLGGNTGELFF|CSARLGGNTGELFF|CSARLGGNTGELFF|CSARLGGNTGELFF|CASRTGGNTGELFF|CSVRTGGNTGELFF|CSVRTGGNTGELFF|CSARQGGNTGELFF|CSARQGGNTGELFF|CSARQGGNTGELFF|CSARQGGNTGELFF|CSARQGGNTGELFF|CSARDGGNT…
3	30	DPB1*04	72	17	17	55	134	1.11414e-06	Inf	TRUE	SLAG.	CASSLAGTQYF|CASSLAGTQYF|CASSLAGTQYF|CASSLAGTQYF|CASSLAGVLTF|CASSLAGQQFF|CASSLAGQQYF|CASSLAGLAFF|CASSLAGLEFF|CASSLAGQKYF|CASSLAGQKYF|CASSLAGRKVF|CASSLAGRQFF|CASSLAGKAFF|CASSLAGMAFF|CASSLAGMQFF|CASSLAGMQYF|CASSLAGEQFF|CASSLAGEQFF|CASSLAGEQYF
4	38	DRB1*10	11	6	13	5	138	4.301e-05	22.8	TRUE	SPGR.E	CASSPGRIEAFF|CASSPGRIEQYF|CASSPGRIEQYF|CASSPGRDEQYF|CASSPGRNEQFF|CASSPGRNEQFF|CASSPGRNEQFF|CASSPGRNEQFF|CASSPGRNEQFF|CASSPGRNEQFF|CASSPGRNEQFF|CASSPGRNEQFF|CASSPGRNEQFF|CASSPGRNEQFF|CASSPGRNEQFF|CASSPGRNEQFF|CASSPGRNEQFF|CASSPGRNEQFF|CASSPGRNEQFF|CASSPGRNEQFF|CASSPGRNEQFF|CASSPGRNEQYF|CASSPGRNEQYF|CASSPGRNEQYF|CASSPGRNEQYF|CASSPGRNEQYF|CAISPGRNEQFF|CASSPGRQEQYF|CASSPGRTEAFF|CASSPGRTEQYF|CASSPGRTE…
5	111	DQA1*01_DQB1*05	60	16	19	44	132	3.12939e-05	10.6667	TRUE	S.RDE	CSASKRDEQFF|CSASKRDEQFF|CSASKRDEQFF|CSASKRDEQFF|CSASKRDEQFF|CSASKRDEQFF|CSASKRDEQFF|CSASKRDEQFF|CSASKRDEQFF|CSASKRDEQFF|CSASKRDEQFF|CSASKRDEQFF|CSASKRDEQFF|CSASKRDEQFF|CSASKRDEQFF|CSASKRDEQFF|CSASKRDEQFF|CSASKRDEQFF|CSASKRDEQFF|CSASKRDEQFF|CSASKRDEQFF|CSASKRDEQYF|CSASKRDEQYF|CSASKRDEQYF|CSASKRDEQYF|CSASKRDEQYF|CSASKRDEQYF|CSASKRDEQYF|CSASKRDEQYF|CSASKRDEQYF|CSASKRDEQYF|CSASKRDEQYF|CSASKRDEQYF|CAS…
6	116	DRB1*09	9	5	9	4	142	2.364e-05	43.125	TRUE	.RGRDE	CASSRGRDEQFF|CSANRGRDEQYF|CSANRGRDEQYF|CSANRGRDEQYF|CSAQRGRDEAFF|CASTRGRDEQYF|CSAQRGRDEQYF|CSAQRGRDEQYF|CSAHRGRDEQYF|CSARRGRDEQYF|CSASRGRDEAFF|CSASRGRDEQFF|CSASRGRDEQFF|CSASRGRDEQYF
7	123	DRB1*13	26	13	21	13	130	4.99416e-07	14.625	TRUE	R.QGNE	CSARSQGNEQYF|CSARSQGNEQYF|CSARSQGNEQYF|CSARSQGNEQYF|CASRRQGNEQFF|CSARMQGNEQFF|CSARGQGNEQYF|CSARGQGNEQYF|CSARGQGNEQYF|CSARGQGNEQYF|CSARGQGNEQYF|CSARGQGNEQYF|CSARGQGNEQYF|CSARGQGNEQYF|CSARGQGNEQYF|CSARGQGNEQYF|CSARGQGNEQYF|CSARGQGNEQYF|CSARGQGNEQYF|CSARGQGNEQYF|CSARGQGNEQYF|CSARGQGNEQFF|CSARGQGNEQFF|CSARGQGNEQFF|CSARGQGNEQFF|CSARGQGNEQFF|CSARGQGNEQFF|CSARGQGNEQFF|CSARGQGNEQFF|CSARGQGNEQFF|CSARGQGNE…
8	143	DRB1*15	54	19	24	35	127	2.82302e-06	9.98857	TRUE	R.SGGEAKNI	CSARGSGGEAKNIQYF|CSARTSGGEAKNIQYF|CSARTSGGEAKNIQYF|CSARTSGGEAKNIQYF|CSARASGGEAKNIQYF|CSARASGGEAKNIQYF|CSARASGGEAKNIQYF|CSARASGGEAKNIQYF|CSARASGGEAKNIQYF|CSARASGGEAKNIQYF|CSARASGGEAKNIQYF|CSARASGGEAKNIQYF|CSARASGGEAKNIQYF|CSARASGGEAKNIQYF|CSARASGGEAKNIQYF|CSARASGGEAKNIQYF|CRARLSGGEAKNIQYF|CSARQSGGEAKNIQYF|CSARQSGGEAKNIQYF|CSARLSGGEAKNIQYF|CSARLSGGEAKNIQYF|CSARLSGGEAKNIQYF|CSARLSGGEAKNIQYF|CSARLSGG…
9	183	DRB1*10	11	6	11	5	140	1.23185e-05	32.4	TRUE	SSG.NE	CASSSGGNEQFF|CATSSGGNEQFF|CATSSGGNEQFF|CASSSGSNEQFF|CAVSSGNNEQFF|CATSSGSNEQFF|CATSSGSNEQFF|CATSSGSNEQFF|CATSSGSNEQFF|CATSSGSNEQFF|CATSSGSNEQYF|CATSSGANEQFF|CATSSGANEQFF|CATSSGANEQYF|CATSSGANEQYF|CASSSGGNEQYF
10	197	DRB1*11	36	14	16	22	135	1.66598e-08	35.9545	TRUE	RWG.YNE	CAARWGSYNEQFF|CASRWGSYNEQFF|CASRWGSYNEQFF|CASRWGSYNEQFF|CASRWGSYNEQFF|CASRWGSYNEQFF|CASRWGSYNEQFF|CASRWGSYNEQFF|CATRWGSYNEQFF|CASRWGEYNEQFF|CASRWGEYNEQFF|CASRWGEYNEQFF|CASRWGEYNEQFF|CASRWGEYNEQFF|CASRWGNYNEQYF|CASRWGGYNEQFF|CASRWGGYNEQFF|CASRWGGYNEQFF|CASRWGGYNEQFF|CASRWGDYNEQFF|CASRWGQYNEQFF|CASRWGQYNEQFF|CASRWGQYNEQFF|CASRWGQYNEQFF|CASRWGAYNEQFF|CASRWGAYNEQFF|CASRWGAYNEQFF
11	221	DQA1*01_DQB1*05	60	18	19	42	132	1.35951e-07	38.5714	TRUE	.KRDE	CSASKRDEQYF|CSASKRDEQYF|CSASKRDEQYF|CSASKRDEQYF|CSASKRDEQYF|CSASKRDEQYF|CSASKRDEQYF|CSASKRDEQYF|CSASKRDEQYF|CSASKRDEQYF|CSASKRDEQYF|CSASKRDEQYF|CSAAKRDEAFF|CSAAKRDEAFF|CSAAKRDEAFF|CSAAKRDEAFF|CSAAKRDEAFF|CSAAKRDEAFF|CSAAKRDEQFF|CSAAKRDEQFF|CSAAKRDEQFF|CSAAKRDEQFF|CSAAKRDEQFF|CSTAKRDEQFF|CSGAKRDEQFF|CSASKRDEAFF|CSASKRDEAFF|CSASKRDEAFF|CSASKRDEAFF|CSASKRDEAFF|CSASKRDEAFF|CSASKRDELFF|CSASKRDELFF|CSA…
12	222	DRB1*10	11	8	11	3	140	4.63335e-09	121.778	TRUE	R.GYG	CSARSGYGYTF|CSARSGYGYTF|CSARSGYGYTF|CSARSGYGYTF|CSARSGYGYTF|CSTRAGYGYTF|CSVRAGYGYTF|CSARGGYGYTF|CSARGGYGYTF|CSARGGYGYTF|CSARGGYGYTF|CSARGGYGYTF|CSARGGYGYTF|CSARGGYGYTF|CSVRGGYGYTF|CSARAGYGYTF|CSARAGYGYTF|CSARAGYGYTF|CSARAGYGYTF|CSARAGYGYTF|CSARAGYGYTF|CSARAGYGYTF|CSARAGYGYTF|CSARAGYGYTF|CSARAGYGYTF|CSARAGYGYTF|CSARAGYGYTF|CSVRSGYGYTF|CSLRSGYGYTF
13	233	DQA1*01_DQB1*05	60	13	14	47	137	2.46961e-05	24.8936	TRUE	SKRD.	CSASKRDELFF|CSASKRDELFF|CSASKRDEQFF|CSASKRDEQFF|CSASKRDEQFF|CSASKRDEQFF|CSASKRDEQFF|CSASKRDEQFF|CSASKRDEQFF|CSASKRDEQFF|CSASKRDEQFF|CSASKRDEQFF|CSASKRDEQFF|CSASKRDEQFF|CSASKRDEQFF|CSASKRDEQFF|CSASKRDEQFF|CSASKRDEQFF|CSASKRDEQFF|CSASKRDEQFF|CSASKRDEQFF|CSASKRDEQFF|CSASKRDEQFF|CSASKRDEQYF|CSASKRDEQYF|CSASKRDEQYF|CSASKRDEQYF|CSASKRDEQYF|CSASKRDEQYF|CSASKRDEQYF|CSASKRDEQYF|CSASKRDEQYF|CSASKRDEQYF|CSA…
14	250	DRB1*13	26	11	16	15	135	1.24562e-06	17.6	TRUE	RG.TGE	CAGRGDTGELFF|CSARGTTGELFF|CASRGRTGELFF|CSARGTTGEAFF|CSARGVTGELFF|CSARGATGEAFF|CSTRGNTGELFF|CSARGNTGELFF|CSARGNTGELFF|CSARGNTGELFF|CSARGNTGELFF|CSARGNTGELFF|CSARGNTGELFF|CSARGNTGELFF|CSARGNTGELFF|CSARGNTGELFF|CSARGNTGELFF|CSARGNTGELFF|CSARGNTGELFF|CSARGNTGELFF|CSARGNTGELFF
15	267	DRB1*13	26	10	15	16	136	7.34206e-06	15	TRUE	E.RMNTE	CSVEARMNTEAFF|CSVEARMNTEAFF|CSVEARMNTEAFF|CSVEARMNTEAFF|CSVETRMNTEAFF|CSVEVRMNTEAFF|CSVEVRMNTEAFF|CSVEVRMNTEAFF|CSVEVRMNTEAFF|CSVEVRMNTEAFF|CSVEVRMNTEAFF|CSVEGRMNTEAFF|CSVEQRMNTEAFF|CSVERRMNTEAFF|CSVERRMNTEAFF|CSVERRMNTEAFF|CSVERRMNTEAFF|CSVERRMNTEAFF|CSVERRMNTEAFF|CASESRMNTEAFF|CSVELRMNTEAFF
16	296	DPB1*03	20	8	11	12	140	2.96347e-06	28.4444	TRUE	S.SGTGSYE	CASSSSGTGSYEQYF|CASSSSGTGSYEQYF|CASSSSGTGSYEQYF|CASSSSGTGSYEQYF|CASSSSGTGSYEQYF|CASSLSGTGSYEQYF|CASSLSGTGSYEQYF|CASSASGTGSYEQYF|CASSASGTGSYEQYF|CARSASGTGSYEQYF|CASSTSGTGSYEQYF|CASSTSGTGSYEQYF|CSASLSGTGSYEQYF|CASSVSGTGSYEQYF|CASSVSGTGSYEQYF|CASSQSGTGSYEQYF
17	299	DQA1*05_DQB1*03	40	22	29	18	122	4.109e-10	18.1587	TRUE	G.T	CSAGDTQYF|CSGGDTQYF|CSPGETQYF|CSVGETQYF|CSVGETQYF|CSVGETQYF|CSVGETQYF|CSVGETQYF|CSVGETQYF|CSVGETQYF|CSVGETQYF|CSVGETQYF|CSVGETQYF|CSVGETQYF|CSVGETQYF|CSVGETQYF|CSVGETQYF|CSVGETQYF|CSVGETQYF|CSVGETQYF|CSVGETQYF|CSVGETQYF|CSVGETQYF|CSVGETQYF|CSVGETQYF|CSVGETQYF|CSVGETQYF|CSVGETQYF|CSVGETQYF|CSVGETQYF|CSVGETQYF|CSVGETQYF|CSVGETQYF|CACGETQYF|CSAGETQYF|CTRGDTQYF
17	299	DRB1*11	36	18	29	18	122	7.23916e-07	9.45455	TRUE	G.T	CSAGDTQYF|CSGGDTQYF|CSPGETQYF|CSVGETQYF|CSVGETQYF|CSVGETQYF|CSVGETQYF|CSVGETQYF|CSVGETQYF|CSVGETQYF|CSVGETQYF|CSVGETQYF|CSVGETQYF|CSVGETQYF|CSVGETQYF|CSVGETQYF|CSVGETQYF|CSVGETQYF|CSVGETQYF|CSVGETQYF|CSVGETQYF|CSVGETQYF|CSVGETQYF|CSVGETQYF|CSVGETQYF|CSVGETQYF|CSVGETQYF|CSVGETQYF|CSVGETQYF|CSVGETQYF|CSVGETQYF|CSVGETQYF|CSVGETQYF|CACGETQYF|CSAGETQYF|CTRGDTQYF
18	328	DQA1*01_DQB1*05	60	12	12	48	139	7.47098e-06	Inf	TRUE	A.RDE	CSAAKRDEAFF|CSAAKRDEAFF|CSAAKRDEAFF|CSAAKRDEAFF|CSAAKRDEAFF|CSAAKRDEAFF|CSAAKRDEQFF|CSAAKRDEQFF|CSAAKRDEQFF|CSAAKRDEQFF|CSAAKRDEQFF|CSTAKRDEQFF|CSGAKRDEQFF|CSAARRDEAFF|CSAARRDEAFF|CSAARRDEAFF|CSAARRDEQFF|CSGAQRDEAFF
19	410	DRB1*03	31	8	10	23	141	4.69373e-05	20.5217	TRUE	S.QGAGE	CASSQQGAGELFF|CASSQQGAGELFF|CASSRQGAGEAFF|CASSRQGAGELFF|CASSRQGAGELFF|CASSRQGAGELFF|CASSRQGAGELFF|CASSRQGAGELFF|CSASRQGAGELFF|CASSNQGAGELFF|CASSTQGAGEQYF|CASSQQGAGEQYF|CASSQQGAGEQYF
20	419	DRB1*13	26	8	9	18	142	2.24942e-06	55.1111	TRUE	E.GRGET	CSVESGRGETQYF|CSVESGRGETQYF|CSVESGRGETQYF|CSVESGRGETQYF|CSVESGRGETQYF|CSVEAGRGETQYF|CSVEAGRGETQYF|CSVETGRGETQYF|CSAETGRGETQYF|CSVEEGRGETQYF|CSVEGGRGETQYF|CSVEGGRGETQYF|CSAESGRGETQYF
21	433	DRB1*09	9	5	8	4	143	1.07561e-05	57.9167	TRUE	SLV.TDT	CASSLVDTDTQYF|CASSLVVTDTQYF|CASSLVVTDTQYF|CASSLVVTDTQYF|CASSLVVTDTQYF|CASSLVVTDTQYF|CASSLVLTDTQYF|CASSLVITDTQYF|CASSLVITDTQYF|CASSLVTTDTQYF|CASSLVTTDTQYF|CASSLVTTDTQYF|CASSLVTTDTQYF|CASSLVGTDTQYF|CASSLVSTDTQYF|CASSLVSTDTQYF|CASSLVSTDTQYF
22	436	DRB1*11	36	10	12	26	139	9.27114e-06	21.7308	TRUE	RFG.YNE	CASRFGTYNEQFF|CASRFGTYNEQFF|CASRFGMYNEQFF|CASRFGEYNEQFF|CASRFGQYNEQFF|CASRFGSYNEQFF|CASRFGSYNEQFF|CASRFGSYNEQFF|CASRFGSYNEQFF|CASRFGSYNEQFF|CASRFGGYNEQFF|CASRFGGYNEQFF|CASRFGAYNEQFF|CASRFGAYNEQFF|CASRFGAYNEQFF|CASRFGAYNEQFF
23	443	DQA1*04_DQB1*03	6	4	6	2	145	1.05766e-05	143	TRUE	SESQG.G	CASSESQGYGYTF|CASSESQGFGQYF|CASSESQGNGYTF|CASSESQGRGYTF|CASSESQGKGYTF|CASSESQGKGYTF|CASSESQGHGYTF|CASSESQGHGYTF|CASSESQGFGYTF
24	453	DPB1*04	72	16	17	56	134	2.78336e-05	22.2857	TRUE	SRGA.TYE	CASSRGAMTYEQYF|CASSRGAVTYEQYF|CASSRGAVTYEQYF|CASSRGAVTYEQYF|CASSRGAQTYEQYF|CASSRGAQTYEQYF|CASSRGAQTYEQYF|CASSRGAQTYEQYF|CASSRGAQTYEQYF|CASSRGAQTYEQYF|CASSRGAQTYEQYF|CASSRGAQTYEQYF|CASSRGAGTYEQYF|CASSRGAGTYEQYF|CASSRGAGTYEQYF|CASSRGAATYEQYF|CASSRGAATYEQYF|CASSRGAATYEQYF|CASSRGAATYEQYF|CASSRGASTYEQYF|CASSRGALTYEQYF|CASSRGALTYEQYF
25	544	DRB1*10	11	5	7	6	144	1.47865e-05	57.5	TRUE	S.GSNE	CATSTGSNEQFF|CATSTGSNEQFF|CATSTGSNEQFF|CATSTGSNEQFF|CATSTGSNEQFF|CATSQGSNEQFF|CASSSGSNEQFF|CATSSGSNEQFF|CATSSGSNEQFF|CATSSGSNEQFF|CATSSGSNEQFF|CATSSGSNEQFF|CATSSGSNEQYF|CATSTGSNEQYF|CATSTGSNEQYF
26	553	DQA1*06_DQB1*03	9	5	9	4	142	2.364e-05	43.125	TRUE	S.GNYG	CASSTGNYGYTF|CASSQGNYGYTF|CASSQGNYGYTF|CASSQGNYGYTF|CSASTGNYGYTF|CSASTGNYGYTF|CASSSGNYGYTF|CASSNGNYGYTF|CSVSGGNYGYTF
27	563	DRB1*01	18	6	6	12	145	1.24686e-06	Inf	TRUE	PR.GET	CSAPRGGETQYF|CSAPRGGETQYF|CSVPRQGETQYF|CSVPRAGETQYF|CSVPRSGETQYF|CSVPRGGETQYF|CSTPRGGETQYF
28	572	DRB1*10	11	6	11	5	140	1.23185e-05	32.4	TRUE	SP.RNE	CAISPGRNEQFF|CASSPGRNEQYF|CASSPGRNEQYF|CASSPGRNEQYF|CASSPGRNEQYF|CASSPGRNEQYF|CASSPGRNEQFF|CASSPGRNEQFF|CASSPGRNEQFF|CASSPGRNEQFF|CASSPGRNEQFF|CASSPGRNEQFF|CASSPGRNEQFF|CASSPGRNEQFF|CASSPGRNEQFF|CASSPGRNEQFF|CASSPGRNEQFF|CASSPGRNEQFF|CASSPGRNEQFF|CASSPGRNEQFF|CASSPGRNEQFF|CASSPGRNEQFF|CASSPGRNEQFF|CASSPSRNEQFF|CASSPQRNEQFF|CASSPQRNEQFF|CASSPQRNEQFF|CASSPQRNEQFF|CASSPQRNEQYF
29	582	DRB1*12	12	6	12	6	139	4.60376e-05	22.1667	TRUE	SQG.YG	CASSQGAYGYTF|CASSQGQYGYTF|CASSQGQYGYTF|CASSQGQYGYTF|CASSQGQYGYTF|CASSQGGYGYTF|CSFSQGAYGYTF|CASSQGNYGYTF|CASSQGNYGYTF|CASSQGNYGYTF|CASSQGSYGYTF|CASSQGSYGYTF|CASSQGSYGYTF|CASSQGSYGYTF|CASSQGSYGYTF|CASSQGSYGYTF|CASSQGSYGYTF
30	593	DRB1*10	11	6	9	5	142	2.38102e-06	54.8	TRUE	STGS.E	CATSTGSNEQFF|CATSTGSNEQFF|CATSTGSNEQFF|CATSTGSNEQFF|CATSTGSNEQFF|CATSTGSNEQYF|CATSTGSNEQYF|CATSTGSAEAFF|CATSTGSGELFF|CATSTGSGELFF|CATSTGSGELFF|CATSTGSGEQYF|CATSTGSGEQYF|CATSTGSGEQYF|CASSTGSTEAFF
31	609	DPB1*04	72	18	20	54	131	3.27933e-05	12.8333	TRUE	S.RTGSG	CATSLRTGSGYTF|CATSVRTGSGYTF|CATSVRTGSGYTF|CATSVRTGSGYTF|CATSVRTGSGYTF|CATSVRTGSGYTF|CATSIRTGSGYTF|CATSSRTGSGYIF|CATSSRTGSGYTF|CATSSRTGSGYTF|CATSSRTGSGYTF|CATSSRTGSGYTF|CATSSRTGSGYTF|CATSSRTGSGYTF|CATSSRTGSGYTF|CATSSRTGSGYTF|CATSARTGSGYTF|CATSARTGSGYTF|CATSARTGSGYTF|CATSARTGSGYTF
32	649	DQA1*05_DQB1*02	30	8	9	22	142	8.19133e-06	43.6364	TRUE	SRQG.GE	CASSRQGQGEQYF|CSASRQGAGELFF|CASSRQGAGEAFF|CASSRQGGGELFF|CASSRQGGGELFF|CASSRQGSGELFF|CASSRQGAGELFF|CASSRQGAGELFF|CASSRQGAGELFF|CASSRQGAGELFF|CASSRQGAGELFF
32	649	DRB1*03	31	9	9	22	142	2.28561e-07	Inf	TRUE	SRQG.GE	CASSRQGQGEQYF|CSASRQGAGELFF|CASSRQGAGEAFF|CASSRQGGGELFF|CASSRQGGGELFF|CASSRQGSGELFF|CASSRQGAGELFF|CASSRQGAGELFF|CASSRQGAGELFF|CASSRQGAGELFF|CASSRQGAGELFF
33	728	DRB1*10	11	7	9	4	142	3.66655e-08	120.75	TRUE	.AGYG	CASSAGYGYTF|CSARAGYGYTF|CSARAGYGYTF|CSARAGYGYTF|CSARAGYGYTF|CSARAGYGYTF|CSARAGYGYTF|CSARAGYGYTF|CSARAGYGYTF|CSARAGYGYTF|CSARAGYGYTF|CSARAGYGYTF|CSARAGYGYTF|CSTRAGYGYTF|CSVEAGYGYTF|CSVRAGYGYTF
34	840	DRB1*13	26	13	21	13	130	4.99416e-07	14.625	TRUE	.GQGNE	CASNGQGNEQFF|CSARGQGNEQFF|CSARGQGNEQFF|CSARGQGNEQFF|CSARGQGNEQFF|CSARGQGNEQFF|CSARGQGNEQFF|CSARGQGNEQFF|CSARGQGNEQFF|CSARGQGNEQFF|CSARGQGNEQFF|CSARGQGNEQFF|CSARGQGNEQFF|CSARGQGNEQFF|CSARGQGNEQFF|CSARGQGNEQFF|CSARGQGNEQFF|CSARGQGNEQFF|CSARGQGNEQFF|CSARGQGNEQFF|CSARGQGNEQFF|CSARGQGNEQFF|CSARGQGNEQFF|CSARGQGNEQFF|CSARGQGNEQFF|CSARGQGNEQFF|CSARGQGNEQFF|CSARGQGNEQFF|CSARGQGNEQFF|CSARGQGNEQFF|CSARGQGNE…
35	858	DRB1*09	9	4	5	5	146	2.94479e-05	112.8	TRUE	S.GRDE	CSASRGRDEAFF|CSASKGRDEQYF|CSASKGRDEQYF|CSASKGRDEQYF|CSASRGRDEQFF|CSASRGRDEQFF|CSASRGRDEQYF|CASSRGRDEQFF
36	921	DRB1*13	26	13	19	13	132	8.06144e-08	19.8333	TRUE	RGQ.NE	CSARGQANEQYF|CSARGQANEQFF|CSARGQANEQFF|CSARGQANEQFF|CSARGQANEQFF|CATRGQVNEQFF|CSARGQGNEQFF|CSARGQGNEQFF|CSARGQGNEQFF|CSARGQGNEQFF|CSARGQGNEQFF|CSARGQGNEQFF|CSARGQGNEQFF|CSARGQGNEQFF|CSARGQGNEQFF|CSARGQGNEQFF|CSARGQGNEQFF|CSARGQGNEQFF|CSARGQGNEQFF|CSARGQGNEQFF|CSARGQGNEQFF|CSARGQGNEQFF|CSARGQGNEQFF|CSARGQGNEQFF|CSARGQGNEQFF|CSARGQGNEQFF|CSARGQGNEQFF|CSARGQGNEQFF|CSARGQGNEQFF|CSARGQGNEQFF|CSARGQGNE…
37	955	DRB1*13	26	13	20	13	131	2.09401e-07	16.8571	TRUE	RGQG.E	CSARGQGGEQYF|CSARGQGNEQYF|CSARGQGNEQYF|CSARGQGNEQYF|CSARGQGNEQYF|CSARGQGNEQYF|CSARGQGNEQYF|CSARGQGNEQYF|CSARGQGNEQYF|CSARGQGNEQYF|CSARGQGNEQYF|CSARGQGNEQYF|CSARGQGNEQYF|CSARGQGNEQYF|CSARGQGNEQYF|CSARGQGNEQYF|CSARGQGNEQFF|CSARGQGNEQFF|CSARGQGNEQFF|CSARGQGNEQFF|CSARGQGNEQFF|CSARGQGNEQFF|CSARGQGNEQFF|CSARGQGNEQFF|CSARGQGNEQFF|CSARGQGNEQFF|CSARGQGNEQFF|CSARGQGNEQFF|CSARGQGNEQFF|CSARGQGNEQFF|CSARGQGNE…
38	956	DQA1*06_DQB1*03	9	4	4	5	147	6.05432e-06	Inf	TRUE	SQGT.G	CASSQGTKGAFF|CASSQGTGGAFF|CASSQGTSGIRF|CASSQGTSGTYF|CASSQGTGGTFF
38	956	DRB1*12	12	4	4	8	147	2.37848e-05	Inf	TRUE	SQGT.G	CASSQGTKGAFF|CASSQGTGGAFF|CASSQGTSGIRF|CASSQGTSGTYF|CASSQGTGGTFF
39	957	DRB1*10	11	5	7	6	144	1.47865e-05	57.5	TRUE	SPGQD.	CASSPGQDGYTF|CASSPGQDSQYF|CASSPGQDTQYF|CASSPGQDTQYF|CASSPGQDTQYF|CASSPGQDTQYF|CASSPGQDEQFF|CASSPGQDEQYF|CASSPGQDEQYF
40	958	DRB1*11	36	9	10	27	141	8.84683e-06	38	TRUE	.WGSYNE	CSGSWGSYNEQFF|CATRWGSYNEQFF|CATQWGSYNEQFF|CASRWGSYNEQFF|CASRWGSYNEQFF|CASRWGSYNEQFF|CASRWGSYNEQFF|CASRWGSYNEQFF|CASRWGSYNEQFF|CASRWGSYNEQFF|CAARWGSYNEQFF
41	973	DQA1*04_DQB1*04	10	4	5	6	146	4.88053e-05	93.3333	TRUE	.EGGTDT	CASSEGGTDTQYF|CSQREGGTDTQYF|CAISEGGTDTQYF|CSVDEGGTDTQYF|CSVEEGGTDTQYF
42	1163	DRB1*15	54	17	21	37	130	6.83821e-06	10.6824	TRUE	SLGSV.YE	CASSLGSVDYEQYF|CASSLGSVDYEQYF|CASSLGSVNYEQYF|CASSLGSVNYEQYF|CASSLGSVNYEQYF|CASSLGSVNYEQYF|CASSLGSVSYEQYF|CASSLGSVSYEQYF|CASSLGSVSYEQYF|CASSLGSVSYEQYF|CASSLGSVSYEQYF|CASSLGSVSYEQYF|CASSLGSVSYEQYF|CASSLGSVSYEQYF|CASSLGSVSYEQYF|CASSLGSVSYEQYF|CASSLGSVSYEQYF|CASSLGSVSYEQYF|CASSLGSVSYEQYF|CASSLGSVSYEQYF|CASSLGSVSYEQYF|CASSLGSVSYEQYF|CASSLGSVGYEQYF|CASSLGSVGYEQYF|CASSLGSVGYEQYF|CASSLGSVGYEQYF|CASSLGSVA…
43	1164	DRB1*15	54	17	19	37	132	3.61283e-07	21.8243	TRUE	GTSGR.YE	CSAGTSGRSYEQYF|CSGGTSGRSYEQFF|CSGGTSGRSYEQFF|CSGGTSGRAYEQYF|CSGGTSGRAYEQYF|CSAGTSGRDYEQYF|CSGGTSGRSYEQYF|CSGGTSGRSYEQYF|CSGGTSGRSYEQYF|CSGGTSGRSYEQYF|CSGGTSGRSYEQYF|CSGGTSGRSYEQYF|CSGGTSGRSYEQYF|CSGGTSGRSYEQYF|CSGGTSGRSYEQYF|CSGGTSGRSYEQYF|CSGGTSGRSYEQYF|CSGGTSGRSYEQYF|CSGGTSGRSYEQYF|CSGGTSGRSYEQYF|CSGGTSGRSYEQYF|CSGGTSGRSYEQYF|CSGGTSGRSYEQYF|CSGGTSGRSYEQYF|CSGGTSGRSYEQYF|CSGGTSGRSYEQYF|CSGGTSGRS…
44	1206	DPB1*03	20	16	21	4	130	5.57343e-14	100.8	TRUE	SLS.GQGSNQP	CASSLSGGQGSNQPQHF|CASSLSGGQGSNQPQHF|CASSLSGGQGSNQPQHF|CASSLSGGQGSNQPQHF|CASSLSVGQGSNQPQHF|CASSLSVGQGSNQPQHF|CASSLSVGQGSNQPQHF|CASSLSAGQGSNQPQHF|CASSLSAGQGSNQPQHF|CASSLSAGQGSNQPQHF|CASSLSAGQGSNQPQHF|CASSLSAGQGSNQPQHF|CASSLSAGQGSNQPQHF|CASSLSAGQGSNQPQHF|CASSLSAGQGSNQPQHF|CASSLSAGQGSNQPQHF|CASSLSAGQGSNQPQHF|CASSLSAGQGSNQPQHF|CASSLSTGQGSNQPQHF|CASSLSTGQGSNQPQHF|CASSLSTGQGSNQPQHF|CASSLSTGQGSNQPQHF|CAS…
45	1240	DRB1*10	11	7	10	4	141	1.19213e-07	79.9167	TRUE	.SNQP	CASSSNQPQHF|CASSSNQPQHF|CASSSNQPQHF|CASSSNQPQHF|CASSSNQPQHF|CASSSNQPQHF|CASSSNQPQHF|CASSSNQPQHF|CASSSNQPQHF|CASSSNQPQHF|CASSSNQPQHF|CASSSNQPQHF|CASSSNQPQHF|CASSSNQPQHF|CASSSNQPQHF|CASSSNQPQHF|CASSSNQPQHF|CASSSNQPQHF|CASSSNQPQHF|CASSSNQPQHF|CASSSNQPQHF|CASSSNQPQHF|CASSSNQPQHF|CASTSNQPQHF|CASGSNQPQHF|CASNSNQPQHF|CASNSNQPQHF
46	1680	DRB1*13	26	9	14	17	137	3.98564e-05	12.7059	TRUE	RGN.GE	CSARGNAGELFF|CSARGNAGEQFF|CSARGNTGELFF|CSARGNTGELFF|CSARGNTGELFF|CSARGNTGELFF|CSARGNTGELFF|CSARGNTGELFF|CSARGNTGELFF|CSARGNTGELFF|CSARGNTGELFF|CSARGNTGELFF|CSARGNTGELFF|CSARGNTGELFF|CSARGNTGELFF|CSARGNTGELFF|CSTRGNTGELFF
47	1962	DQA1*05_DQB1*02	30	11	14	19	137	8.2944e-07	22.7719	TRUE	SLIE.TE	CASSLIEGTEAFF|CASSLIEGTEAFF|CASSLIENTEAFF|CASSLIENTEAFF|CASSLIENTEAFF|CASSLIENTEAFF|CASSLIENTEAFF|CASSLIENTEAFF|CASSLIENTEAFF|CASSLIENTEAFF|CASSLIENTEAFF|CASSLIENTEAFF|CASSLIENTEAFF|CASSLIENTEAFF|CASSLIENTEAFF|CASSLIESTEAFF|CASSLIESTEAFF|CASSLIESTEQFF
47	1962	DRB1*03	31	11	14	20	137	1.25686e-06	21.45	TRUE	SLIE.TE	CASSLIEGTEAFF|CASSLIEGTEAFF|CASSLIENTEAFF|CASSLIENTEAFF|CASSLIENTEAFF|CASSLIENTEAFF|CASSLIENTEAFF|CASSLIENTEAFF|CASSLIENTEAFF|CASSLIENTEAFF|CASSLIENTEAFF|CASSLIENTEAFF|CASSLIENTEAFF|CASSLIENTEAFF|CASSLIENTEAFF|CASSLIESTEAFF|CASSLIESTEAFF|CASSLIESTEQFF
48	2074	DPB1*03	20	6	8	14	143	6.13048e-05	27.6429	TRUE	S.RQGADT	CASSGRQGADTQYF|CASSGRQGADTQYF|CATSTRQGADTQYF|CASSSRQGADTQYF|CASSSRQGADTQYF|CASSSRQGADTQYF|CASSSRQGADTQYF|CASSSRQGADTQYF|CASSARQGADTQYF|CASSARQGADTQYF
49	2098	DRB1*15	54	15	17	39	134	3.48285e-06	18.2692	TRUE	G.SGRSYE	CSGGTSGRSYEQYF|CSGGTSGRSYEQYF|CSGGTSGRSYEQYF|CSGGTSGRSYEQYF|CSGGTSGRSYEQYF|CSGGTSGRSYEQYF|CSGGTSGRSYEQYF|CSGGTSGRSYEQYF|CSGGTSGRSYEQYF|CSGGTSGRSYEQYF|CSGGTSGRSYEQYF|CSGGTSGRSYEQYF|CSGGTSGRSYEQYF|CSGGTSGRSYEQYF|CSGGTSGRSYEQYF|CSGGTSGRSYEQYF|CSGGTSGRSYEQYF|CSGGTSGRSYEQYF|CSGGTSGRSYEQYF|CSGGTSGRSYEQYF|CSGGTSGRSYEQYF|CSGGTSGRSYEQYF|CSGGTSGRSYEQYF|CSGGTSGRSYEQYF|CSAGTSGRSYEQYF|CSGGTSGRSYEQFF|CSGGTSGRS…
50	2120	DQA1*02_DQB1*03	15	8	12	7	139	4.79503e-07	37.7143	TRUE	SE.GQGYE	CAISESGQGYEQYF|CAISESGQGYEQYF|CAISESGQGYEQYF|CAISESGQGYEQYF|CAISESGQGYEQYF|CAISESGQGYEQYF|CAISESGQGYEQYF|CAISESGQGYEQYF|CAISESGQGYEQYF|CAISERGQGYEQYF|CAISERGQGYEQYF|CAISERGQGYEQYF|CAISERGQGYEQYF|CAISERGQGYEQYF|CAISERGQGYEQYF|CAISEKGQGYEQYF|CAISEKGQGYEQYF|CAISEKGQGYEQYF|CAISEKGQGYEQYF|CAISEKGQGYEQYF|CAISEKGQGYEQYF|CASSEKGQGYEQYF
50	2120	DRB1*07	25	9	12	16	139	3.69074e-06	23.0625	TRUE	SE.GQGYE	CAISESGQGYEQYF|CAISESGQGYEQYF|CAISESGQGYEQYF|CAISESGQGYEQYF|CAISESGQGYEQYF|CAISESGQGYEQYF|CAISESGQGYEQYF|CAISESGQGYEQYF|CAISESGQGYEQYF|CAISERGQGYEQYF|CAISERGQGYEQYF|CAISERGQGYEQYF|CAISERGQGYEQYF|CAISERGQGYEQYF|CAISERGQGYEQYF|CAISEKGQGYEQYF|CAISEKGQGYEQYF|CAISEKGQGYEQYF|CAISEKGQGYEQYF|CAISEKGQGYEQYF|CAISEKGQGYEQYF|CASSEKGQGYEQYF
51	2153	DPB1*14	8	4	6	4	145	4.82749e-05	70.5	TRUE	SSP.SGNT	CASSSPGSGNTIYF|CASSSPGSGNTIYF|CASSSPGSGNTIYF|CASSSPNSGNTIYF|CASSSPASGNTIYF|CASSSPSSGNTIYF|CASSSPSSGNTIYF|CASSSPSSGNTIYF|CASSSPSSGNTIYF
52	2154	DRB1*15	54	17	20	37	131	1.77306e-06	14.3964	TRUE	SLG.VSYE	CASSLGAVSYEQYF|CASSLGAVSYEQYF|CASSLGSVSYEQYF|CASSLGSVSYEQYF|CASSLGSVSYEQYF|CASSLGSVSYEQYF|CASSLGSVSYEQYF|CASSLGSVSYEQYF|CASSLGSVSYEQYF|CASSLGSVSYEQYF|CASSLGSVSYEQYF|CASSLGSVSYEQYF|CASSLGSVSYEQYF|CASSLGSVSYEQYF|CASSLGSVSYEQYF|CASSLGSVSYEQYF|CASSLGSVSYEQYF|CASSLGSVSYEQYF|CASSLGTVSYEQYF|CASSLGTVSYEQYF|CASSLGTVSYEQYF|CASSLGTVSYEQYF|CASSLGGVSYEQYF|CASSLGGVSYEQYF
53	2185	DRB1*10	11	5	7	6	144	1.47865e-05	57.5	TRUE	RDPG.DTE	CSARDPGGDTEAFF|CSARDPGGDTEAFF|CSARDPGGDTEAFF|CSARDPGGDTEAFF|CSARDPGGDTEAFF|CSARDPGGDTEAFF|CSARDPGGDTEAFF|CSARDPGGDTEAFF|CSARDPGDDTEAFF|CSARDPGSDTEAFF|CSARDPGGDTEVFF
54	2188	DRB1*15	54	22	28	32	123	3.63313e-07	10.4271	TRUE	SLGS.SYE	CASSLGSISYEQYF|CASSLGSISYEQYF|CASSLGSISYEQYF|CASSLGSISYEQYF|CASSLGSISYEQYF|CASSLGSISYEQYF|CASSLGSISYEQYF|CASSLGSISYEQYF|CASSLGSISYEQYF|CASSLGSISYEQYF|CASSLGSISYEQYF|CASSLGSISYEQYF|CASSLGSISYEQYF|CASSLGSISYEQYF|CASSLGSISYEQYF|CASSLGSVSYEQYF|CASSLGSVSYEQYF|CASSLGSVSYEQYF|CASSLGSVSYEQYF|CASSLGSVSYEQYF|CASSLGSVSYEQYF|CASSLGSVSYEQYF|CASSLGSVSYEQYF|CASSLGSVSYEQYF|CASSLGSVSYEQYF|CASSLGSVSYEQYF|CASSLGSVS…
55	2269	DQA1*02_DQB1*03	15	5	6	10	145	2.77671e-05	67.5	TRUE	S.SGTKYNE	CASSKSGTKYNEQFF|CASSKSGTKYNEQFF|CASSRSGTKYNEQFF|CASSRSGTKYNEQFF|CASSSSGTKYNEQFF|CASSASGTKYNEQFF
55	2269	DRB1*07	25	6	6	19	145	1.1895e-05	Inf	TRUE	S.SGTKYNE	CASSKSGTKYNEQFF|CASSKSGTKYNEQFF|CASSRSGTKYNEQFF|CASSRSGTKYNEQFF|CASSSSGTKYNEQFF|CASSASGTKYNEQFF
56	2307	DRB1*01	18	5	5	13	146	1.40032e-05	Inf	TRUE	RVR.AGGPE	CSARVRLAGGPEQYF|CSARVRLAGGPEQFF|CSARVRLAGGPEQFF|CSARVRLAGGPEQFF|CSARVRLAGGPEQFF|CSARVRVAGGPEQFF|CSARVRVAGGPEQFF|CSARVRVAGGPEQYF
57	2313	DQA1*02_DQB1*03	15	6	10	9	141	5.66352e-05	22	TRUE	SRSG.KYNE	CASSRSGAKYNEQFF|CASSRSGAKYNEQFF|CASSRSGSKYNEQFF|CASSRSGSKYNEQFF|CASSRSGSKYNEQFF|CASSRSGSKYNEQFF|CASSRSGTKYNEQFF|CASSRSGTKYNEQFF|CASSRSGGKYNEQFF|CASSRSGGKYNEQFF|CASSRSGGKYNEQFF
57	2313	DRB1*07	25	8	10	17	141	7.00844e-06	29.1765	TRUE	SRSG.KYNE	CASSRSGAKYNEQFF|CASSRSGAKYNEQFF|CASSRSGSKYNEQFF|CASSRSGSKYNEQFF|CASSRSGSKYNEQFF|CASSRSGSKYNEQFF|CASSRSGTKYNEQFF|CASSRSGTKYNEQFF|CASSRSGGKYNEQFF|CASSRSGGKYNEQFF|CASSRSGGKYNEQFF
58	2330	DQA1*02_DQB1*02	21	8	12	13	139	1.29178e-05	19.3846	TRUE	SLVGG.ADT	CASSLVGGQADTQYF|CASSLVGGQADTQYF|CASSLVGGQADTQYF|CASSLVGGQADTQYF|CASSLVGGQADTQYF|CASSLVGGQADTQYF|CASSLVGGQADTQYF|CASSLVGGQADTQYF|CASSLVGGQADTQYF|CASSLVGGQADTQYF|CASSLVGGQADTQYF|CASSLVGGQADTQYF|CASSLVGGQADTQYF|CASSLVGGQADTQYF|CASSLVGGQADTQYF|CASSLVGGQADTQYF|CASSLVGGQADTQYF|CASSLVGGQADTQYF|CASSLVGGQADTQYF|CASSLVGGQADTQYF|CASSLVGGQADTQYF|CASSLVGGLADTQYF|CASSLVGGLADTQYF|CASSLVGGSADTQYF|CASSLVGGMADTQYF
58	2330	DRB1*07	25	9	12	16	139	3.69074e-06	23.0625	TRUE	SLVGG.ADT	CASSLVGGQADTQYF|CASSLVGGQADTQYF|CASSLVGGQADTQYF|CASSLVGGQADTQYF|CASSLVGGQADTQYF|CASSLVGGQADTQYF|CASSLVGGQADTQYF|CASSLVGGQADTQYF|CASSLVGGQADTQYF|CASSLVGGQADTQYF|CASSLVGGQADTQYF|CASSLVGGQADTQYF|CASSLVGGQADTQYF|CASSLVGGQADTQYF|CASSLVGGQADTQYF|CASSLVGGQADTQYF|CASSLVGGQADTQYF|CASSLVGGQADTQYF|CASSLVGGQADTQYF|CASSLVGGQADTQYF|CASSLVGGQADTQYF|CASSLVGGLADTQYF|CASSLVGGLADTQYF|CASSLVGGSADTQYF|CASSLVGGMADTQYF
59	2341	DPB1*03	20	6	8	14	143	6.13048e-05	27.6429	TRUE	SEALQG.YG	CASSEALQGTYGYTF|CASSEALQGTYGYTF|CASSEALQGTYGYTF|CASSEALQGTYGYTF|CASSEALQGVYGYTF|CASSEALQGSYGYTF|CASSEALQGSYGYTF|CASSEALQGSYGYTF|CASSEALQGSYGYTF|CASSEALQGIYGYTF|CASSEALQGIYGYTF
60	2350	DRB1*01	18	5	5	13	146	1.40032e-05	Inf	TRUE	SEGIPGQ.E	CASSEGIPGQAEAFF|CASSEGIPGQAEAFF|CASSEGIPGQAEAFF|CASSEGIPGQVEQYF|CASSEGIPGQSEAFF|CASSEGIPGQTEAFF|CASSEGIPGQTEAFF
61	2368	DRB1*09	9	4	5	5	146	2.94479e-05	112.8	TRUE	SQDPA.TSTDT	CASSQDPAGTSTDTQYF|CASSQDPAGTSTDTQYF|CASSQDPASTSTDTQYF|CASSQDPAATSTDTQYF|CASSQDPAETSTDTQYF
62	2523	DRB1*10	11	7	12	4	139	7.48256e-07	47.25	TRUE	S.NQP	CASSQNQPQHF|CASSSNQPQHF|CASSSNQPQHF|CASSSNQPQHF|CASSSNQPQHF|CASSSNQPQHF|CASSSNQPQHF|CASSSNQPQHF|CASSSNQPQHF|CASSSNQPQHF|CASSSNQPQHF|CASSSNQPQHF|CASSSNQPQHF|CASSSNQPQHF|CASSSNQPQHF|CASSSNQPQHF|CASSSNQPQHF|CASSSNQPQHF|CASSSNQPQHF|CASSSNQPQHF|CASSSNQPQHF|CASSSNQPQHF|CASSSNQPQHF|CASSSNQPQHF|CASSENQPQHF
63	2597	DRB1*10	11	7	12	4	139	7.48256e-07	47.25	TRUE	SS.QP	CASSSNQPQHF|CASSSNQPQHF|CASSSNQPQHF|CASSSNQPQHF|CASSSNQPQHF|CASSSNQPQHF|CASSSNQPQHF|CASSSNQPQHF|CASSSNQPQHF|CASSSNQPQHF|CASSSNQPQHF|CASSSNQPQHF|CASSSNQPQHF|CASSSNQPQHF|CASSSNQPQHF|CASSSNQPQHF|CASSSNQPQHF|CASSSNQPQHF|CASSSNQPQHF|CASSSNQPQHF|CASSSNQPQHF|CASSSNQPQHF|CASSSNQPQHF|CASSSGQPKYF|CASSSGQPKYF|CASSSRQPQHF
64	2691	DRB1*10	11	7	10	4	141	1.19213e-07	79.9167	TRUE	RGG.G	CSVRGGYGYTF|CSARGGYGYTF|CSARGGYGYTF|CSARGGYGYTF|CSARGGYGYTF|CSARGGYGYTF|CSARGGYGYTF|CSARGGYGYTF|CSARGGFGYTF|CSARGGFGYTF|CSARGGFGYTF
65	2879	DRB1*10	11	5	5	6	146	7.55074e-07	Inf	TRUE	.SGANE	CATSSGANEQFF|CATSSGANEQFF|CATTSGANEQFF|CATSSGANEQYF|CATSSGANEQYF
66	2976	DQA1*02_DQB1*03	15	7	9	8	142	6.79711e-07	58.625	TRUE	S.GPDT	CASSYGPDTQYF|CASSYGPDTQYF|CASSYGPDTQYF|CASSYGPDTQYF|CASSYGPDTQYF|CASSYGPDTQYF|CASSYGPDTQYF|CASSYGPDTQYF|CASSYGPDTQYF|CASSYGPDTQYF|CASSYGPDTQYF|CASSYGPDTQYF|CASSYGPDTQYF|CASSYGPDTQYF|CASSYGPDTQYF|CASSYGPDTQYF|CASSYGPDTQYF|CASSYGPDTQYF|CASSYGPDTQYF|CASSYGPDTQYF|CASSYGPDTQYF|CASSYGPDTQYF|CASSYGPDTQYF|CASSYGPDTQYF|CASSYGPDTQYF|CASSWGPDTQYF|CASSFGPDTQYF
66	2976	DRB1*07	25	8	9	17	142	1.56819e-06	58.8235	TRUE	S.GPDT	CASSYGPDTQYF|CASSYGPDTQYF|CASSYGPDTQYF|CASSYGPDTQYF|CASSYGPDTQYF|CASSYGPDTQYF|CASSYGPDTQYF|CASSYGPDTQYF|CASSYGPDTQYF|CASSYGPDTQYF|CASSYGPDTQYF|CASSYGPDTQYF|CASSYGPDTQYF|CASSYGPDTQYF|CASSYGPDTQYF|CASSYGPDTQYF|CASSYGPDTQYF|CASSYGPDTQYF|CASSYGPDTQYF|CASSYGPDTQYF|CASSYGPDTQYF|CASSYGPDTQYF|CASSYGPDTQYF|CASSYGPDTQYF|CASSYGPDTQYF|CASSWGPDTQYF|CASSFGPDTQYF
67	3029	DRB1*13	26	13	19	13	132	8.06144e-08	19.8333	TRUE	RG.GNE	CSARGQGNEQYF|CSARGQGNEQYF|CSARGQGNEQYF|CSARGQGNEQYF|CSARGQGNEQYF|CSARGQGNEQYF|CSARGQGNEQYF|CSARGQGNEQYF|CSARGQGNEQYF|CSARGQGNEQYF|CSARGQGNEQYF|CSARGQGNEQYF|CSARGQGNEQYF|CSARGQGNEQYF|CSARGQGNEQYF|CASRGEGNEQFF|CSARGQGNEQFF|CSARGQGNEQFF|CSARGQGNEQFF|CSARGQGNEQFF|CSARGQGNEQFF|CSARGQGNEQFF|CSARGQGNEQFF|CSARGQGNEQFF|CSARGQGNEQFF|CSARGQGNEQFF|CSARGQGNEQFF|CSARGQGNEQFF|CSARGQGNEQFF|CSARGQGNEQFF|CSARGQGNE…
68	3056	DRB1*10	11	5	8	6	143	3.80673e-05	38.0556	TRUE	SP.RVE	CASSPSRVEQYF|CASSPSRVEQYF|CASSPGRVEQFF|CASSPGRVEQFF|CASSPGRVEQYF|CASSPGRVEQYF|CASSPGRVEQYF|CASSPGRVEQYF|CASSPGRVEQYF|CASSPGRVEQYF|CASSPGRVEQYF|CASSPGRVEQYF|CASSPGRVEQYF|CASSPGRVEQYF
69	3249	DRB1*10	11	5	8	6	143	3.80673e-05	38.0556	TRUE	SPG.VE	CASSPGQVEQFF|CASSPGRVEQFF|CASSPGRVEQFF|CASSPGRVEQYF|CASSPGRVEQYF|CASSPGRVEQYF|CASSPGRVEQYF|CASSPGRVEQYF|CASSPGRVEQYF|CASSPGRVEQYF|CASSPGRVEQYF|CASSPGRVEQYF|CASSPGRVEQYF
70	3361	DRB1*10	11	5	7	6	144	1.47865e-05	57.5	TRUE	SPGR.T	CASSPGRETQYF|CASSPGRETQYF|CASSPGRETQYF|CASSPGRETQYF|CASSPGRETQYF|CASSPGRETQYF|CASSPGRETQYF|CASSPGRETQYF|CASSPGRETQYF|CASSPGRETQYF|CASSPGRETQYF|CASSPGRETQYF|CASSPGRDTQYF|CASSPGRDTQYF|CASSPGRDTQYF|CATSPGRQTQYF
71	3690	DQA1*05_DQB1*02	30	12	16	18	135	5.02656e-07	19.5	TRUE	S.GRDQP	CASSIGRDQPQHF|CASSIGRDQPQHF|CASSIGRDQPQHF|CASSIGRDQPQHF|CASSIGRDQPQHF|CASSIGRDQPQHF|CASSIGRDQPQHF|CASSIGRDQPQHF|CASSLGRDQPQHF|CASSLGRDQPQHF|CASSMGRDQPQHF|CASSMGRDQPQHF|CASSMGRDQPQHF|CASSMGRDQPQHF|CASSMGRDQPQHF|CASSMGRDQPQHF|CASSMGRDQPQHF|CASSMGRDQPQHF|CASSMGRDQPQHF|CASSMGRDQPQHF|CASSMGRDQPQHF|CASSMGRDQPQHF
71	3690	DRB1*03	31	12	16	19	135	7.95457e-07	18.3158	TRUE	S.GRDQP	CASSIGRDQPQHF|CASSIGRDQPQHF|CASSIGRDQPQHF|CASSIGRDQPQHF|CASSIGRDQPQHF|CASSIGRDQPQHF|CASSIGRDQPQHF|CASSIGRDQPQHF|CASSLGRDQPQHF|CASSLGRDQPQHF|CASSMGRDQPQHF|CASSMGRDQPQHF|CASSMGRDQPQHF|CASSMGRDQPQHF|CASSMGRDQPQHF|CASSMGRDQPQHF|CASSMGRDQPQHF|CASSMGRDQPQHF|CASSMGRDQPQHF|CASSMGRDQPQHF|CASSMGRDQPQHF|CASSMGRDQPQHF
72	3896	DQA1*05_DQB1*02	30	8	10	22	141	3.53321e-05	21.6364	TRUE	SL.EGQP	CASSLIEGQPQHF|CASSLIEGQPQHF|CASSLIEGQPQHF|CASSLIEGQPQHF|CASSLIEGQPQHF|CASSLIEGQPQHF|CASSLIEGQPQHF|CASSLIEGQPQHF|CASSLIEGQPQHF|CASSLIEGQPQHF|CASSLIEGQPQHF|CASSLIEGQPQHF|CASSLLEGQPQHF|CASSLIEGQPLHF
72	3896	DRB1*03	31	8	10	23	141	4.69373e-05	20.5217	TRUE	SL.EGQP	CASSLIEGQPQHF|CASSLIEGQPQHF|CASSLIEGQPQHF|CASSLIEGQPQHF|CASSLIEGQPQHF|CASSLIEGQPQHF|CASSLIEGQPQHF|CASSLIEGQPQHF|CASSLIEGQPQHF|CASSLIEGQPQHF|CASSLIEGQPQHF|CASSLIEGQPQHF|CASSLLEGQPQHF|CASSLIEGQPLHF
73	4203	DQA1*05_DQB1*03	40	15	24	25	127	5.0764e-05	6.8	TRUE	SLEG.YG	CASSLEGAYGYTF|CASSLEGAYGYTF|CASSLEGAYGYTF|CASSLEGNYGYTF|CASSLEGNYGYTF|CASSLEGNYGYTF|CASSLEGNYGYTF|CASSLEGNYGYTF|CASSLEGNYGYTF|CASSLEGNYGYTF|CASSLEGNYGYTF|CASSLEGNYGYTF|CASSLEGNYGYTF|CASSLEGNYGYTF|CASSLEGNYGYTF|CASSLEGNYGYTF|CASSLEGNYGYTF|CASSLEGNYGYTF|CASSLEGNYGYTF|CASSLEGNYGYTF|CASSLEGNYGYTF|CASSLEGNYGYTF|CASSLEGNYGYTF|CASSLEGNYGYTF|CASSLEGNYGYTF|CASSLEGNYGYTF|CASSLEGNYGYTF|CASSLEGNYGYTF|CASSLEG…
74	4230	DQA1*05_DQB1*02	30	8	10	22	141	3.53321e-05	21.6364	TRUE	SLIE.QP	CASSLIEAQPQHF|CASSLIEGQPLHF|CASSLIEGQPQHF|CASSLIEGQPQHF|CASSLIEGQPQHF|CASSLIEGQPQHF|CASSLIEGQPQHF|CASSLIEGQPQHF|CASSLIEGQPQHF|CASSLIEGQPQHF|CASSLIEGQPQHF|CASSLIEGQPQHF|CASSLIEGQPQHF|CASSLIEGQPQHF
74	4230	DRB1*03	31	8	10	23	141	4.69373e-05	20.5217	TRUE	SLIE.QP	CASSLIEAQPQHF|CASSLIEGQPLHF|CASSLIEGQPQHF|CASSLIEGQPQHF|CASSLIEGQPQHF|CASSLIEGQPQHF|CASSLIEGQPQHF|CASSLIEGQPQHF|CASSLIEGQPQHF|CASSLIEGQPQHF|CASSLIEGQPQHF|CASSLIEGQPQHF|CASSLIEGQPQHF|CASSLIEGQPQHF
75	4467	DRB1*13	26	10	17	16	134	3.79748e-05	10.5357	TRUE	S.GGRVET	CASSFGGRVETQYF|CASSFGGRVETQYF|CASSFGGRVETQYF|CASSVGGRVETQYF|CASSLGGRVETQYF|CASSLGGRVETQYF|CASSLGGRVETQYF|CASSLGGRVETQYF|CASSLGGRVETQYF|CASSLGGRVETQYF|CASSLGGRVETQYF|CASSLGGRVETQYF|CASSLGGRVETQYF|CASSLGGRVETQYF|CASSLGGRVETQYF|CASSLGGRVETQYF|CASSLGGRVETQYF|CASSLGGRVETQYF|CASSLGGRVETQYF|CASSLGGRVETQYF|CASSLGGRVETQYF|CASSLGGRVETQYF
76	4498	DRB1*01	18	5	5	13	146	1.40032e-05	Inf	TRUE	R.RGRTDT	CASRRRGRTDTQYF|CASRRRGRTDTQYF|CASRRRGRTDTQYF|CASRRRGRTDTQYF|CASRRRGRTDTQYF|CASRRRGRTDTQYF|CASRKRGRTDTQYF|CASRKRGRTDTQYF|CASRKRGRTDTQYF|CASRNRGRTDTQYF
77	4655	DRB1*01	18	6	6	12	145	1.24686e-06	Inf	TRUE	SPD.FNEK	CASSPDTFNEKLFF|CASSPDTFNEKLFF|CASSPDVFNEKLFF|CASSPDVFNEKLFF|CASSPDSFNEKLFF|CASSPDSFNEKLFF
78	5006	DQA1*02_DQB1*02	21	6	7	15	144	2.32505e-05	51.6	TRUE	SEKGQG.E	CASSEKGQGYEQYF|CAISEKGQGYEQYF|CAISEKGQGYEQYF|CAISEKGQGYEQYF|CAISEKGQGYEQYF|CAISEKGQGYEQYF|CAISEKGQGYEQYF|CAISEKGQGFEAFF
79	5022	DQA1*05_DQB1*03	40	10	11	30	140	6.00457e-06	36.6667	TRUE	.RQGGSNQP	CSASRQGGSNQPQHF|CSASRQGGSNQPQHF|CSASRQGGSNQPQHF|CSASRQGGSNQPQHF|CSASRQGGSNQPQHF|CSASRQGGSNQPQHF|CSASRQGGSNQPQHF|CSASRQGGSNQPQHF|CSASRQGGSNQPQHF|CSATRQGGSNQPQHF|CSATRQGGSNQPQHF|CSATRQGGSNQPQHF|CSGSRQGGSNQPQHF
79	5022	DRB1*11	36	9	11	27	140	4.02959e-05	18.8333	TRUE	.RQGGSNQP	CSASRQGGSNQPQHF|CSASRQGGSNQPQHF|CSASRQGGSNQPQHF|CSASRQGGSNQPQHF|CSASRQGGSNQPQHF|CSASRQGGSNQPQHF|CSASRQGGSNQPQHF|CSASRQGGSNQPQHF|CSASRQGGSNQPQHF|CSATRQGGSNQPQHF|CSATRQGGSNQPQHF|CSATRQGGSNQPQHF|CSGSRQGGSNQPQHF
80	5029	DPB1*03	20	6	6	14	145	2.60333e-06	Inf	TRUE	.RDTYSNQP	CASNRDTYSNQPQHF|CASNRDTYSNQPQHF|CASNRDTYSNQPQHF|CATNRDTYSNQPQHF|CASSRDTYSNQPQHF|CASSRDTYSNQPQHF
81	5062	DQA1*05_DQB1*06	15	4	4	11	147	6.55885e-05	Inf	TRUE	S.SRGGTDT	CASSYSRGGTDTQYF|CASSHSRGGTDTQYF|CASSFSRGGTDTQYF|CASSFSRGGTDTQYF|CASSFSRGGTDTQYF
82	5110	DRB1*10	11	5	6	6	145	4.37529e-06	115.833	TRUE	SY.GGRTDT	CASSYAGGRTDTQYF|CASSYEGGRTDTQYF|CASSYSGGRTDTQYF|CASSYSGGRTDTQYF|CASSYSGGRTDTQYF|CASSYSGGRTDTQYF|CASSYSGGRTDTQYF|CASSYSGGRTDTQYF|CASSYSGGRTDTQYF|CASSYSGGRTDTQYF
83	5162	DRB1*10	11	6	8	5	143	8.18116e-07	82.8	TRUE	SQ.RTEDSP	CASSQVRTEDSPLHF|CASSQVRTEDSPLHF|CASSQVRTEDSPLHF|CASSQVRTEDSPLHF|CASSQVRTEDSPLHF|CASSQVRTEDSPLHF|CASSQVRTEDSPLHF|CASSQVRTEDSPLHF|CASSQVRTEDSPLHF|CASSQVRTEDSPLHF|CASSQVRTEDSPLHF|CASSQVRTEDSPLHF|CASSQVRTEDSPLHF|CASSQVRTEDSPLHF|CASSQVRTEDSPLHF|CASSQVRTEDSPLHF|CASSQVRTEDSPLHF|CASSQVRTEDSPLHF|CASSQVRTEDSPLHF|CASSQVRTEDSPLHF|CASSQVRTEDSPLHF|CASSQTRTEDSPLHF|CASSQLRTEDSPLHF
84	5203	DRB1*10	11	5	7	6	144	1.47865e-05	57.5	TRUE	SLS.GGGET	CASSLSQGGGETQYF|CASSLSSGGGETQYF|CASSLSSGGGETQYF|CASSLSSGGGETQYF|CASSLSSGGGETQYF|CASSLSSGGGETQYF|CASSLSSGGGETQYF|CASSLSSGGGETQYF|CASSLSTGGGETQYF|CASSLSTGGGETQYF
85	5367	DQA1*05_DQB1*02	30	12	13	18	138	5.2855e-09	80	TRUE	S.GLADSYNE	CASSGGLADSYNEQFF|CASSTGLADSYNEQFF|CASSTGLADSYNEQFF|CASSTGLADSYNEQFF|CASSTGLADSYNEQFF|CASSTGLADSYNEQFF|CASSSGLADSYNEQFF|CASSSGLADSYNEQFF|CASSSGLADSYNEQFF|CASSSGLADSYNEQFF|CASSSGLADSYNEQFF|CASSSGLADSYNEQFF|CASSSGLADSYNEQFF|CASSSGLADSYNEQFF|CASSSGLADSYNEQFF|CASSSGLADSYNEQFF|CASSSGLADSYNEQFF|CASSSGLADSYNEQFF|CASSSGLADSYNEQFF|CASSSGLADSYNEQFF|CASSSGLADSYNEQFF|CASSSGLADSYNEQFF|CASSSGLADSYNEQFF
85	5367	DRB1*03	31	10	13	21	138	6.52986e-06	18.5714	TRUE	S.GLADSYNE	CASSGGLADSYNEQFF|CASSTGLADSYNEQFF|CASSTGLADSYNEQFF|CASSTGLADSYNEQFF|CASSTGLADSYNEQFF|CASSTGLADSYNEQFF|CASSSGLADSYNEQFF|CASSSGLADSYNEQFF|CASSSGLADSYNEQFF|CASSSGLADSYNEQFF|CASSSGLADSYNEQFF|CASSSGLADSYNEQFF|CASSSGLADSYNEQFF|CASSSGLADSYNEQFF|CASSSGLADSYNEQFF|CASSSGLADSYNEQFF|CASSSGLADSYNEQFF|CASSSGLADSYNEQFF|CASSSGLADSYNEQFF|CASSSGLADSYNEQFF|CASSSGLADSYNEQFF|CASSSGLADSYNEQFF|CASSSGLADSYNEQFF
86	5383	DRB1*01	18	6	6	12	145	1.24686e-06	Inf	TRUE	SL.AGGNTGE	CASSLVAGGNTGELFF|CASSLVAGGNTGELFF|CASSLVAGGNTGELFF|CASSLVAGGNTGELFF|CASSLLAGGNTGELFF|CASSLLAGGNTGELFF|CASSLLAGGNTGELFF|CASSLLAGGNTGELFF|CASSLLAGGNTGELFF|CASSLIAGGNTGELFF|CASSLIAGGNTGELFF
87	5430	DRB1*09	9	4	5	5	146	2.94479e-05	112.8	TRUE	SQDPAG.STDT	CASSQDPAGSSTDTQYF|CASSQDPAGSSTDTQYF|CASSQDPAGSSTDTQYF|CASSQDPAGSSTDTQYF|CASSQDPAGTSTDTQYF|CASSQDPAGTSTDTQYF|CASSQDPAGVSTDTQYF
88	5433	DPB1*03	20	10	10	10	141	1.4751e-10	Inf	TRUE	SLSAGQG.NQP	CASSLSAGQGANQPQHF|CASSLSAGQGSNQPQHF|CASSLSAGQGSNQPQHF|CASSLSAGQGSNQPQHF|CASSLSAGQGSNQPQHF|CASSLSAGQGSNQPQHF|CASSLSAGQGSNQPQHF|CASSLSAGQGSNQPQHF|CASSLSAGQGSNQPQHF|CASSLSAGQGSNQPQHF|CASSLSAGQGSNQPQHF|CASSLSAGQGSNQPQHF|CASSLSAGQGTNQPQHF
89	6110	DRB1*10	11	7	10	4	141	1.19213e-07	79.9167	TRUE	SSN.P	CASSSNSPLHF|CASSSNQPQHF|CASSSNQPQHF|CASSSNQPQHF|CASSSNQPQHF|CASSSNQPQHF|CASSSNQPQHF|CASSSNQPQHF|CASSSNQPQHF|CASSSNQPQHF|CASSSNQPQHF|CASSSNQPQHF|CASSSNQPQHF|CASSSNQPQHF|CASSSNQPQHF|CASSSNQPQHF|CASSSNQPQHF|CASSSNQPQHF|CASSSNQPQHF|CASSSNQPQHF|CASSSNQPQHF|CASSSNQPQHF|CASSSNQPQHF|CASSSNQPQHF
90	6917	DQA1*06_DQB1*03	9	5	7	4	144	4.1288e-06	87.5	TRUE	S.GSYG	CASSSGSYGYTF|CASSQGSYGYTF|CASSQGSYGYTF|CASSQGSYGYTF|CASSQGSYGYTF|CASSQGSYGYTF|CASSQGSYGYTF|CASSQGSYGYTF
90	6917	DRB1*12	12	6	7	6	144	4.19018e-07	138	TRUE	S.GSYG	CASSSGSYGYTF|CASSQGSYGYTF|CASSQGSYGYTF|CASSQGSYGYTF|CASSQGSYGYTF|CASSQGSYGYTF|CASSQGSYGYTF|CASSQGSYGYTF
91	7421	DQA1*02_DQB1*03	15	6	7	9	144	2.22795e-06	90	TRUE	SY.PDT	CASSYAPDTQYF|CASSYAPDTQYF|CASSYAPDTQYF|CASSYGPDTQYF|CASSYGPDTQYF|CASSYGPDTQYF|CASSYGPDTQYF|CASSYGPDTQYF|CASSYGPDTQYF|CASSYGPDTQYF|CASSYGPDTQYF|CASSYGPDTQYF|CASSYGPDTQYF|CASSYGPDTQYF|CASSYGPDTQYF|CASSYGPDTQYF|CASSYGPDTQYF|CASSYGPDTQYF|CASSYGPDTQYF|CASSYGPDTQYF|CASSYGPDTQYF|CASSYGPDTQYF|CASSYGPDTQYF|CASSYGPDTQYF|CASSYGPDTQYF|CASSYGPDTQYF|CASSYGPDTQYF|CASSYGPDTQYF
91	7421	DRB1*07	25	7	7	18	144	1.55866e-06	Inf	TRUE	SY.PDT	CASSYAPDTQYF|CASSYAPDTQYF|CASSYAPDTQYF|CASSYGPDTQYF|CASSYGPDTQYF|CASSYGPDTQYF|CASSYGPDTQYF|CASSYGPDTQYF|CASSYGPDTQYF|CASSYGPDTQYF|CASSYGPDTQYF|CASSYGPDTQYF|CASSYGPDTQYF|CASSYGPDTQYF|CASSYGPDTQYF|CASSYGPDTQYF|CASSYGPDTQYF|CASSYGPDTQYF|CASSYGPDTQYF|CASSYGPDTQYF|CASSYGPDTQYF|CASSYGPDTQYF|CASSYGPDTQYF|CASSYGPDTQYF|CASSYGPDTQYF|CASSYGPDTQYF|CASSYGPDTQYF|CASSYGPDTQYF
92	10034	DRB1*07	25	8	9	17	142	1.56819e-06	58.8235	TRUE	SPR.ASG	CASSPRVASGYTF|CASSPRTASGYTF|CASSPRTASGYTF|CASSPRTASGYTF|CASSPRTASGYTF|CASSPRTASGYTF|CASSPRTASGYTF|CASSPRTASGYTF|CASSPRTASGYTF
93	10186	DQA1*05_DQB1*03	40	9	9	31	142	3.10006e-06	Inf	TRUE	SPR.NQP	CASSPRSNQPQHF|CASSPRSNQPQHF|CASSPRSNQPQHF|CASSPRSNQPQHF|CASSPRSNQPQHF|CASSPRSNQPQHF|CASSPRSNQPQHF|CASSPRSNQPQHF|CASSPRSNQPQHF|CASSPRSNQPQHF|CASSPRGNQPQHF
94	10490	DQA1*05_DQB1*02	30	10	12	20	139	1.2003e-06	29.75	TRUE	SLI.NTE	CASSLIRNTEAFF|CASSLIRNTEAFF|CASSLIRNTEAFF|CASSLIENTEAFF|CASSLIENTEAFF|CASSLIENTEAFF|CASSLIENTEAFF|CASSLIENTEAFF|CASSLIENTEAFF|CASSLIENTEAFF|CASSLIENTEAFF|CASSLIENTEAFF|CASSLIENTEAFF|CASSLIENTEAFF|CASSLIENTEAFF|CASSLIENTEAFF
94	10490	DRB1*03	31	9	12	22	139	3.1973e-05	15.9545	TRUE	SLI.NTE	CASSLIRNTEAFF|CASSLIRNTEAFF|CASSLIRNTEAFF|CASSLIENTEAFF|CASSLIENTEAFF|CASSLIENTEAFF|CASSLIENTEAFF|CASSLIENTEAFF|CASSLIENTEAFF|CASSLIENTEAFF|CASSLIENTEAFF|CASSLIENTEAFF|CASSLIENTEAFF|CASSLIENTEAFF|CASSLIENTEAFF|CASSLIENTEAFF
95	10623	DRB1*07	25	7	8	18	143	1.11054e-05	48.6111	TRUE	SPRT.SG	CASSPRTGSGYTF|CASSPRTASGYTF|CASSPRTASGYTF|CASSPRTASGYTF|CASSPRTASGYTF|CASSPRTASGYTF|CASSPRTASGYTF|CASSPRTASGYTF|CASSPRTASGYTF
96	11231	DQA1*02_DQB1*03	15	7	10	8	141	2.15438e-06	38.7917	TRUE	SPRTA.G	CASSPRTASGYTF|CASSPRTASGYTF|CASSPRTASGYTF|CASSPRTASGYTF|CASSPRTASGYTF|CASSPRTASGYTF|CASSPRTASGYTF|CASSPRTASGYTF|CASSPRTANGYTF|CASSPRTANGYTF
96	11231	DRB1*07	25	9	10	16	141	2.0813e-07	70.3125	TRUE	SPRTA.G	CASSPRTASGYTF|CASSPRTASGYTF|CASSPRTASGYTF|CASSPRTASGYTF|CASSPRTASGYTF|CASSPRTASGYTF|CASSPRTASGYTF|CASSPRTASGYTF|CASSPRTANGYTF|CASSPRTANGYTF
97	11277	DQA1*03_DQB1*03	36	8	9	28	142	4.05205e-05	32.5714	TRUE	SLGPN.E	CASSLGPNTEAFF|CASSLGPNTEAFF|CASSLGPNTEAFF|CASSLGPNTEAFF|CASSLGPNTEAFF|CASSLGPNTEAFF|CASSLGPNNEQFF|CASSLGPNNEQFF|CASSLGPNNEQFF|CASSLGPNNEQFF
98	11655	DRB1*10	11	6	7	5	144	2.10793e-07	166.8	TRUE	.RGGFDNE	CSAKRGGFDNEQFF|CSAKRGGFDNEQFF|CSARRGGFDNEQFF|CSARRGGFDNEQFF|CSARRGGFDNEQFF|CSARRGGFDNEQFF|CSARRGGFDNEQFF
99	13310	DRB1*10	11	6	11	5	140	1.23185e-05	32.4	TRUE	SYR.SNQP	CASSYRGSNQPQHF|CASSYRGSNQPQHF|CASSYRASNQPQHF|CASSYRASNQPQHF|CASSYRASNQPQHF|CASSYRASNQPQHF|CASSYRASNQPQHF|CASSYRASNQPQHF|CASSYRASNQPQHF|CASSYRASNQPQHF|CASSYRASNQPQHF|CASSYRASNQPQHF|CASSYRASNQPQHF|CASSYRASNQPQHF
100	13689	DRB1*15	54	11	11	43	140	5.96226e-06	Inf	TRUE	SLG.PNTE	CASSLGQPNTEAFF|CASSLGQPNTEAFF|CASSLGNPNTEAFF|CASSLGNPNTEAFF|CASSLGNPNTEAFF|CASSLGNPNTEAFF|CASSLGNPNTEAFF|CASSLGNPNTEAFF|CASSLGNPNTEAFF|CASSLGNPNTEAFF|CASSLGNPNTEAFF|CASSLGNPNTEAFF|CASSLGNPNTEAFF
101	14709	DRB1*10	11	6	9	5	142	2.38102e-06	54.8	TRUE	SYRAS.QP	CASSYRASNQPQHF|CASSYRASNQPQHF|CASSYRASNQPQHF|CASSYRASNQPQHF|CASSYRASNQPQHF|CASSYRASNQPQHF|CASSYRASNQPQHF|CASSYRASNQPQHF|CASSYRASNQPQHF|CASSYRASNQPQHF|CASSYRASNQPQHF|CASSYRASNQPQHF|CASSYRASSQPQHF
102	15122	DRB1*15	54	13	15	41	136	3.04106e-05	15.061	TRUE	SLGSVS.E	CASSLGSVSHEQYF|CASSLGSVSYEQYF|CASSLGSVSYEQYF|CASSLGSVSYEQYF|CASSLGSVSYEQYF|CASSLGSVSYEQYF|CASSLGSVSYEQYF|CASSLGSVSYEQYF|CASSLGSVSYEQYF|CASSLGSVSYEQYF|CASSLGSVSYEQYF|CASSLGSVSYEQYF|CASSLGSVSYEQYF|CASSLGSVSYEQYF|CASSLGSVSYEQYF|CASSLGSVSYEQYF|CASSLGSVSYEQYF
103	15326	DPB1*03	20	5	5	15	146	2.53391e-05	Inf	TRUE	.SSGTGSYE	CASASSGTGSYEQYF|CASSSSGTGSYEQYF|CASSSSGTGSYEQYF|CASSSSGTGSYEQYF|CASSSSGTGSYEQYF|CASSSSGTGSYEQYF
104	15410	DQA1*03_DQB1*03	36	16	29	20	122	4.22249e-05	6.27692	TRUE	R.LGLAEET	CSARNLGLAEETQYF|CSARDLGLAEETQYF|CSARDLGLAEETQYF|CSARDLGLAEETQYF|CSARDLGLAEETQYF|CSARDLGLAEETQYF|CSARDLGLAEETQYF|CSARDLGLAEETQYF|CSARDLGLAEETQYF|CSARDLGLAEETQYF|CSARDLGLAEETQYF|CSARDLGLAEETQYF|CSARDLGLAEETQYF|CSARDLGLAEETQYF|CSARDLGLAEETQYF|CSARDLGLAEETQYF|CSARDLGLAEETQYF|CSARDLGLAEETQYF|CSARDLGLAEETQYF|CSARDLGLAEETQYF|CSARDLGLAEETQYF|CSARDLGLAEETQYF|CSARDLGLAEETQYF|CSARDLGLAEETQYF|CSARDLGLAEETQYF…
105	15436	DRB1*10	11	5	6	6	145	4.37529e-06	115.833	TRUE	S.SSGGRET	CASSFSSGGRETQYF|CASSFSSGGRETQYF|CASSLSSGGRETQYF|CASSLSSGGRETQYF|CASSLSSGGRETQYF|CASSLSSGGRETQYF|CASSLSSGGRETQYF|CASSLSSGGRETQYF|CASSLSSGGRETQYF|CASSLSSGGRETQYF|CASSLSSGGRETQYF
106	15457	DQA1*05_DQB1*03	40	10	12	30	139	2.90283e-05	18.1667	TRUE	S.RGQRNQP	CASSDRGQRNQPQHF|CASSDRGQRNQPQHF|CASSDRGQRNQPQHF|CASSDRGQRNQPQHF|CASSDRGQRNQPQHF|CASSDRGQRNQPQHF|CASSERGQRNQPQHF|CASSERGQRNQPQHF|CASSERGQRNQPQHF|CASSERGQRNQPQHF|CASSERGQRNQPQHF|CASSERGQRNQPQHF|CASSERGQRNQPQHF|CASSERGQRNQPQHF
107	15726	DPB1*03	20	7	7	13	144	2.51356e-07	Inf	TRUE	S.RREMNTE	CASSFRREMNTEAFF|CASSFRREMNTEAFF|CASSYRREMNTEAFF|CASSYRREMNTEAFF|CASSYRREMNTEAFF|CASSYRREMNTEAFF|CASSYRREMNTEAFF
108	16111	DRB1*16	9	5	5	4	146	2.05929e-07	Inf	TRUE	SP.SGYTDT	CSASPTSGYTDTQYF|CSASPTSGYTDTQYF|CSASPTSGYTDTQYF|CSASPTSGYTDTQYF|CSASPASGYTDTQYF
109	16294	DQA1*03_DQB1*03	36	16	29	20	122	4.22249e-05	6.27692	TRUE	RDL.LAEET	CSARDLALAEETQYF|CSARDLALAEETQYF|CSARDLGLAEETQYF|CSARDLGLAEETQYF|CSARDLGLAEETQYF|CSARDLGLAEETQYF|CSARDLGLAEETQYF|CSARDLGLAEETQYF|CSARDLGLAEETQYF|CSARDLGLAEETQYF|CSARDLGLAEETQYF|CSARDLGLAEETQYF|CSARDLGLAEETQYF|CSARDLGLAEETQYF|CSARDLGLAEETQYF|CSARDLGLAEETQYF|CSARDLGLAEETQYF|CSARDLGLAEETQYF|CSARDLGLAEETQYF|CSARDLGLAEETQYF|CSARDLGLAEETQYF|CSARDLGLAEETQYF|CSARDLGLAEETQYF|CSARDLGLAEETQYF|CSARDLGLAEETQYF…
110	16381	DQA1*05_DQB1*05	12	4	4	8	147	2.37848e-05	Inf	TRUE	SLA.SRDTE	CASSLATSRDTEAFF|CASSLATSRDTEAFF|CASSLATSRDTEAFF|CASSLAVSRDTEAFF
111	16387	DQA1*02_DQB1*03	15	6	10	9	141	5.66352e-05	22	TRUE	SLV.GSSYE	CASSLVGGSSYEQYF|CASSLVGGSSYEQYF|CASSLVGGSSYEQYF|CASSLVGGSSYEQYF|CASSLVGGSSYEQYF|CASSLVSGSSYEQYF|CASSLVSGSSYEQYF|CASSLVSGSSYEQYF|CASSLVSGSSYEQYF|CASSLVSGSSYEQYF|CASSLVSGSSYEQYF|CASSLVSGSSYEQYF
112	16799	DQA1*02_DQB1*03	15	6	6	9	145	3.36163e-07	Inf	TRUE	RGGGA.KNI	CASRGGGAAKNIQYF|CASRGGGAAKNIQYF|CASRGGGAAKNIQYF|CASRGGGAAKNIQYF|CASRGGGATKNIQYF|CASRGGGATKNIQYF
112	16799	DRB1*07	25	6	6	19	145	1.1895e-05	Inf	TRUE	RGGGA.KNI	CASRGGGAAKNIQYF|CASRGGGAAKNIQYF|CASRGGGAAKNIQYF|CASRGGGAAKNIQYF|CASRGGGATKNIQYF|CASRGGGATKNIQYF
113	17043	DRB1*10	11	6	8	5	143	8.18116e-07	82.8	TRUE	SQVRT.DSP	CASSQVRTDDSPLHF|CASSQVRTDDSPLHF|CASSQVRTEDSPLHF|CASSQVRTEDSPLHF|CASSQVRTEDSPLHF|CASSQVRTEDSPLHF|CASSQVRTEDSPLHF|CASSQVRTEDSPLHF|CASSQVRTEDSPLHF|CASSQVRTEDSPLHF|CASSQVRTEDSPLHF|CASSQVRTEDSPLHF|CASSQVRTEDSPLHF|CASSQVRTEDSPLHF|CASSQVRTEDSPLHF|CASSQVRTEDSPLHF|CASSQVRTEDSPLHF|CASSQVRTEDSPLHF|CASSQVRTEDSPLHF|CASSQVRTEDSPLHF|CASSQVRTEDSPLHF|CASSQVRTEDSPLHF|CASSQVRTEDSPLHF
114	17139	DPB1*14	8	4	4	4	147	3.36351e-06	Inf	TRUE	SPRQGR.ET	CASSPRQGRAETQYF|CASSPRQGRGETQYF|CASSPRQGRGETQYF|CASSPRQGRGETQYF|CASSPRQGRGETQYF|CASSPRQGRGETQYF|CASSPRQGRGETQYF
115	17212	DQA1*02_DQB1*02	21	9	13	12	138	1.73158e-06	23.625	TRUE	SLVGGQ.DT	CASSLVGGQSDTQYF|CASSLVGGQSDTQYF|CASSLVGGQSDTQYF|CASSLVGGQADTQYF|CASSLVGGQADTQYF|CASSLVGGQADTQYF|CASSLVGGQADTQYF|CASSLVGGQADTQYF|CASSLVGGQADTQYF|CASSLVGGQADTQYF|CASSLVGGQADTQYF|CASSLVGGQADTQYF|CASSLVGGQADTQYF|CASSLVGGQADTQYF|CASSLVGGQADTQYF|CASSLVGGQADTQYF|CASSLVGGQADTQYF|CASSLVGGQADTQYF|CASSLVGGQADTQYF|CASSLVGGQADTQYF|CASSLVGGQADTQYF|CASSLVGGQADTQYF|CASSLVGGQADTQYF|CASSLVGGQADTQYF
115	17212	DQA1*02_DQB1*03	15	7	13	8	138	2.64416e-05	18.9583	TRUE	SLVGGQ.DT	CASSLVGGQSDTQYF|CASSLVGGQSDTQYF|CASSLVGGQSDTQYF|CASSLVGGQADTQYF|CASSLVGGQADTQYF|CASSLVGGQADTQYF|CASSLVGGQADTQYF|CASSLVGGQADTQYF|CASSLVGGQADTQYF|CASSLVGGQADTQYF|CASSLVGGQADTQYF|CASSLVGGQADTQYF|CASSLVGGQADTQYF|CASSLVGGQADTQYF|CASSLVGGQADTQYF|CASSLVGGQADTQYF|CASSLVGGQADTQYF|CASSLVGGQADTQYF|CASSLVGGQADTQYF|CASSLVGGQADTQYF|CASSLVGGQADTQYF|CASSLVGGQADTQYF|CASSLVGGQADTQYF|CASSLVGGQADTQYF
115	17212	DRB1*07	25	11	13	14	138	1.78568e-08	48.7143	TRUE	SLVGGQ.DT	CASSLVGGQSDTQYF|CASSLVGGQSDTQYF|CASSLVGGQSDTQYF|CASSLVGGQADTQYF|CASSLVGGQADTQYF|CASSLVGGQADTQYF|CASSLVGGQADTQYF|CASSLVGGQADTQYF|CASSLVGGQADTQYF|CASSLVGGQADTQYF|CASSLVGGQADTQYF|CASSLVGGQADTQYF|CASSLVGGQADTQYF|CASSLVGGQADTQYF|CASSLVGGQADTQYF|CASSLVGGQADTQYF|CASSLVGGQADTQYF|CASSLVGGQADTQYF|CASSLVGGQADTQYF|CASSLVGGQADTQYF|CASSLVGGQADTQYF|CASSLVGGQADTQYF|CASSLVGGQADTQYF|CASSLVGGQADTQYF
116	17616	DRB1*01	18	5	5	13	146	1.40032e-05	Inf	TRUE	S.RGGASYNE	CASSMRGGASYNEQFF|CASSIRGGASYNEQFF|CASSIRGGASYNEQFF|CASSIRGGASYNEQFF|CASSIRGGASYNEQFF|CASSIRGGASYNEQFF
117	17788	DRB1*10	11	4	4	7	147	1.58566e-05	Inf	TRUE	SLA.GGAQET	CASSLAAGGAQETQYF|CASSLASGGAQETQYF|CASSLASGGAQETQYF|CASSLASGGAQETQYF
118	17800	DRB1*01	18	5	5	13	146	1.40032e-05	Inf	TRUE	SLW.GSSSYE	CASSLWAGSSSYEQYF|CASSLWGGSSSYEQYF|CASSLWGGSSSYEQYF|CASSLWGGSSSYEQYF|CASSLWGGSSSYEQYF|CASSLWGGSSSYEQYF|CASSLWGGSSSYEQYF
119	17912	DRB1*01	18	5	5	13	146	1.40032e-05	Inf	TRUE	RRGG.SGANV	CSARRGGLSGANVLTF|CSARRGGLSGANVLTF|CSARRGGLSGANVLTF|CSARRGGLSGANVLTF|CASRRGGVSGANVLTF
120	17932	DQA1*05_DQB1*02	30	11	12	19	139	3.57511e-08	69.4737	TRUE	SSGLA.SYNE	CASSSGLASSYNEQFF|CASSSGLADSYNEQFF|CASSSGLADSYNEQFF|CASSSGLADSYNEQFF|CASSSGLADSYNEQFF|CASSSGLADSYNEQFF|CASSSGLADSYNEQFF|CASSSGLADSYNEQFF|CASSSGLADSYNEQFF|CASSSGLADSYNEQFF|CASSSGLADSYNEQFF|CASSSGLADSYNEQFF|CASSSGLADSYNEQFF|CASSSGLADSYNEQFF|CASSSGLADSYNEQFF|CASSSGLADSYNEQFF|CASSSGLADSYNEQFF|CASSSGLADSYNEQFF
120	17932	DRB1*03	31	10	12	21	139	1.74568e-06	28.0952	TRUE	SSGLA.SYNE	CASSSGLASSYNEQFF|CASSSGLADSYNEQFF|CASSSGLADSYNEQFF|CASSSGLADSYNEQFF|CASSSGLADSYNEQFF|CASSSGLADSYNEQFF|CASSSGLADSYNEQFF|CASSSGLADSYNEQFF|CASSSGLADSYNEQFF|CASSSGLADSYNEQFF|CASSSGLADSYNEQFF|CASSSGLADSYNEQFF|CASSSGLADSYNEQFF|CASSSGLADSYNEQFF|CASSSGLADSYNEQFF|CASSSGLADSYNEQFF|CASSSGLADSYNEQFF|CASSSGLADSYNEQFF
121	17986	DRB1*01	18	5	5	13	146	1.40032e-05	Inf	TRUE	RRGGL.GANV	CSARRGGLSGANVLTF|CSARRGGLSGANVLTF|CSARRGGLSGANVLTF|CSARRGGLSGANVLTF|CSARRGGLAGANVLTF|CSARRGGLAGANVLTF
122	18053	DRB1*13	26	7	9	19	142	6.00465e-05	22.6579	TRUE	SLGLAG.QET	CASSLGLAGGQETQYF|CASSLGLAGGQETQYF|CASSLGLAGGQETQYF|CASSLGLAGGQETQYF|CASSLGLAGGQETQYF|CASSLGLAGGQETQYF|CASSLGLAGGQETQYF|CASSLGLAGGQETQYF|CASSLGLAGGQETQYF|CASSLGLAGAQETQYF
123	18115	DQA1*05_DQB1*03	40	11	12	29	139	1.39983e-06	41.7241	TRUE	RGLAGGG.DT	CSARGLAGGGSDTQYF|CSARGLAGGGTDTQYF|CSARGLAGGGTDTQYF|CSARGLAGGGTDTQYF|CSARGLAGGGTDTQYF|CSARGLAGGGTDTQYF|CSARGLAGGGTDTQYF|CSARGLAGGGTDTQYF|CSARGLAGGGTDTQYF|CSARGLAGGGTDTQYF|CSARGLAGGGTDTQYF|CSARGLAGGGTDTQYF|CSARGLAGGGTDTQYF|CSARGLAGGGTDTQYF
123	18115	DRB1*11	36	10	12	26	139	9.27114e-06	21.7308	TRUE	RGLAGGG.DT	CSARGLAGGGSDTQYF|CSARGLAGGGTDTQYF|CSARGLAGGGTDTQYF|CSARGLAGGGTDTQYF|CSARGLAGGGTDTQYF|CSARGLAGGGTDTQYF|CSARGLAGGGTDTQYF|CSARGLAGGGTDTQYF|CSARGLAGGGTDTQYF|CSARGLAGGGTDTQYF|CSARGLAGGGTDTQYF|CSARGLAGGGTDTQYF|CSARGLAGGGTDTQYF|CSARGLAGGGTDTQYF
124	18197	DPB1*03	20	11	12	9	139	1.18142e-10	158.889	TRUE	SL.SGQGSNQP	CASSLASGQGSNQPQHF|CASSLSSGQGSNQPQHF|CASSLSSGQGSNQPQHF|CASSLSSGQGSNQPQHF|CASSLSSGQGSNQPQHF|CASSLSSGQGSNQPQHF|CASSLSSGQGSNQPQHF|CASSLSSGQGSNQPQHF|CASSLSSGQGSNQPQHF|CASSLSSGQGSNQPQHF|CASSLSSGQGSNQPQHF|CASSLSSGQGSNQPQHF|CASSLSSGQGSNQPQHF|CASSLSSGQGSNQPQHF|CASSLSSGQGSNQPQHF|CASSLSSGQGSNQPQHF|CASSLSSGQGSNQPQHF
125	18238	DRB1*09	9	4	5	5	146	2.94479e-05	112.8	TRUE	SPDP.GTSTDT	CASSPDPAGTSTDTQYF|CASSPDPAGTSTDTQYF|CASSPDPGGTSTDTQYF|CASSPDPGGTSTDTQYF|CASSPDPGGTSTDTQYF|CASSPDPGGTSTDTQYF
126	18249	DRB1*09	9	4	5	5	146	2.94479e-05	112.8	TRUE	SQDPA.SSTDT	CASSQDPAASSTDTQYF|CASSQDPAASSTDTQYF|CASSQDPAGSSTDTQYF|CASSQDPAGSSTDTQYF|CASSQDPAGSSTDTQYF|CASSQDPAGSSTDTQYF
127	18277	DPB1*03	20	5	5	15	146	2.53391e-05	Inf	TRUE	SLSTGQG.NQP	CASSLSTGQGTNQPQHF|CASSLSTGQGTNQPQHF|CASSLSTGQGSNQPQHF|CASSLSTGQGSNQPQHF|CASSLSTGQGSNQPQHF|CASSLSTGQGSNQPQHF
128	62623	DQA1*02_DQB1*02	21	7	9	14	142	1.13572e-05	32	TRUE	CSVDTGFTEAFF	CSVDTGFTEAFF|CSVDTGFTEAFF|CSVDTGFTEAFF|CSVDTGFTEAFF|CSVDTGFTEAFF|CSVDTGFTEAFF|CSVDTGFTEAFF|CSVDTGFTEAFF|CSVDTGFTEAFF|CSVDTGFTEAFF|CSVDTGFTEAFF|CSVDTGFTEAFF
128	62623	DQA1*02_DQB1*03	15	6	9	9	142	2.39467e-05	29.5556	TRUE	CSVDTGFTEAFF	CSVDTGFTEAFF|CSVDTGFTEAFF|CSVDTGFTEAFF|CSVDTGFTEAFF|CSVDTGFTEAFF|CSVDTGFTEAFF|CSVDTGFTEAFF|CSVDTGFTEAFF|CSVDTGFTEAFF|CSVDTGFTEAFF|CSVDTGFTEAFF|CSVDTGFTEAFF
128	62623	DRB1*07	25	9	9	16	142	2.31618e-08	Inf	TRUE	CSVDTGFTEAFF	CSVDTGFTEAFF|CSVDTGFTEAFF|CSVDTGFTEAFF|CSVDTGFTEAFF|CSVDTGFTEAFF|CSVDTGFTEAFF|CSVDTGFTEAFF|CSVDTGFTEAFF|CSVDTGFTEAFF|CSVDTGFTEAFF|CSVDTGFTEAFF|CSVDTGFTEAFF
