# Supplementary material for: Evolution of the tuberculin skin test reveals generalisable Mtb-reactive T cell metaclones
Source: Nat Commun. 2026 Jan 21;17:1900. doi: 10.1038/s41467-026-68678-9 (PMC12923891; doi:10.1038/s41467-026-68678-9)
Supplement: Supplementary file 10 — Supplementary Data 8 [file 41467_2026_68678_MOESM10_ESM.xlsx]

## Sheet: Sheet1
index	cluster	hla	hla_frequency	count_allele	total_allele	count_other	total_other	pvalue	odds_ratio	significant	pattern	CDR3s
1	270	B*08	17	9	16	8	135	2.17582e-06	20.4107	TRUE	S.GQAYE	CASSQGQAYEQYF|CASSSGQAYEQYF|CASSSGQAYEQYF|CAISSGQAYEQYF|CASSEGQAYEQYF|CASSEGQAYEQYF|CASSEGQAYEQYF|CASSEGQAYEQYF|CASSAGQAYEQYF|CASSTGQAYEQYF|CASSTGQAYEQYF|CAWSVGQAYEQYF|CASSLGQAYEQYF|CASSLGQAYEQYF|CASSLGQAYEQYF|CASSLGQAYEQYF|CASSLGQAYEQYF|CASSLGQAYEQYF|CASSLGQAYEQYF|CASSLGQAYEQYF|CASSLGQAYEQYF|CASSLGQAYEQYF|CASSLGQAYEQYF|CASSLGQAYEQYF|CASSLGQAYEQYF|CASSLGQAYEQYF|CASSLGQAYEQYF|CASSLGQAYEQYF
2	3764	B*07	19	6	6	13	145	1.82233e-06	Inf	TRUE	SL.GDQP	CASSLEGDQPQHF|CASSLEGDQPQHF|CASSLEGDQPQHF|CASSLEGDQPQHF|CASSLEGDQPQHF|CASSLEGDQPQHF|CASSLEGDQPQHF|CASSLEGDQPQHF|CASSLSGDQPQHF|CASSLGGDQPQHF
3	6075	B*49	6	4	4	2	147	7.20753e-07	Inf	TRUE	GW.YE	CASGWAYEQYF|CASGWAYEQYF|CASGWAYEQYF|CASGWAYEQYF|CASGWSYEQYF|CASGWSYEQYF|CASGWSYEQYF
4	9901	B*08	17	8	12	9	139	1.71839e-06	28.8889	TRUE	SL.QAYE	CASSLGQAYEQYF|CASSLGQAYEQYF|CASSLGQAYEQYF|CASSLGQAYEQYF|CASSLGQAYEQYF|CASSLGQAYEQYF|CASSLGQAYEQYF|CASSLGQAYEQYF|CASSLGQAYEQYF|CASSLGQAYEQYF|CASSLGQAYEQYF|CASSLGQAYEQYF|CASSLGQAYEQYF|CASSLGQAYEQYF|CASSLGQAYEQYF|CASSLGQAYEQYF|CASSLAQAYEQYF
5	10509	B*08	17	8	11	9	140	6.07346e-07	38.8148	TRUE	SLG.AYE	CASSLGQAYEQYF|CASSLGQAYEQYF|CASSLGQAYEQYF|CASSLGQAYEQYF|CASSLGQAYEQYF|CASSLGQAYEQYF|CASSLGQAYEQYF|CASSLGQAYEQYF|CASSLGQAYEQYF|CASSLGQAYEQYF|CASSLGQAYEQYF|CASSLGQAYEQYF|CASSLGQAYEQYF|CASSLGQAYEQYF|CASSLGQAYEQYF|CASSLGQAYEQYF|CASSLGEAYEQYF|CASSLGEAYEQYF
