# Supplementary material for: Evolution of the tuberculin skin test reveals generalisable Mtb-reactive T cell metaclones
Source: Nat Commun. 2026 Jan 21;17:1900. doi: 10.1038/s41467-026-68678-9 (PMC12923891; doi:10.1038/s41467-026-68678-9)
Supplement: Supplementary file 11 — Supplementary Data 9 [file 41467_2026_68678_MOESM11_ESM.xlsx]

## Sheet: Sheet1
Filename	chain	dataset	UIN	disease.group	tissue.group	comment
09-0131_TCRB.tsv	beta	blood	09-0131	Cancer	blood
09-0131T_TCRB.tsv	beta	lung	09-0131	Cancer	lung	tumor
09-0169A_TCRB.tsv	beta	lung	09-0169	TB	lung	most diseased
09-0171A_TCRB.tsv	beta	lung	09-0171	TB	lung	most diseased
09-0171C_TCRB.tsv	beta	lung	09-0171	TB	lung	least diseased
09-0194_TCRB.tsv	beta	blood	09-0194	Cancer	blood
09-0199_TCRB.tsv	beta	blood	09-0199	TB	blood
09-0199A_TCRB.tsv	beta	lung	09-0199	TB	lung	most diseased
09-0199B_TCRB.tsv	beta	lung	09-0199	TB	lung	medium diseased
09-0199C_TCRB.tsv	beta	lung	09-0199	TB	lung	least diseased
09-0200_TCRB.tsv	beta	blood	09-0200	TB	blood
09-0200A_TCRB.tsv	beta	lung	09-0200	TB	lung	most diseased
09-0200B_TCRB.tsv	beta	lung	09-0200	TB	lung	medium diseased
09-0200C_TCRB.tsv	beta	lung	09-0200	TB	lung	least diseased
09-0213_TCRB.tsv	beta	blood	09-0213	Cancer	blood
09-0213A_TCRB.tsv	beta	lung	09-0213	Cancer	lung	normal
09-0213C_TCRB.tsv	beta	lung	09-0213	Cancer	lung	normal
09-0215_TCRB.tsv	beta	blood	09-0215	Cancer	blood
09-0215Cancer_TCRB.tsv	beta	lung	09-0215	Cancer	lung	tumor
09-0215Control_TCRB.tsv	beta	lung	09-0215	Cancer	lung	normal
09-0228_TCRB.tsv	beta	blood	09-0228	TB	blood
09-0228A_TCRB.tsv	beta	lung	09-0228	TB	lung	most diseased
09-0231.tsv	beta	blood	09-0231	TB	blood
09-0231A.tsv	beta	lung	09-0231	TB	lung	most diseased
09-0231C.tsv	beta	lung	09-0231	TB	lung	least diseased
09-0234.tsv	beta	blood	09-0234	TB	blood
09-0234A.tsv	beta	lung	09-0234	TB	lung	most diseased
09-0234C.tsv	beta	lung	09-0234	TB	lung	least diseased
09-0236.tsv	beta	blood	09-0236	TB	blood
09-0236A.tsv	beta	lung	09-0236	TB	lung	most diseased
09-0236C.tsv	beta	lung	09-0236	TB	lung	least diseased
09-0245.tsv	beta	blood	09-0245	TB	blood
09-0245A.tsv	beta	lung	09-0245	TB	lung	most diseased
09-0245C.tsv	beta	lung	09-0245	TB	lung	least diseased
09-0246.tsv	beta	blood	09-0246	TB	blood
09-0246A.tsv	beta	lung	09-0246	TB	lung	most diseased
09-0246C.tsv	beta	lung	09-0246	TB	lung	least diseased
09-0247A.tsv	beta	lung	09-0247	TB	lung	most diseased
09-0247C.tsv	beta	lung	09-0247	TB	lung	least diseased
09-0248-1.tsv	beta	blood	09-0248	TB	blood	replicate 1
09-0248-2.tsv	beta	blood	09-0248	TB	blood	replicate 2
09-0253.tsv	beta	blood	09-0253	TB	blood
09-0253A.tsv	beta	lung	09-0253	TB	lung	most diseased
09-0253C.tsv	beta	lung	09-0253	TB	lung	least diseased
09-0254.tsv	beta	blood	09-0254	TB	blood
09-0254A.tsv	beta	lung	09-0254	TB	lung	most diseased
09-0254C.tsv	beta	lung	09-0254	TB	lung	least diseased
09-0268-CD4posCD69neg.tsv	beta	CD4	09-0268	TB	lung	CD69-negative
09-0268-CD4posCD69pos.tsv	beta	CD4	09-0268	TB	lung	CD69-positive
09-0268-P-CD4posCD69neg.tsv	beta	CD4	09-0268	TB	blood	CD69-negative
09-0269-CD4posCD69neg.tsv	beta	CD4	09-0269	TB	lung	CD69-negative
09-0269-CD4posCD69pos.tsv	beta	CD4	09-0269	TB	lung	CD69-positive
09-0269-P-CD4posCD69neg.tsv	beta	CD4	09-0269	TB	blood	CD69-negative
09-0273-CD4posCD69neg.tsv	beta	CD4	09-0273	TB	lung	CD69-negative
09-0273-CD4posCD69pos.tsv	beta	CD4	09-0273	TB	lung	CD69-positive
09-0273-P-CD4posCD69neg.tsv	beta	CD4	09-0273	TB	blood	CD69-negative
09-0274-CD4posCD69neg.tsv	beta	CD4	09-0274	TB	lung	CD69-negative
09-0274-CD4posCD69pos.tsv	beta	CD4	09-0274	TB	lung	CD69-positive
09-0274-P-CD4posCD69neg.tsv	beta	CD4	09-0274	TB	blood	CD69-negative
09-0275-CD4posCD69neg.tsv	beta	CD4	09-0275	TB	lung	CD69-negative
09-0275-CD4posCD69pos.tsv	beta	CD4	09-0275	TB	lung	CD69-positive
09-0275-P-CD4posCD69neg.tsv	beta	CD4	09-0275	TB	blood	CD69-negative
