# Supplementary material for: Evolution of the tuberculin skin test reveals generalisable Mtb-reactive T cell metaclones
Source: Nat Commun. 2026 Jan 21;17:1900. doi: 10.1038/s41467-026-68678-9 (PMC12923891; doi:10.1038/s41467-026-68678-9)
Supplement: Supplementary file 14 — Source Data [file 41467_2026_68678_MOESM14_ESM.xlsx]

## Sheet: Table 1
UIN	Sample	Sex	Age	Ethnicity
ACT12	saline	Male	40	African
ACT13	saline	Male	18	South Asian
BCG12	saline	Female	21	European
BCG14	saline	Male	20	European
BCG15	saline	Female	21	European
HV11	saline	Female	20	European
HV12	saline	Female	18	European
HV16	saline	Female	19	European
LAT10	saline	Female	38	European
LAT13	saline	Male	28	East Asian
LAT14	saline	Female	NA	Unknown
PTB007	saline	Female	23	American
PTB043	saline	Male	26	American
PTB069	saline	Female	37	American
PTB072	saline	Female	59	American
PTB073	saline	Female	51	American
PTB081	saline	Male	36	American
TT1	saline	Female	62	European
TT10	saline	Female	34	African
TT11	saline	Male	37	African
TT12	saline	Male	75	European
TT14	saline	Female	23	Mixed
TT15	saline	Female	36	East Asian
TT16	saline	Male	20	African
TT17	saline	Female	27	European
TT18	saline	Male	28	South Asian
TT20	saline	Male	39	European
TT21	saline	Female	28	South Asian
TT3	saline	Male	27	European
TT5	saline	Male	25	African
TT6	saline	Female	51	European
TT8	saline	Male	42	American
TT9	saline	Female	19	South Asian
BH0022	TST_D2	Male	47	European
BH0029	TST_D2	Male	23	European
BH0046	TST_D2	Male	18	African
BH0047	TST_D2	Male	40	East Asian
BH0049	TST_D2	Male	34	South Asian
BH0050	TST_D2	Male	55	South Asian
BH0051	TST_D2	Female	19	African
BH0054	TST_D2	Male	31	European
BH0055	TST_D2	Male	30	European
BH0059	TST_D2	Male	25	South Asian
BH0069	TST_D2	Male	32	South Asian
BH0071	TST_D2	Male	38	European
BH0073	TST_D2	Female	59	African
BH0074	TST_D2	Female	44	European
BH0085	TST_D2	Female	37	European
BH0087	TST_D2	Male	18	Mixed
BH0093	TST_D2	Male	56	African
BH0094	TST_D2	Male	27	African
BH0095	TST_D2	Male	47	European
BH0097	TST_D2	Female	37	African
BH0098	TST_D2	Female	28	East Asian
BH0100	TST_D2	Male	43	African
BH0104	TST_D2	Male	59	East Asian
BH0105	TST_D2	Male	31	European
BH0108	TST_D2	Female	33	South Asian
BH0109	TST_D2	Female	55	South Asian
BH0112	TST_D2	Male	57	South Asian
BH0119	TST_D2	Male	37	South Asian
BH0123	TST_D2	Female	37	South Asian
BH0124	TST_D2	Female	32	South Asian
BH0125	TST_D2	Female	40	African
BH0129	TST_D2	Female	19	South Asian
BH0131	TST_D2	Male	36	European
BH0135	TST_D2	Male	25	African
BH0143	TST_D2	Female	23	South Asian
BH0145	TST_D2	Male	22	African
BH0147	TST_D2	Male	33	South Asian
BH0158	TST_D2	Female	43	South Asian
BH0160	TST_D2	Female	28	East Asian
BH0161	TST_D2	Female	30	East Asian
BH0162	TST_D2	Female	26	European
BH0163	TST_D2	Female	42	South Asian
BH0164	TST_D2	Male	33	South Asian
BH0174	TST_D2	Female	30	African
BH0175	TST_D2	Male	34	South Asian
BH0178	TST_D2	Female	29	European
HM0065	TST_D2	Male	50	South Asian
HM0068	TST_D2	Female	38	East Asian
HM0079	TST_D2	Female	37	European
HM0091	TST_D2	Male	35	European
HM0096	TST_D2	Female	49	African
HM0103	TST_D2	Female	31	East Asian
HM0106	TST_D2	Female	40	American
HM0107	TST_D2	Male	28	European
HM0141	TST_D2	Female	50	European
HM0171	TST_D2	Female	31	European
NM0041	TST_D2	Male	20	South Asian
NM0044	TST_D2	Female	39	African
NM0064	TST_D2	Female	30	African
NM0072	TST_D2	Male	43	European
NM0099	TST_D2	Male	27	African
NM0113	TST_D2	Female	49	European
NM0126	TST_D2	Male	58	East Asian
NM0136	TST_D2	Female	20	African
NM0137	TST_D2	Male	60	African
NM0146	TST_D2	Female	26	African
NM0155	TST_D2	Female	40	African
NM0169	TST_D2	Male	35	African
NM0172	TST_D2	Female	48	African
NM0221	TST_D2	Female	32	African
RF0009	TST_D2	Male	37	European
RF0032	TST_D2	Male	38	South Asian
RF0034	TST_D2	Female	30	South Asian
RF0036	TST_D2	Female	29	South Asian
RF0037	TST_D2	Female	44	South Asian
RF0057	TST_D2	Female	34	American
RF0058	TST_D2	Female	28	European
RF0078	TST_D2	Female	39	South Asian
RF0081	TST_D2	Female	29	East Asian
RF0148	TST_D2	Male	40	South Asian
RF0173	TST_D2	Male	52	European
RF0227	TST_D2	Male	56	European
RF0235	TST_D2	Female	38	East Asian
WH0001	TST_D2	Male	37	South Asian
WH0002	TST_D2	Female	30	African
WH0003	TST_D2	Male	36	South Asian
WH0004	TST_D2	Female	26	East Asian
WH0005	TST_D2	Female	37	African
WH0006	TST_D2	Male	28	European
WH0007	TST_D2	Male	20	European
WH0008	TST_D2	Male	29	European
WH0010	TST_D2	Male	52	European
WH0011	TST_D2	Female	27	European
WH0012	TST_D2	Female	45	European
WH0013	TST_D2	Male	54	African
WH0014	TST_D2	Male	37	African
WH0015	TST_D2	Female	34	Unknown
WH0016	TST_D2	Male	32	European
WH0017	TST_D2	Female	29	African
WH0018	TST_D2	Male	19	South Asian
WH0019	TST_D2	Female	45	African
WH0020	TST_D2	Male	36	South Asian
WH0021	TST_D2	Male	29	East Asian
WH0024	TST_D2	Female	56	European
WH0026	TST_D2	Male	54	European
WH0028	TST_D2	Female	28	South Asian
WH0030	TST_D2	Female	28	European
WH0031	TST_D2	Female	38	European
WH0033	TST_D2	Male	32	South Asian
WH0035	TST_D2	Male	45	African
WH0038	TST_D2	Male	34	European
WH0039	TST_D2	Female	57	South Asian
WH0040	TST_D2	Male	37	African
WH0043	TST_D2	Female	40	African
WH0052	TST_D2	Female	39	European
WH0060	TST_D2	Male	18	African
WH0061	TST_D2	Male	38	African
WH0062	TST_D2	Male	58	African
WH0063	TST_D2	Male	50	East Asian
WH0066	TST_D2	Male	43	African
WH0067	TST_D2	Female	43	South Asian
WH0070	TST_D2	Female	29	European
WH0075	TST_D2	Female	60	South Asian
WH0076	TST_D2	Female	60	European
WH0077	TST_D2	Female	42	African
WH0080	TST_D2	Female	39	African
WH0082	TST_D2	Female	57	African
WH0083	TST_D2	Female	32	European
WH0084	TST_D2	Female	41	East Asian
WH0086	TST_D2	Female	45	European
WH0088	TST_D2	Female	19	East Asian
WH0089	TST_D2	Male	33	East Asian
WH0090	TST_D2	Male	20	African
WH0102	TST_D2	Female	29	South Asian
WH0110	TST_D2	Female	31	European
WH0111	TST_D2	Female	52	European
WH0115	TST_D2	Female	54	African
WH0116	TST_D2	Male	36	European
WH0117	TST_D2	Female	42	East Asian
WH0118	TST_D2	Male	37	African
WH0120	TST_D2	Female	NA	European
WH0121	TST_D2	Female	46	European
WH0122	TST_D2	Male	48	East Asian
WH0127	TST_D2	Male	23	European
WH0128	TST_D2	Male	48	South Asian
WH0130	TST_D2	Female	35	African
WH0132	TST_D2	Female	27	East Asian
WH0133	TST_D2	Female	34	Unknown
WH0134	TST_D2	Male	20	East Asian
WH0142	TST_D2	Female	59	American
WH0144	TST_D2	Female	45	European
WH0149	TST_D2	Female	32	East Asian
WH0151	TST_D2	Female	56	European
WH0152	TST_D2	Male	32	European
WH0153	TST_D2	Male	60	European
WH0154	TST_D2	Female	34	African
WH0156	TST_D2	Male	21	European
WH0157	TST_D2	Female	27	East Asian
WH0159	TST_D2	Female	31	South Asian
WH0165	TST_D2	Male	31	East Asian
WH0166	TST_D2	Male	34	European
WH0167	TST_D2	Female	49	African
WH0168	TST_D2	Male	33	African
WH0170	TST_D2	Male	35	South Asian
WH0176	TST_D2	Female	27	East Asian
WH0177	TST_D2	Female	30	European
WH0179	TST_D2	Male	33	East Asian
WH0180	TST_D2	Female	34	European
WH0181	TST_D2	Male	27	African
WH0182	TST_D2	Male	33	African
WH0183	TST_D2	Male	42	European
WH0184	TST_D2	Female	24	East Asian
WH0185	TST_D2	Male	25	African
WH0186	TST_D2	Female	39	African
WH0187	TST_D2	Female	27	East Asian
WH0188	TST_D2	Male	18	African
WH0189	TST_D2	Female	46	South Asian
WH0191	TST_D2	Female	45	European
WH0192	TST_D2	Male	24	European
WH0193	TST_D2	Male	28	European
WH0194	TST_D2	Female	54	European
WH0195	TST_D2	Female	21	Unknown
WH0196	TST_D2	Female	26	African
WH0197	TST_D2	Female	52	African
WH0198	TST_D2	Male	40	African
WH0199	TST_D2	Male	37	European
WH0200	TST_D2	Male	46	African
WH0201	TST_D2	Male	33	African
WH0202	TST_D2	Female	39	African
WH0203	TST_D2	Male	43	African
WH0204	TST_D2	Female	31	East Asian
WH0205	TST_D2	Female	31	East Asian
WH0206	TST_D2	Female	29	East Asian
WH0208	TST_D2	Male	33	European
WH0209	TST_D2	Male	29	African
WH0210	TST_D2	Female	30	East Asian
WH0212	TST_D2	Female	44	African
WH0213	TST_D2	Female	34	East Asian
WH0214	TST_D2	Male	30	African
WH0215	TST_D2	Female	45	East Asian
WH0216	TST_D2	Female	30	East Asian
WH0217	TST_D2	Female	30	East Asian
WH0218	TST_D2	Female	43	African
WH0219	TST_D2	Male	31	East Asian
WH0222	TST_D2	Male	33	East Asian
WH0223	TST_D2	Female	57	African
WH0224	TST_D2	Male	37	East Asian
WH0225	TST_D2	Male	32	African
WH0226	TST_D2	Female	26	European
WH0228	TST_D2	Female	37	Unknown
WH0230	TST_D2	Male	31	East Asian
WH0231	TST_D2	Male	30	South Asian
WH0232	TST_D2	Male	35	European
WH0233	TST_D2	Female	30	East Asian
WH0237	TST_D2	Female	30	African
WH0238	TST_D2	Male	20	European
BH0022	TST_D7	Male	47	European
BH0029	TST_D7	Male	23	European
BH0046	TST_D7	Male	18	African
BH0047	TST_D7	Male	40	East Asian
BH0049	TST_D7	Male	34	South Asian
BH0050	TST_D7	Male	55	South Asian
BH0051	TST_D7	Female	19	African
BH0054	TST_D7	Male	31	European
BH0055	TST_D7	Male	30	European
BH0059	TST_D7	Male	25	South Asian
BH0073	TST_D7	Female	59	African
BH0074	TST_D7	Female	44	European
BH0087	TST_D7	Male	18	Mixed
BH0093	TST_D7	Male	56	African
BH0094	TST_D7	Male	27	African
BH0095	TST_D7	Male	47	European
BH0097	TST_D7	Female	37	African
BH0098	TST_D7	Female	28	East Asian
BH0100	TST_D7	Male	43	African
BH0104	TST_D7	Male	59	East Asian
BH0105	TST_D7	Male	31	European
BH0108	TST_D7	Female	33	South Asian
BH0112	TST_D7	Male	57	South Asian
BH0119	TST_D7	Male	37	South Asian
BH0124	TST_D7	Female	32	South Asian
BH0125	TST_D7	Female	40	African
BH0129	TST_D7	Female	19	South Asian
BH0131	TST_D7	Male	36	European
BH0145	TST_D7	Male	22	African
BH0147	TST_D7	Male	33	South Asian
BH0160	TST_D7	Female	28	East Asian
BH0161	TST_D7	Female	30	East Asian
BH0162	TST_D7	Female	26	European
BH0163	TST_D7	Female	42	South Asian
BH0164	TST_D7	Male	33	South Asian
BH0175	TST_D7	Male	34	South Asian
HM0068	TST_D7	Female	38	East Asian
HM0091	TST_D7	Male	35	European
HM0096	TST_D7	Female	49	African
HM0103	TST_D7	Female	31	East Asian
HM0106	TST_D7	Female	40	American
HM0107	TST_D7	Male	28	European
HM0141	TST_D7	Female	50	European
HM0171	TST_D7	Female	31	European
NM0041	TST_D7	Male	20	South Asian
NM0044	TST_D7	Female	39	African
NM0113	TST_D7	Female	49	European
NM0126	TST_D7	Male	58	East Asian
NM0136	TST_D7	Female	20	African
NM0146	TST_D7	Female	26	African
NM0155	TST_D7	Female	40	African
NM0169	TST_D7	Male	35	African
NM0221	TST_D7	Female	32	African
RF0025	TST_D7	Female	32	South Asian
RF0032	TST_D7	Male	38	South Asian
RF0034	TST_D7	Female	30	South Asian
RF0037	TST_D7	Female	44	South Asian
RF0053	TST_D7	Female	32	European
RF0058	TST_D7	Female	28	European
RF0078	TST_D7	Female	39	South Asian
RF0081	TST_D7	Female	29	East Asian
RF0148	TST_D7	Male	40	South Asian
RF0173	TST_D7	Male	52	European
WH0001	TST_D7	Male	37	South Asian
WH0002	TST_D7	Female	30	African
WH0003	TST_D7	Male	36	South Asian
WH0005	TST_D7	Female	37	African
WH0010	TST_D7	Male	52	European
WH0011	TST_D7	Female	27	European
WH0012	TST_D7	Female	45	European
WH0013	TST_D7	Male	54	African
WH0017	TST_D7	Female	29	African
WH0018	TST_D7	Male	19	South Asian
WH0019	TST_D7	Female	45	African
WH0020	TST_D7	Male	36	South Asian
WH0021	TST_D7	Male	29	East Asian
WH0024	TST_D7	Female	56	European
WH0026	TST_D7	Male	54	European
WH0031	TST_D7	Female	38	European
WH0033	TST_D7	Male	32	South Asian
WH0035	TST_D7	Male	45	African
WH0038	TST_D7	Male	34	European
WH0039	TST_D7	Female	57	South Asian
WH0040	TST_D7	Male	37	African
WH0043	TST_D7	Female	40	African
WH0045	TST_D7	Female	20	African
WH0060	TST_D7	Male	18	African
WH0061	TST_D7	Male	38	African
WH0062	TST_D7	Male	58	African
WH0063	TST_D7	Male	50	East Asian
WH0066	TST_D7	Male	43	African
WH0067	TST_D7	Female	43	South Asian
WH0070	TST_D7	Female	29	European
WH0075	TST_D7	Female	60	South Asian
WH0076	TST_D7	Female	60	European
WH0077	TST_D7	Female	42	African
WH0080	TST_D7	Female	39	African
WH0082	TST_D7	Female	57	African
WH0083	TST_D7	Female	32	European
WH0084	TST_D7	Female	41	East Asian
WH0086	TST_D7	Female	45	European
WH0088	TST_D7	Female	19	East Asian
WH0089	TST_D7	Male	33	East Asian
WH0090	TST_D7	Male	20	African
WH0102	TST_D7	Female	29	South Asian
WH0110	TST_D7	Female	31	European
WH0111	TST_D7	Female	52	European
WH0115	TST_D7	Female	54	African
WH0116	TST_D7	Male	36	European
WH0118	TST_D7	Male	37	African
WH0120	TST_D7	Female	NA	European
WH0121	TST_D7	Female	46	European
WH0122	TST_D7	Male	48	East Asian
WH0127	TST_D7	Male	23	European
WH0128	TST_D7	Male	48	South Asian
WH0130	TST_D7	Female	35	African
WH0132	TST_D7	Female	27	East Asian
WH0133	TST_D7	Female	34	Unknown
WH0134	TST_D7	Male	20	East Asian
WH0139	TST_D7	Female	56	African
WH0142	TST_D7	Female	59	American
WH0144	TST_D7	Female	45	European
WH0149	TST_D7	Female	32	East Asian
WH0150	TST_D7	Male	32	South Asian
WH0152	TST_D7	Male	32	European
WH0154	TST_D7	Female	34	African
WH0156	TST_D7	Male	21	European
WH0157	TST_D7	Female	27	East Asian
WH0159	TST_D7	Female	31	South Asian
WH0165	TST_D7	Male	31	East Asian
WH0166	TST_D7	Male	34	European
WH0167	TST_D7	Female	49	African
WH0168	TST_D7	Male	33	African
WH0170	TST_D7	Male	35	South Asian
WH0176	TST_D7	Female	27	East Asian
WH0177	TST_D7	Female	30	European
WH0181	TST_D7	Male	27	African
WH0182	TST_D7	Male	33	African
WH0183	TST_D7	Male	42	European
WH0184	TST_D7	Female	24	East Asian
WH0185	TST_D7	Male	25	African
WH0186	TST_D7	Female	39	African
WH0187	TST_D7	Female	27	East Asian
WH0188	TST_D7	Male	18	African
WH0189	TST_D7	Female	46	South Asian
WH0191	TST_D7	Female	45	European
WH0193	TST_D7	Male	28	European
WH0194	TST_D7	Female	54	European
WH0196	TST_D7	Female	26	African
WH0199	TST_D7	Male	37	European
WH0200	TST_D7	Male	46	African
WH0210	TST_D7	Female	30	East Asian
WH0215	TST_D7	Female	45	East Asian
WH0220	TST_D7	Female	26	East Asian
WH0223	TST_D7	Female	57	African
WH0224	TST_D7	Male	37	East Asian
WH0228	TST_D7	Female	37	Unknown
WH0229	TST_D7	Male	39	South Asian

## Sheet: Table 2
UIN	Sample	Sex	Age	Ethnicity
LAT01	Blood	Male	35	African
LAT16	Blood	Female	30	American
RBM030	Blood	Female	31	European
RBM043	Blood	Male	42	European
RBM046	Blood	Female	32	European
RBM047	Blood	Female	30	European
RBM049	Blood	Female	33	European
RBM054	Blood	Male	34	European
RBM068	Blood	Female	30	European
RBM075	Blood	Female	29	European
RBM077	Blood	Female	38	European
RBM083	Blood	Male	36	European
RF0009	Blood	Male	37	European
WH0006	Blood	Male	28	European
WH0007	Blood	Male	20	European
WH0008	Blood	Male	29	European
WH0014	Blood	Male	37	African
WH0015	Blood	Female	34	Unknown
WH0016	Blood	Male	32	European
WH0020	Blood	Male	36	South Asian
LAT01	PBMC	Male	35	African
LAT16	PBMC	Female	30	American
RBM054	PBMC	Male	34	European
RBM077	PBMC	Female	38	European
RF0009	PBMC	Male	37	European
WH0006	PBMC	Male	28	European
WH0007	PBMC	Male	20	European
WH0008	PBMC	Male	29	European
WH0014	PBMC	Male	37	African
WH0015	PBMC	Female	34	Unknown
WH0016	PBMC	Male	32	European
WH0020	PBMC	Male	36	South Asian
LAT01	TST_D2	Male	35	African
LAT16	TST_D2	Female	30	American
RBM030	TST_D2	Female	31	European
RBM043	TST_D2	Male	42	European
RBM047	TST_D2	Female	30	European
RBM049	TST_D2	Female	33	European
RBM054	TST_D2	Male	34	European
RBM068	TST_D2	Female	30	European
RBM083	TST_D2	Male	36	European
RF0009	TST_D2	Male	37	European
WH0006	TST_D2	Male	28	European
WH0007	TST_D2	Male	20	European
WH0008	TST_D2	Male	29	European
WH0014	TST_D2	Male	37	African
WH0015	TST_D2	Female	34	Unknown
WH0016	TST_D2	Male	32	European
WH0020	TST_D2	Male	36	South Asian
BH0022	TST_D7	Male	47	European
BH0029	TST_D7	Male	23	European
BH0046	TST_D7	Male	18	African
BH0047	TST_D7	Male	40	East Asian
BH0049	TST_D7	Male	34	South Asian
BH0050	TST_D7	Male	55	South Asian
BH0051	TST_D7	Female	19	African
BH0054	TST_D7	Male	31	European
BH0055	TST_D7	Male	30	European
BH0059	TST_D7	Male	25	South Asian
BH0073	TST_D7	Female	59	African
BH0074	TST_D7	Female	44	European
BH0085	TST_D7	Female	37	European
BH0087	TST_D7	Male	18	Mixed
BH0093	TST_D7	Male	56	African
BH0094	TST_D7	Male	27	African
BH0097	TST_D7	Female	37	African
BH0098	TST_D7	Female	28	East Asian
BH0100	TST_D7	Male	43	African
BH0104	TST_D7	Male	59	East Asian
BH0105	TST_D7	Male	31	European
BH0108	TST_D7	Female	33	South Asian
BH0112	TST_D7	Male	57	South Asian
BH0119	TST_D7	Male	37	South Asian
BH0124	TST_D7	Female	32	South Asian
BH0125	TST_D7	Female	40	African
BH0129	TST_D7	Female	19	South Asian
BH0131	TST_D7	Male	36	European
BH0145	TST_D7	Male	22	African
BH0147	TST_D7	Male	33	South Asian
BH0160	TST_D7	Female	28	East Asian
BH0161	TST_D7	Female	30	East Asian
BH0162	TST_D7	Female	26	European
BH0163	TST_D7	Female	42	South Asian
BH0164	TST_D7	Male	33	South Asian
BH0175	TST_D7	Male	34	South Asian
HM0068	TST_D7	Female	38	East Asian
HM0091	TST_D7	Male	35	European
HM0096	TST_D7	Female	49	African
HM0103	TST_D7	Female	31	East Asian
HM0106	TST_D7	Female	40	American
HM0107	TST_D7	Male	28	European
HM0141	TST_D7	Female	50	European
LAT01	TST_D7	Male	35	African
LAT16	TST_D7	Female	30	American
NM0041	TST_D7	Male	20	South Asian
NM0044	TST_D7	Female	39	African
NM0113	TST_D7	Female	49	European
NM0126	TST_D7	Male	58	East Asian
NM0136	TST_D7	Female	20	African
NM0146	TST_D7	Female	26	African
NM0155	TST_D7	Female	40	African
NM0169	TST_D7	Male	35	African
NM0221	TST_D7	Female	32	African
RF0009	TST_D7	Male	37	European
RF0025	TST_D7	Female	32	South Asian
RF0032	TST_D7	Male	38	South Asian
RF0034	TST_D7	Female	30	South Asian
RF0037	TST_D7	Female	44	South Asian
RF0053	TST_D7	Female	32	European
RF0058	TST_D7	Female	28	European
RF0078	TST_D7	Female	39	South Asian
RF0081	TST_D7	Female	29	East Asian
RF0173	TST_D7	Male	52	European
WH0001	TST_D7	Male	37	South Asian
WH0002	TST_D7	Female	30	African
WH0003	TST_D7	Male	36	South Asian
WH0005	TST_D7	Female	37	African
WH0006	TST_D7	Male	28	European
WH0007	TST_D7	Male	20	European
WH0008	TST_D7	Male	29	European
WH0010	TST_D7	Male	52	European
WH0011	TST_D7	Female	27	European
WH0012	TST_D7	Female	45	European
WH0013	TST_D7	Male	54	African
WH0014	TST_D7	Male	37	African
WH0015	TST_D7	Female	34	Unknown
WH0016	TST_D7	Male	32	European
WH0017	TST_D7	Female	29	African
WH0018	TST_D7	Male	19	South Asian
WH0019	TST_D7	Female	45	African
WH0020	TST_D7	Male	36	South Asian
WH0021	TST_D7	Male	29	East Asian
WH0026	TST_D7	Male	54	European
WH0031	TST_D7	Female	38	European
WH0033	TST_D7	Male	32	South Asian
WH0035	TST_D7	Male	45	African
WH0038	TST_D7	Male	34	European
WH0039	TST_D7	Female	57	South Asian
WH0040	TST_D7	Male	37	African
WH0043	TST_D7	Female	40	African
WH0045	TST_D7	Female	20	African
WH0052	TST_D7	Female	39	European
WH0060	TST_D7	Male	18	African
WH0062	TST_D7	Male	58	African
WH0063	TST_D7	Male	50	East Asian
WH0066	TST_D7	Male	43	African
WH0067	TST_D7	Female	43	South Asian
WH0070	TST_D7	Female	29	European
WH0075	TST_D7	Female	60	South Asian
WH0076	TST_D7	Female	60	European
WH0077	TST_D7	Female	42	African
WH0080	TST_D7	Female	39	African
WH0082	TST_D7	Female	57	African
WH0083	TST_D7	Female	32	European
WH0084	TST_D7	Female	41	East Asian
WH0086	TST_D7	Female	45	European
WH0088	TST_D7	Female	19	East Asian
WH0089	TST_D7	Male	33	East Asian
WH0090	TST_D7	Male	20	African
WH0102	TST_D7	Female	29	South Asian
WH0110	TST_D7	Female	31	European
WH0111	TST_D7	Female	52	European
WH0115	TST_D7	Female	54	African
WH0116	TST_D7	Male	36	European
WH0118	TST_D7	Male	37	African
WH0120	TST_D7	Female	NA	European
WH0121	TST_D7	Female	46	European
WH0122	TST_D7	Male	48	East Asian
WH0127	TST_D7	Male	23	European
WH0128	TST_D7	Male	48	South Asian
WH0130	TST_D7	Female	35	African
WH0132	TST_D7	Female	27	East Asian
WH0133	TST_D7	Female	34	Unknown
WH0134	TST_D7	Male	20	East Asian
WH0139	TST_D7	Female	56	African
WH0140	TST_D7	Female	36	African
WH0142	TST_D7	Female	59	American
WH0144	TST_D7	Female	45	European
WH0149	TST_D7	Female	32	East Asian
WH0150	TST_D7	Male	32	South Asian
WH0152	TST_D7	Male	32	European
WH0154	TST_D7	Female	34	African
WH0156	TST_D7	Male	21	European
WH0157	TST_D7	Female	27	East Asian
WH0159	TST_D7	Female	31	South Asian
WH0165	TST_D7	Male	31	East Asian
WH0166	TST_D7	Male	34	European
WH0167	TST_D7	Female	49	African
WH0168	TST_D7	Male	33	African
WH0170	TST_D7	Male	35	South Asian
WH0176	TST_D7	Female	27	East Asian
WH0177	TST_D7	Female	30	European
WH0181	TST_D7	Male	27	African
WH0182	TST_D7	Male	33	African
WH0183	TST_D7	Male	42	European
WH0184	TST_D7	Female	24	East Asian
WH0185	TST_D7	Male	25	African
WH0186	TST_D7	Female	39	African
WH0187	TST_D7	Female	27	East Asian
WH0188	TST_D7	Male	18	African
WH0189	TST_D7	Female	46	South Asian
WH0191	TST_D7	Female	45	European
WH0193	TST_D7	Male	28	European
WH0194	TST_D7	Female	54	European
WH0196	TST_D7	Female	26	African
WH0199	TST_D7	Male	37	European
WH0200	TST_D7	Male	46	African
WH0210	TST_D7	Female	30	East Asian
WH0215	TST_D7	Female	45	East Asian
WH0220	TST_D7	Female	26	East Asian
WH0223	TST_D7	Female	57	African
WH0224	TST_D7	Male	37	East Asian
WH0228	TST_D7	Female	37	Unknown
WH0229	TST_D7	Male	39	South Asian

## Sheet: Table 3
index	publicity	cluster	hla	hla_frequency	count_allele	total_allele	count_other	total_other	pvalue	odds_ratio	Vs	consensus	regex	CDR3s
8	82/128	57	DRB1*15	54	33	46	21	105	1.84e-09	10.1538	TRBV20-1	CSARVGGNTGELFF	CS[AG][PRT]L?[ADEHIKLMQRSTV][AGS]?G[PS]?[AN]?TGELFF	CSARQGGNTGELFF|CSARSGGNTGELFF|CSARDGGNTGELFF|CSARSGGNTGELFF|CSARAGGNTGELFF|CSARHGGNTGELFF|CSAREGGNTGELFF|CSARMGGNTGELFF|CSARSSGNTGELFF|CSARLAGNTGELFF|CSARVAGNTGELFF|CSARSGGNTGELFF|CSARAGGNTGELFF|CSARLAGNTGELFF|CSARRGGNTGELFF|CSARQGGNTGELFF|CSARVAGNTGELFF|CSARVAGNTGELFF|CSARRGGNTGELFF|CSARQGGNTGELFF|CSARVGGNTGELFF|CSARVGGNTGELFF|CSARRGGNTGELFF|CSGRVGGNTGELFF|CSARRGGNTGELFF|CSARLGGNTGELFF|CSARVGGNT…
76	78/128	2752	DQA1*01_DQB1*05	60	20	25	40	126	9.3e-06	8.6	TRBV20-1	CSAGGLAGNEQFF	CS[AV][GNPR][DG][ILPR][AGQSY][AGN]N?[DGHNRTVY]EQ[FY]F	CSAGGLAGNEQFF|CSARGLAGDEQFF|CSAGGLAGVEQFF|CSAGGLAGVEQFF|CSAGGLGGNEQFF|CSAGGLAGNEQFF|CSAGGISGNEQFF|CSAGGLAGNEQFF|CSAGGLAGNEQFF|CSAGGLAGNEQYF|CSAGGLAGHEQFF|CSVPGLAGNEQYF|CSAGGLAGNEQYF|CSAGGLAGVEQFF|CSAGGLANNEQFF|CSAGGLYGNEQFF|CSAGGLAGTEQFF|CSAGGPAGNEQFF|CSAGGLAGYEQYF|CSAGGLAGVEQFF|CSAGGLAGNEQFF|CSVGGLAGNEQFF|CSAGGLAGNEQYF|CSAGGLAGYEQYF|CSAGGLAGDEQFF|CSAGGLAGNNEQFF|CSAGGLAGNNEQFF|CSANGLAGDEQYF|CSAGG…
13	69/128	140	DRB1*15	54	29	38	25	113	3.55e-09	11.3422	TRBV7-9	CASSLGSVSYEQYF	CASS[LRTW]G?[AST][ILQTV]?[ADGKMNRS][HPY]EQYF	CASSLGSISYEQYF|CASSLGSLSYEQYF|CASSLGSLSYEQYF|CASSLGSVAYEQYF|CASSLGSTAYEQYF|CASSLGSISYEQYF|CASSLGTTSYEQYF|CASSLGSVDYEQYF|CASSLGSTSYEQYF|CASSLGSVSYEQYF|CASSLGSTSYEQYF|CASSLSISYEQYF|CASSLGSIAYEQYF|CASSLGSVMYEQYF|CASSLGSLAYEQYF|CASSLGSISYEQYF|CASSLGSIAYEQYF|CASSLGSVSYEQYF|CASSLGSVGYEQYF|CASSLGSTSYEQYF|CASSLGSVAYEQYF|CASSLGSVSYEQYF|CASSLGSSYEQYF|CASSLGSTSYEQYF|CASSLGSVSYEQYF|CASSLGSTGYEQYF|CASSLGTVSYE…
21	64/128	6	DRB1*04	31	24	52	7	99	4.41e-08	11.2653	TRBV20-1	CSARDLGLAEETQYF	CSAR[DEN][FLV][AGKR][EGHLQTW]AEETQYF	CSARDLGLAEETQYF|CSARDLGLAEETQYF|CSARDLGQAEETQYF|CSARDLRLAEETQYF|CSARDLRLAEETQYF|CSARDLGLAEETQYF|CSARDLRQAEETQYF|CSARDLGLAEETQYF|CSARDLGLAEETQYF|CSARDLGLAEETQYF|CSARDLGQAEETQYF|CSARDLRQAEETQYF|CSARDLGGAEETQYF|CSARDLRQAEETQYF|CSARDLRLAEETQYF|CSARDLGLAEETQYF|CSARDLGLAEETQYF|CSARDLGLAEETQYF|CSARDLGLAEETQYF|CSARDLGLAEETQYF|CSARDLGQAEETQYF|CSARDLRLAEETQYF|CSARDLRQAEETQYF|CSARDLALAEETQYF|CSARDLGHAEETQYF…
39	60/128	12186	DQA1*05_DQB1*03	40	20	31	20	120	4.63e-07	9.09091	TRBV29-1	CSVGETQYF	CS[AGTV][EG][EGQTV]?[DE]TQYF	CSVGETQYF|CSVGETQYF|CSVGETQYF|CSVGETQYF|CSTGEETQYF|CSVGETQYF|CSVGETQYF|CSVGETQYF|CSVGETQYF|CSVGETQYF|CSVGETQYF|CSVGETQYF|CSVGETQYF|CSVGETQYF|CSVGETQYF|CSVGETQYF|CSVGQETQYF|CSVGETQYF|CSAGTETQYF|CSAGQETQYF|CSVGVETQYF|CSVGETQYF|CSVGETQYF|CSVGGETQYF|CSVGGETQYF|CSVGETQYF|CSGGDTQYF|CSVEETQYF|CSVGETQYF|CSVGETQYF|CSVGETQYF|CSVGETQYF|CSVGETQYF|CSVGETQYF|CSVGETQYF|CSVGETQYF|CSVGETQYF|CSVGETQYF
33	56/128	3238	DRB1*10	11	9	22	2	129	2.61e-07	43.9615	TRBV20-1	CSARAGYGYTF	CS[ALTV][RSV][AGS][DGQS]?[DGLNTV]?[FY][GS]YTF	CSLRSGYGYTF|CSTRAGYGYTF|CSVRGGYGYTF|CSARSYGYTF|CSARSGNYGYTF|CSARADYGYTF|CSAVAGYGYTF|CSARSGYGYTF|CSARGGYGYTF|CSARGGYGYTF|CSARGLYGYTF|CSARAGYGYTF|CSARGGYGYTF|CSARGGYGYTF|CSARSGYGYTF|CSVRAGYGYTF|CSARSGYGYTF|CSARAGFSYTF|CSARSGYGYTF|CSARGGFGYTF|CSARAGYGYTF|CSARAGYGYTF|CSARAGYGYTF|CSARAGYGYTF|CSARAGYGYTF|CSARGGFGYTF|CSARSGYGYTF|CSARGGYGYTF|CSARAGYGYTF|CSARAGYGYTF|CSARAGYGYTF|CSARAGYGYTF|CSVRSGYGYTF|CSA…
91	50/128	6280	DRB1*11	36	18	34	18	117	2.17e-05	6.1875	TRBV7-9	CASSLEGETQYF	CASS[AKLMPQRS][EV]?[EGQ][DE]TQYF	CASSQEGETQYF|CASSQEGETQYF|CASSLEEETQYF|CASSREGETQYF|CASSMEGETQYF|CASSLEEETQYF|CASSREGETQYF|CASSQEQETQYF|CASSSEGETQYF|CASSLEGETQYF|CASSSEGETQYF|CASSLEEETQYF|CASSQEGETQYF|CASSQEGETQYF|CASSQEGETQYF|CASSKEGETQYF|CASSQEGETQYF|CASSSEGETQYF|CASSAEGETQYF|CASSAEGETQYF|CASSQEGETQYF|CASSQEGETQYF|CASSLVEETQYF|CASSQEGETQYF|CASSLVGETQYF|CASSLEGETQYF|CASSLEGETQYF|CASSLEGETQYF|CASSREGETQYF|CASSLEEETQYF|CASSKEGET…
6	49/128	2679	DPB1*04	72	30	32	42	119	8.91e-10	27.5	TRBV18	CASSRGAQTYEQYF	CASS[AKQRTV]G[AQS]G?[AGLMQSV][ST]YEQYF	CASSRGSLTYEQYF|CASSRGAATYEQYF|CASSQGAGTYEQYF|CASSRGAQTYEQYF|CASSRGAQTYEQYF|CASSRGAATYEQYF|CASSQGAVTYEQYF|CASSRGAGTYEQYF|CASSRGSLTYEQYF|CASSRGAGATYEQYF|CASSTGAMTYEQYF|CASSQGAQTYEQYF|CASSRGAGTYEQYF|CASSRGAVTYEQYF|CASSRGAQTYEQYF|CASSRGSQTYEQYF|CASSRGSMTYEQYF|CASSQGAMTYEQYF|CASSRGAQTYEQYF|CASSRGAVTYEQYF|CASSAGAQTYEQYF|CASSRGAQTYEQYF|CASSRGAMTYEQYF|CASSRGALTYEQYF|CASSRGQQTYEQYF|CASSTGAQTYEQYF|CASSRGAQ…
100	47/128	7654	DRB1*13	26	13	27	13	124	2.73e-05	7.92857	TRBV20-1	CSARGQGNEQFF	CSAR[EGMQS][DQ]?[AGKY][GN]EQ[FY]F	CSARGQYNEQFF|CSARGQGNEQFF|CSARGQGNEQFF|CSARGQGNEQFF|CSARSQGNEQYF|CSARSQGNEQYF|CSARGQGNEQFF|CSAREQGNEQFF|CSARQQGNEQFF|CSAREDGNEQFF|CSARGQGNEQFF|CSAREQGNEQFF|CSARGQGNEQFF|CSARGQGNEQFF|CSARMQGNEQFF|CSARGQGNEQYF|CSARGQGNEQFF|CSARGQGNEQYF|CSARGQGNEQYF|CSARGQGNEQYF|CSARGQGNEQYF|CSARGQGNEQYF|CSARGQGNEQYF|CSARSQGNEQFF|CSARGQGNEQFF|CSAREQGNEQFF|CSARSQGNEQYF|CSARGQANEQFF|CSARGQGNEQFF|CSARGQGNEQFF|CSARGQANE…
97	43/128	278	DRB1*10	11	6	12	5	139	2.39e-05	26.8	TRBV6-6|TRBV6-5|TRBV6-9	CASSPGRETQYF	CA[ST][AS]P?[PSY][GS]Q?[AKQRT][DEGQ]TQYF	CASSPSRETQYF|CASSPGRETQYF|CASSPGRETQYF|CASSPGQDTQYF|CASSPGKETQYF|CASSPGAETQYF|CASSPGADTQYF|CASSPGQDTQYF|CASSPGADTQYF|CASSPGADTQYF|CASSPGQQDTQYF|CASSSGRETQYF|CASSPGRETQYF|CATSPGRQTQYF|CASSPGRETQYF|CASSPGRDTQYF|CASSPGADTQYF|CASSPGRDTQYF|CASSPGRETQYF|CASSPGRETQYF|CASAPGADTQYF|CASSPGRGTQYF|CASSPGQDTQYF|CASSPGTDTQYF|CASSPPGRETQYF|CASSYGRETQYF|CASSPSRETQYF
51	42/128	2581	DQA1*01_DQB1*05	60	22	27	38	124	1.38e-06	9.95789	TRBV20-1	CSASKRDEQFF	CS[AGT][AS][GKPQR]G?RD[ET][ALQ][FY]F	CSASKRDEAFF|CSASRRDEQYF|CSASKGRDEQYF|CSASKGRDEQYF|CSASKRDELFF|CSASKRDEAFF|CSASKRDEQYF|CSASKRDEQYF|CSASKRDELFF|CSASPRDEQFF|CSASKRDEQFF|CSASKRDEQFF|CSGSRRDEQFF|CSASKRDEQFF|CSASKRDEQFF|CSASKRDEQFF|CSASKRDEQYF|CSASKRDEQFF|CSAAKRDEAFF|CSASKRDEQFF|CSAAKRDEAFF|CSASKRDEQFF|CSGAQRDEAFF|CSASKRDEQFF|CSASPRDEAFF|CSASPRDEAFF|CSASKRDEAFF|CSASKRDEAFF|CSGAKRDEQFF|CSAAKRDEQFF|CSASKRDTQYF|CSASKRDEQYF|CSTAKRDEQFF|C…
7	30/128	1296	DQA1*05_DQB1*02	30	16	21	14	130	1.15e-09	26.5143	TRBV12-4	CASSLIEGQPQHF	CASS[LQ][GILV]G?[EV][ADEGNSV]QP[LQ]HF	CASSLLENQPQHF|CASSLIEGQPQHF|CASSLIEDQPQHF|CASSLLENQPQHF|CASSLLENQPQHF|CASSLLESQPQHF|CASSLIEGQPQHF|CASSLIEGQPQHF|CASSLIEGQPQHF|CASSLIEGQPQHF|CASSLIEGQPQHF|CASSLIEGQPQHF|CASSLIEGQPQHF|CASSLLENQPQHF|CASSLLENQPQHF|CASSLIEEQPQHF|CASSLLENQPQHF|CASSLIEGQPQHF|CASSQLENQPQHF|CASSLIEAQPQHF|CASSLIEDQPQHF|CASSLLENQPQHF|CASSLLEGQPQHF|CASSLIEGQPQHF|CASSLLENQPQHF|CASSLIEDQPQHF|CASSLIEGQPQHF|CASSLIEGQPQHF|CASSLLG…
47	30/128	114	DRB1*15	54	22	29	32	122	1.13e-06	8.83929	TRBV20-1	CSARASGGEAKNIQYF	C[RS]A[RS][AEGKLMQRST][AGRS]G[AG]E[AN]K[HN]IQYF	CSARLGGGEAKNIQYF|CSARASGGEAKNIQYF|CSARASGGEAKNIQYF|CSARRGGGEAKNIQYF|CSARMGGGEAKNIQYF|CSARAGGGEAKNIQYF|CSARASGGEAKNIQYF|CSARESGGEAKNIQYF|CSARSSGGEAKNIQYF|CSARLSGGEAKNIQYF|CSARASGGEAKNIQYF|CRARLSGGEAKNIQYF|CSARLRGGEAKNIQYF|CSARTSGGEAKNIQYF|CSARTSGGEAKNIQYF|CSARESGGEAKNIQYF|CSARLGGGEAKNIQYF|CSARSSGGEAKNIQYF|CSARRSGGEAKNIQYF|CSARLAGGEAKNIQYF|CSARLSGGEAKNIQYF|CSARTSGGEAKNIQYF|CSARLGGGEAKNIQYF|CSARKGGG…
59	29/128	1452	DRB1*15	54	18	22	36	129	2.36e-06	11.625	TRBV27	CASSFEGNYGYTF	CA[ST]S[FLPRSY][DE]G[NS]YGYTF	CASSPEGNYGYTF|CASSLEGNYGYTF|CASSPDGNYGYTF|CASSPEGNYGYTF|CASSSEGNYGYTF|CASSFEGNYGYTF|CASSPEGNYGYTF|CASSFEGNYGYTF|CASSFEGNYGYTF|CASSSEGNYGYTF|CASSPDGNYGYTF|CASSLEGNYGYTF|CASSFEGNYGYTF|CASSRDGSYGYTF|CASSRDGNYGYTF|CATSREGNYGYTF|CASSPDGNYGYTF|CASSFEGNYGYTF|CASSYEGNYGYTF|CASSFEGNYGYTF|CASSFEGNYGYTF|CASSFEGNYGYTF|CASSFEGNYGYTF|CASSPEGNYGYTF|CASSLEGNYGYTF|CASSFEGNYGYTF|CASSFEGNYGYTF|CASSSEGNYGYTF|CASSFEG…
156	29/128	6171	DRB1*11	36	16	31	20	120	0.000134393	5.33333	TRBV5-1	CASSPSPGNYGYTF	CAS[AMSTY][ILPQT][DS]P[AG]NYGYTF	CASSPSPGNYGYTF|CASSPSPGNYGYTF|CASSPSPGNYGYTF|CASSPSPGNYGYTF|CASSLDPGNYGYTF|CASTPSPGNYGYTF|CASSPSPGNYGYTF|CASSLSPGNYGYTF|CASSLSPANYGYTF|CASTPSPGNYGYTF|CASSLSPGNYGYTF|CASSLSPGNYGYTF|CASSPSPGNYGYTF|CASSLSPGNYGYTF|CASSLSPGNYGYTF|CASSPSPGNYGYTF|CASMPSPGNYGYTF|CASSLSPGNYGYTF|CASSLSPANYGYTF|CASSPSPGNYGYTF|CASYPSPGNYGYTF|CASSPSPGNYGYTF|CASAPSPGNYGYTF|CASSLSPANYGYTF|CASSLSPGNYGYTF|CASSISPGNYGYTF|CASTLSPGN…
22	28/128	1312	DRB1*11	36	16	21	20	130	4.53e-08	17.6	TRBV5-1	CASSLEGNYGYTF	CAS[ST][FKLNQS][ADE]G?G[HNQ]YGYTF	CASSSEGHYGYTF|CASSLEGNYGYTF|CASSFEGNYGYTF|CASSLEGNYGYTF|CASSKEGNYGYTF|CASSLAGNYGYTF|CASSSEGQYGYTF|CASSQEGNYGYTF|CASSSEGNYGYTF|CASSLEGNYGYTF|CASSNEGNYGYTF|CASSSEGNYGYTF|CASSLEGNYGYTF|CASSLEGNYGYTF|CASSSEGQYGYTF|CASTLEGNYGYTF|CASSLEGGNYGYTF|CASSSDGNYGYTF|CASSLAGNYGYTF|CASSFEGNYGYTF|CASSFEGNYGYTF|CASSLEGNYGYTF|CASSSEGNYGYTF|CASSQEGNYGYTF|CASSQEGNYGYTF
31	28/128	4107	DPB1*04	72	24	26	48	125	2.26e-07	19.25	TRBV15	CATSSRTGSGYTF	CATS[AIKLSV]RTG[GQST][FG]Y[IT]F	CATSSRTGSGYTF|CATSSRTGSGYTF|CATSVRTGSGYTF|CATSSRTGGGYTF|CATSARTGSGYTF|CATSARTGSGYTF|CATSVRTGSGYTF|CATSSRTGQGYTF|CATSSRTGSGYTF|CATSIRTGSGYTF|CATSSRTGSFYTF|CATSIRTGTGYTF|CATSSRTGSGYTF|CATSARTGSGYTF|CATSIRTGTGYTF|CATSSRTGSGYTF|CATSSRTGQGYTF|CATSKRTGQGYTF|CATSVRTGSGYTF|CATSSRTGSGYIF|CATSVRTGQGYTF|CATSIRTGQGYTF|CATSKRTGQGYTF|CATSSRTGSGYTF|CATSSRTGSGYTF|CATSSRTGQGYTF|CATSSRTGSGYTF|CATSVRTGSGYTF|CATSVRT…
78	28/128	1343	DRB1*15	54	14	16	40	135	1.04e-05	16.625	TRBV7-9	CASSLGTPNQPQHF	CASS[ILP]G[DIQTV]N?[GP][GNP]QPQHF	CASSLGTPGQPQHF|CASSLGIPNQPQHF|CASSLGTNPNQPQHF|CASSLGTPNQPQHF|CASSLGTPNQPQHF|CASSLGTPNQPQHF|CASSIGTPNQPQHF|CASSLGTPNQPQHF|CASSLGIPNQPQHF|CASSLGTPGQPQHF|CASSLGTPGQPQHF|CASSLGQPNQPQHF|CASSLGTPPQPQHF|CASSLGDPGQPQHF|CASSLGVPGQPQHF|CASSLGTGGQPQHF|CASSLGIPNQPQHF|CASSPGIPNQPQHF|CASSLGIPNQPQHF|CASSLGTPNQPQHF
0	26/128	2875	DPB1*03	20	17	22	3	129	2.21e-15	142.8	TRBV27	CASSLSSGQGSNQPQHF	CASSL[AS][AGPSTV]GQG[AST]NQPQHF	CASSLSSGQGSNQPQHF|CASSLSAGQGTNQPQHF|CASSLSAGQGSNQPQHF|CASSLSVGQGSNQPQHF|CASSLSVGQGSNQPQHF|CASSLSPGQGSNQPQHF|CASSLSSGQGSNQPQHF|CASSLSSGQGSNQPQHF|CASSLSGGQGSNQPQHF|CASSLSSGQGSNQPQHF|CASSLSAGQGSNQPQHF|CASSLSPGQGSNQPQHF|CASSLSAGQGSNQPQHF|CASSLSTGQGSNQPQHF|CASSLSAGQGSNQPQHF|CASSLSAGQGSNQPQHF|CASSLSTGQGSNQPQHF|CASSLSAGQGSNQPQHF|CASSLSAGQGSNQPQHF|CASSLSSGQGSNQPQHF|CASSLSSGQGSNQPQHF|CASSLSSGQGSNQPQHF|CAS…
58	26/128	25	DRB1*15	54	18	22	36	129	2.36e-06	11.625	TRBV7-6|TRBV7-7|TRBV7-8	CASSLLAGAYNEQFF	CASS[AFGLPQSY]LAGT?[AS]YNEQFF	CASSALAGAYNEQFF|CASSPLAGAYNEQFF|CASSPLAGAYNEQFF|CASSPLAGSYNEQFF|CASSLLAGSYNEQFF|CASSPLAGAYNEQFF|CASSQLAGAYNEQFF|CASSALAGSYNEQFF|CASSLLAGAYNEQFF|CASSALAGSYNEQFF|CASSALAGAYNEQFF|CASSLLAGTAYNEQFF|CASSGLAGAYNEQFF|CASSSLAGSYNEQFF|CASSLLAGSYNEQFF|CASSGLAGAYNEQFF|CASSYLAGAYNEQFF|CASSLLAGAYNEQFF|CASSPLAGAYNEQFF|CASSLLAGAYNEQFF|CASSLLAGAYNEQFF|CASSPLAGAYNEQFF|CASSFLAGAYNEQFF|CASSLLAGSYNEQFF|CASSLLAGAYNEQF…
67	26/128	12200	DQA1*05_DQB1*03	40	13	17	27	134	6.37e-06	12.8796	TRBV20-1	CSARDRQGNQPQHF	CSAR[ADEG][FLRT][DEGNQRTV]G[NR]QPQHF	CSARDLQGNQPQHF|CSARDREGNQPQHF|CSARDRTGNQPQHF|CSARDRQGNQPQHF|CSARDRQGNQPQHF|CSARDRQGNQPQHF|CSARDRQGNQPQHF|CSARDRTGNQPQHF|CSARDRRGNQPQHF|CSARDRDGNQPQHF|CSARDFTGNQPQHF|CSARERQGNQPQHF|CSARDRRGNQPQHF|CSARARQGNQPQHF|CSARDRTGNQPQHF|CSARDRQGRQPQHF|CSARDLQGNQPQHF|CSARDTRGNQPQHF|CSARDTQGNQPQHF|CSARDRQGNQPQHF|CSARDRVGNQPQHF|CSARDRGGNQPQHF|CSARDRTGNQPQHF|CSARDTQGNQPQHF|CSARDLTGNQPQHF|CSARDRVGNQPQHF|CSARDRNGN…
125	26/128	220	DRB1*15	54	17	23	37	128	6.19e-05	6.96847	TRBV7-2	CASSSRREQYF	CAS[SV][ADFGHLRST]RRE[APQT][FY]F	CASSLRREQFF|CASSGRREQYF|CASSARREQYF|CASSSRREQYF|CASSLRREQFF|CASSLRREQFF|CASSSRREQYF|CASSRRREQFF|CASSLRREQYF|CASSARREAFF|CASSRRREQFF|CASSARREQYF|CASSGRREQYF|CASSLRREAFF|CASSLRREQYF|CASSSRREQYF|CASSSRREAFF|CASSSRREAFF|CASSSRREQYF|CASSLRREQYF|CASSARREQYF|CASSDRREQFF|CASSSRREQYF|CASVSRREQFF|CASSSRREQYF|CASSARREAFF|CASSSRREQYF|CASSFRREQYF|CASSSRREAFF|CASSTRREQYF|CASSDRREQYF|CASSHRREQYF|CASSSRREQYF|CAS…
1	25/128	12109	DRB1*11	36	22	25	14	126	4.06e-14	58.6667	TRBV6-1	CASRWGSYNEQFF	CA[AST][KQR][FILVWY]G[ADEGMNPQST]YNEQ[FY]F	CASRFGAYNEQFF|CASRFGTYNEQFF|CASRFGPYNEQFF|CATQWGSYNEQFF|CASKWGQYNEQFF|CASRWGQYNEQFF|CASRFGAYNEQFF|CASRWGQYNEQFF|CASRWGAYNEQFF|CASRLGEYNEQFF|CASRWGEYNEQFF|CASRWGEYNEQFF|CASRWGSYNEQFF|CASRFGTYNEQFF|CASRWGDYNEQFF|CASRWGSYNEQFF|CASRWGEYNEQFF|CASRWGGYNEQFF|CAARWGSYNEQFF|CASRFGGYNEQFF|CASRWGEYNEQFF|CASRWGSYNEQFF|CASKFGEYNEQFF|CASRWGSYNEQFF|CASRFGMYNEQFF|CASRFGSYNEQFF|CASRWGEYNEQFF|CASRIGEYNEQFF|CASRVGS…
146	25/128	9572	DQA1*02_DQB1*03	15	7	15	8	136	8.94e-05	14	TRBV29-1	CSVGTGGTDTQYF	CS[AGV][AGS][PST][AGPS]G?G[EGT]?DTQYF	CSVGTSGGTDTQYF|CSVGTAGTDTQYF|CSVGTSGTDTQYF|CSAGTSGTDTQYF|CSAGTPGTDTQYF|CSGGTGGTDTQYF|CSVGTGGTDTQYF|CSVGTPGTDTQYF|CSVGTGGTDTQYF|CSVGPPGTDTQYF|CSAGTSGDTQYF|CSAGTSGTDTQYF|CSVGTGGTDTQYF|CSVGTGGTDTQYF|CSVGTPGTDTQYF|CSAGTGGTDTQYF|CSVGTSGEDTQYF|CSVGTGGTDTQYF|CSAGTGGDTQYF|CSAGTSGGDTQYF|CSVGTSGTDTQYF|CSVGTGGTDTQYF|CSGGTGGTDTQYF|CSVSTGGTDTQYF|CSVATGGTDTQYF|CSGGTSGTDTQYF|CSVGSGGTDTQYF
157	25/128	2672	DRB1*16	9	5	12	4	139	0.000138389	24.1071	TRBV9	CASSVGQNTEAFF	CASS[AEV]D?[GHS][GQTV][ADN]TEAFF	CASSVGQATEAFF|CASSEGQATEAFF|CASSVGGNTEAFF|CASSVGQATEAFF|CASSVGQNTEAFF|CASSVGGNTEAFF|CASSVGVNTEAFF|CASSVGVNTEAFF|CASSVGTNTEAFF|CASSVGQATEAFF|CASSAGQATEAFF|CASSVGQNTEAFF|CASSVDGQNTEAFF|CASSVSQNTEAFF|CASSVSQNTEAFF|CASSVGQATEAFF|CASSVGQDTEAFF|CASSVGQATEAFF|CASSVGQATEAFF|CASSVHQNTEAFF
88	24/128	1301	DRB1*15	54	15	18	39	133	1.52e-05	12.0513	TRBV7-9	CASSLGNSNQPQHF	CASS[AGLPQS]GN[PS]NQPQHF	CASSLGNSNQPQHF|CASSLGNSNQPQHF|CASSLGNSNQPQHF|CASSLGNSNQPQHF|CASSLGNSNQPQHF|CASSSGNSNQPQHF|CASSLGNSNQPQHF|CASSLGNSNQPQHF|CASSLGNSNQPQHF|CASSLGNSNQPQHF|CASSLGNSNQPQHF|CASSPGNSNQPQHF|CASSLGNSNQPQHF|CASSLGNSNQPQHF|CASSLGNSNQPQHF|CASSLGNSNQPQHF|CASSLGNSNQPQHF|CASSLGNSNQPQHF|CASSLGNSNQPQHF|CASSLGNPNQPQHF|CASSLGNSNQPQHF|CASSLGNSNQPQHF|CASSQGNSNQPQHF|CASSLGNSNQPQHF|CASSAGNSNQPQHF|CASSGGNSNQPQHF|CASSQGNSN…
17	23/128	12032	DQA1*05_DQB1*03	40	16	19	24	132	2.29e-08	24	TRBV5-4	CASSLEGNYGYTF	CASS[AFLRS]EG[ANS]YGYTF	CASSLEGNYGYTF|CASSLEGAYGYTF|CASSLEGSYGYTF|CASSLEGNYGYTF|CASSSEGSYGYTF|CASSLEGSYGYTF|CASSLEGNYGYTF|CASSLEGSYGYTF|CASSSEGNYGYTF|CASSLEGSYGYTF|CASSLEGSYGYTF|CASSLEGSYGYTF|CASSLEGSYGYTF|CASSLEGNYGYTF|CASSLEGNYGYTF|CASSLEGSYGYTF|CASSLEGSYGYTF|CASSSEGSYGYTF|CASSLEGNYGYTF|CASSLEGNYGYTF|CASSLEGSYGYTF|CASSLEGNYGYTF|CASSLEGNYGYTF|CASSLEGSYGYTF|CASSLEGNYGYTF|CASSSEGNYGYTF|CASSLEGNYGYTF|CASSLEGNYGYTF|CASSLEG…
46	23/128	12418	DQA1*05_DQB1*03	40	16	22	24	129	1e-06	11.6667	TRBV5-4|TRBV5-5|TRBV5-6	CASSREGLGEQYF	C[AV]S[AST][GLPQRST][DE]GLG[EKT][AQ][FY]F	CASSSEGLGEQYF|CASSREGLGEQFF|CASSTEGLGEQYF|CASSREGLGKQYF|CASSLEGLGEQYF|CASSLEGLGEQFF|CASSPEGLGEQYF|CASSPEGLGEQFF|CASSREGLGEQFF|CASSGEGLGEQFF|CASTREGLGEQYF|CASSPEGLGEAFF|CASTREGLGEQFF|CASSREGLGEQYF|CASSPEGLGEQYF|CVSSPEGLGEQYF|CASSPEGLGEQYF|CASSSEGLGEQFF|CASSSEGLGEQFF|CASSREGLGEQYF|CASSREGLGEQYF|CASSGEGLGEQFF|CASAREGLGEQYF|CASSSDGLGEQYF|CASSLEGLGEQYF|CASSSEGLGEQYF|CASSSEGLGEQYF|CASTREGLGEQYF|CASSSEG…
54	23/128	3240	DRB1*10	11	7	13	4	138	1.58e-06	39.0833	TRBV24-1	CATSSGSNEQFF	CAT[ST][QSTV][GH][AGS][GNY]EQ[FY]F	CATSTGSNEQFF|CATSSGSNEQFF|CATTSGSNEQFF|CATSTGSNEQYF|CATTSGSNEQFF|CATSTGSNEQYF|CATSSGSNEQFF|CATSSGGNEQFF|CATSSGANEQFF|CATSSHGNEQFF|CATSSGGNEQFF|CATSTGSNEQFF|CATSTGSNEQFF|CATSSHGNEQFF|CATTTGSNEQFF|CATSTGSGEQYF|CATSSGSNEQFF|CATSTGSNEQFF|CATTSGSNEQFF|CATSQGSNEQFF|CATSSGSNEQFF|CATSTGSYEQYF|CATSSGANEQFF|CATSTGSGEQYF|CATSSGANEQYF|CATTSGANEQFF|CATSTGSNEQFF|CATSSGSNEQYF|CATSSGSNEQFF|CATSVGANEQFF|CATSSGANE…
48	22/128	18	DRB1*15	54	16	18	38	133	1.14e-06	20	TRBV29-1	CSGGTSGRSYEQYF	CS[AG]GTSGR[AS]YEQ[FY]F	CSGGTSGRSYEQYF|CSGGTSGRSYEQYF|CSGGTSGRSYEQYF|CSGGTSGRSYEQFF|CSGGTSGRSYEQYF|CSGGTSGRSYEQYF|CSGGTSGRAYEQYF|CSGGTSGRSYEQYF|CSGGTSGRSYEQYF|CSGGTSGRSYEQYF|CSGGTSGRSYEQYF|CSGGTSGRAYEQYF|CSGGTSGRSYEQYF|CSGGTSGRSYEQYF|CSGGTSGRSYEQYF|CSAGTSGRSYEQYF|CSGGTSGRSYEQYF|CSGGTSGRSYEQYF|CSGGTSGRSYEQYF|CSGGTSGRSYEQYF|CSGGTSGRSYEQYF|CSGGTSGRSYEQYF|CSGGTSGRSYEQYF|CSGGTSGRSYEQYF|CSGGTSGRSYEQYF|CSGGTSGRSYEQYF|CSGGTSGRS…
10	20/128	2748	DPB1*03	20	11	14	9	137	3.17e-09	52.1481	TRBV6-1	CASSEALQGTYGYTF	CASSEA[HILTV][QRT]G[ISTV]YGYTF	CASSEALTGTYGYTF|CASSEALQGTYGYTF|CASSEALQGIYGYTF|CASSEALQGTYGYTF|CASSEALQGSYGYTF|CASSEALQGVYGYTF|CASSEALQGSYGYTF|CASSEAIRGVYGYTF|CASSEALRGTYGYTF|CASSEAHQGIYGYTF|CASSEALQGTYGYTF|CASSEAVQGTYGYTF|CASSEATQGSYGYTF|CASSEAVQGVYGYTF|CASSEAVRGTYGYTF|CASSEALQGTYGYTF|CASSEALQGSYGYTF|CASSEALQGIYGYTF|CASSEALRGTYGYTF
36	20/128	6144	DQA1*05_DQB1*03	40	13	15	27	136	4.22e-07	26.2407	TRBV20-1	CSAGVEQFF	CS[AS]G[AHIRVY]?G?EQ[FY]F	CSAGVEQFF|CSAGVEQYF|CSAGVGEQFF|CSAGVGEQFF|CSAGVGEQFF|CSAGVGEQFF|CSAGRGEQFF|CSAGVGEQFF|CSAGVEQFF|CSAGEQYF|CSSGAGEQFF|CSAGVEQYF|CSAGVGEQFF|CSAGVEQFF|CSAGVEQYF|CSAGHEQYF|CSAGIEQYF|CSAGVEQYF|CSAGYEQYF
37	20/128	16721	DRB1*13	26	11	15	15	136	4.33e-07	22.1833	TRBV5-1	CASSLGLAGGQETQYF	CASS[AGLPQST]G[GL]AG?[AG][QV]ETQYF	CASSPGLAGGQETQYF|CASSPGLAGQETQYF|CASSPGLAGGVETQYF|CASSAGLAGGQETQYF|CASSGGLAGGQETQYF|CASSLGLAGGQETQYF|CASSLGLAGGQETQYF|CASSPGGAGGQETQYF|CASSLGLAGGQETQYF|CASSLGLAGGQETQYF|CASSSGLAGGQETQYF|CASSLGLAGAQETQYF|CASSPGLAGGQETQYF|CASSTGLAGGQETQYF|CASSLGLAGGQETQYF|CASSSGLAGGQETQYF|CASSLGLAGGQETQYF|CASSPGLAGGQETQYF|CASSQGLAGGQETQYF|CASSPGLAGGQETQYF
102	20/128	12240	DQA1*05_DQB1*03	40	10	12	30	139	2.9e-05	18.1667	TRBV5-4	CASSLEGGLTEAFF	CASS[LR]EG?G[ILV][GT]EAFF	CASSREGGLTEAFF|CASSLEGGITEAFF|CASSLEGGLTEAFF|CASSLEGGLTEAFF|CASSLEGGITEAFF|CASSLEGGITEAFF|CASSLEGGLTEAFF|CASSLEGGLGEAFF|CASSLEGGLGEAFF|CASSLEGGLTEAFF|CASSLEGGVTEAFF|CASSLEGGLGEAFF|CASSLEGGVTEAFF|CASSLEGGLTEAFF|CASSLEGLGEAFF
27	19/128	3282	DRB1*10	11	7	10	4	141	1.19e-07	79.9167	TRBV6-6|TRBV6-9|TRBV6-5	CASSSNQPQHF	CAS[CGNST]SNQPQHF	CASSSNQPQHF|CASSSNQPQHF|CASSSNQPQHF|CASSSNQPQHF|CASSSNQPQHF|CASGSNQPQHF|CASSSNQPQHF|CASSSNQPQHF|CASSSNQPQHF|CASSSNQPQHF|CASSSNQPQHF|CASSSNQPQHF|CASCSNQPQHF|CASSSNQPQHF|CASCSNQPQHF|CASNSNQPQHF|CASSSNQPQHF|CASSSNQPQHF|CASTSNQPQHF|CASSSNQPQHF|CASSSNQPQHF|CASSSNQPQHF|CASSSNQPQHF|CASNSNQPQHF|CASSSNQPQHF|CASSSNQPQHF|CASSSNQPQHF|CASSSNQPQHF
34	19/128	3224	DRB1*10	11	8	16	3	135	3.28e-07	44	TRBV6-6|TRBV6-9	CASSPGRNEQYF	CA[IST]S[KPQRST]S?[GMQS]R[ADGILNTV][ADEFIKLQ][EQ][FHY]F	CASSPGRNEQYF|CASSPGRGQQFF|CASSPGRIEQYF|CASSPGRNEQFF|CASSRGRIEQYF|CASSPGRVEQYF|CASSPGRNEQFF|CASSPSGRNEQFF|CASSPSRVEQYF|CASSPGRNEQFF|CASSPSRNEQFF|CASSRGRGEQYF|CASSPGRNEQYF|CASSPGRVEQYF|CASSPGRGEQYF|CASSPGRGEQYF|CASSPGRDEQYF|CASSPGRNAQYF|CASSPGRGEQYF|CASSPGRNEQFF|CASSRGRVEQYF|CASSPGRTEQYF|CASSRGRVEQYF|CASSPGRVEQYF|CASSPSRVEQYF|CASSPGRIFQYF|CASSPQRNEQFF|CASSQGRNEQYF|CASSPGRVEQYF|CASSSGRVEQYF|CASSTGRN…
38	19/128	102	DRB1*09	9	6	9	3	142	4.49e-07	92.6667	TRBV14	CASSQDPAGTSTDTQYF	CASSQD[HPSTV][AG][AG][STV]S[AT]DTQYF	CASSQDPGGTSTDTQYF|CASSQDHAGSSTDTQYF|CASSQDPGGTSTDTQYF|CASSQDPAGSSTDTQYF|CASSQDVAGTSTDTQYF|CASSQDPAASSTDTQYF|CASSQDPGGTSADTQYF|CASSQDPAGTSTDTQYF|CASSQDTAGTSTDTQYF|CASSQDPAGSSTDTQYF|CASSQDPAASSTDTQYF|CASSQDSAGTSTDTQYF|CASSQDPGGTSTDTQYF|CASSQDSAGTSTDTQYF|CASSQDPGGTSTDTQYF|CASSQDTAGTSTDTQYF|CASSQDPAGSSTDTQYF|CASSQDPAGTSTDTQYF|CASSQDTAGTSTDTQYF|CASSQDPAGVSTDTQYF|CASSQDPAGSSTDTQYF|CASSQDPGGSSTDTQYF
12	18/128	2882	DQA1*05_DQB1*02	30	14	17	16	134	3.54e-09	34.4167	TRBV12-4	CASSLIENTEAFF	CASSL[EILV][DERV][GNS]TEAFF	CASSLLESTEAFF|CASSLVVNTEAFF|CASSLIRNTEAFF|CASSLIESTEAFF|CASSLIENTEAFF|CASSLIENTEAFF|CASSLVENTEAFF|CASSLIENTEAFF|CASSLIENTEAFF|CASSLEENTEAFF|CASSLIENTEAFF|CASSLIENTEAFF|CASSLIENTEAFF|CASSLLDSTEAFF|CASSLIEGTEAFF|CASSLIENTEAFF|CASSLIENTEAFF|CASSLLDSTEAFF|CASSLIESTEAFF|CASSLIRNTEAFF|CASSLIENTEAFF|CASSLIENTEAFF|CASSLIENTEAFF
16	18/128	1788	DQA1*05_DQB1*02	30	14	18	16	133	1.41e-08	25.5938	TRBV19	CASSMGRDQPQHF	CA[ST]S[IKLMRT][GIY]RD[QY]PQ[HY]F	CASSIGRDQPQHF|CASSMGRDQPQHF|CASSRGRDQPQHF|CASSRGRDQPQHF|CASSIGRDQPQHF|CASSMGRDQPQHF|CASSLGRDQPQHF|CASSMGRDQPQHF|CASSMGRDQPQHF|CASSKGRDQPQHF|CATSTGRDQPQHF|CASSMGRDQPQHF|CASSIIRDQPQHF|CASSMGRDQPQHF|CASSIGRDYPQYF|CASSIGRDQPQHF|CASSIGRDQPQHF|CASSMGRDQPQHF|CASSIGRDQPQHF|CASSRGRDQPQHF|CASSRGRDQPQHF|CASSMGRDQPQHF|CASSMGRDQPQHF|CASSMYRDQPQHF|CASSIGRDQPQHF|CASSRGRDQPQHF|CASSLGRDQPQHF|CASSMGRDQPQHF|CASSIGR…
44	18/128	33102	DRB1*10	11	6	8	5	143	8.18e-07	82.8	TRBV5-1	CASSLASSTDTQYF	CASS[LQ]A[HS]G?[AFGS]TDTQYF	CASSLASGTDTQYF|CASSLASATDTQYF|CASSLASFTDTQYF|CASSLASFTDTQYF|CASSLAHSTDTQYF|CASSLASSTDTQYF|CASSLAHSTDTQYF|CASSLASATDTQYF|CASSQAHSTDTQYF|CASSLAHSTDTQYF|CASSLAHSTDTQYF|CASSLASGSTDTQYF
107	18/128	18209	DRB1*15	54	13	15	41	136	3.04e-05	15.061	TRBV9	CASSVGLSNYGYTF	CASS[AIV][AG]L[AGST]NY[CG]YTF	CASSAGLSNYGYTF|CASSVGLSNYGYTF|CASSVGLSNYGYTF|CASSVGLTNYGYTF|CASSVGLSNYGYTF|CASSVGLGNYGYTF|CASSVALTNYGYTF|CASSVGLSNYGYTF|CASSVGLSNYGYTF|CASSVALTNYGYTF|CASSVGLSNYGYTF|CASSVGLSNYCYTF|CASSVALSNYGYTF|CASSVALSNYCYTF|CASSVGLTNYGYTF|CASSAGLSNYGYTF|CASSIGLANYGYTF|CASSVGLSNYGYTF|CASSVGLTNYGYTF|CASSVGLSNYGYTF
112	18/128	1276	DRB1*13	26	10	17	16	134	3.8e-05	10.5357	TRBV11-2	CASSLGGRVETQYF	CASS[FLV][GV]G[LR]VETQYF	CASSLGGRVETQYF|CASSLGGRVETQYF|CASSLGGRVETQYF|CASSLGGRVETQYF|CASSLGGRVETQYF|CASSLGGRVETQYF|CASSFGGRVETQYF|CASSLGGRVETQYF|CASSLGGRVETQYF|CASSFGGRVETQYF|CASSLGGLVETQYF|CASSLGGRVETQYF|CASSFGGRVETQYF|CASSLGGRVETQYF|CASSLGGRVETQYF|CASSFVGRVETQYF|CASSLGGRVETQYF|CASSLGGRVETQYF|CASSLVGRVETQYF|CASSLGGRVETQYF|CASSVGGRVETQYF|CASSLGGRVETQYF|CASSLGGRVETQYF|CASSLGGRVETQYF|CASSLGGRVETQYF
147	18/128	6334	DRB1*11	36	10	14	26	137	9.7e-05	10.6731	TRBV7-2	CASSLVTGQGYEQYF	CASS[KLPS][ALQSV]TG[GQ]G[HY]EQYF	CASSSQTGQGYEQYF|CASSLATGQGYEQYF|CASSLATGQGYEQYF|CASSLVTGQGYEQYF|CASSLVTGQGYEQYF|CASSSVTGGGYEQYF|CASSLVTGGGYEQYF|CASSLVTGGGYEQYF|CASSLVTGGGHEQYF|CASSLQTGQGYEQYF|CASSLVTGQGYEQYF|CASSLVTGGGYEQYF|CASSLATGQGYEQYF|CASSLQTGQGYEQYF|CASSLVTGQGYEQYF|CASSLVTGQGYEQYF|CASSLQTGQGHEQYF|CASSLLTGQGYEQYF|CASSLQTGQGYEQYF|CASSKQTGQGYEQYF|CASSLSTGQGYEQYF|CASSPVTGQGYEQYF|CASSLVTGQGYEQYF|CASSLATGQGYEQYF
4	17/128	6116	DRB1*07	25	14	18	11	133	5.04e-10	38.8182	TRBV10-3	CAISEKGQGYEQYF	CA[IS][GS][ADEPQ][KRS]GQG[FY]E[AQ][FY]F	CAISAKGQGYEQYF|CASSAKGQGYEQYF|CAISESGQGYEQYF|CAISERGQGYEQYF|CAISQKGQGYEQYF|CAISEKGQGYEQYF|CAISPKGQGYEQYF|CAISDRGQGYEQYF|CAISESGQGYEQYF|CAISDKGQGYEQYF|CAISERGQGYEQYF|CAISEKGQGYEQYF|CAISESGQGYEQYF|CAISDKGQGYEQYF|CAISEKGQGYEQYF|CAISERGQGYEQYF|CAISESGQGYEQYF|CAISESGQGYEQYF|CAISESGQGYEQYF|CAISEKGQGFEAFF|CAISEKGQGYEQYF|CAISEKGQGYEQYF|CAISERGQGYEQYF|CAISEKGQGYEQYF|CAISERGQGYEQYF|CAISAKGQGYEQYF|CAISESGQG…
70	17/128	1091	DRB1*13	26	10	15	16	136	7.34e-06	15	TRBV29-1	CSVERRMNTEAFF	CSV[EG][AGLQRTVY]R[LM]NTEAFF	CSVEVRMNTEAFF|CSVEVRMNTEAFF|CSVERRMNTEAFF|CSVERRMNTEAFF|CSVEGRMNTEAFF|CSVERRLNTEAFF|CSVERRMNTEAFF|CSVEARMNTEAFF|CSVEYRMNTEAFF|CSVERRMNTEAFF|CSVEQRMNTEAFF|CSVEARMNTEAFF|CSVEARMNTEAFF|CSVGARMNTEAFF|CSVELRMNTEAFF|CSVEVRMNTEAFF|CSVEVRLNTEAFF|CSVERRMNTEAFF|CSVERRMNTEAFF|CSVEVRMNTEAFF|CSVEVRMNTEAFF|CSVEVRMNTEAFF|CSVEARMNTEAFF|CSVETRMNTEAFF
71	17/128	16470	DRB1*13	26	10	15	16	136	7.34e-06	15	TRBV27	CASSLSLAGVNEQFF	CAS[ST][AFL][AGQS]LAG[IVY]N[ET]Q[FY]F	CASSLALAGVNEQFF|CASSLGLAGVNEQFF|CASSLGLAGVNEQYF|CASSLALAGVNEQFF|CASSLGLAGVNEQYF|CASSLALAGVNEQFF|CASSLSLAGVNEQFF|CASSLSLAGVNEQYF|CASSLGLAGVNEQFF|CASSLALAGINEQFF|CASSLSLAGVNEQFF|CASSAALAGVNEQFF|CASSLSLAGVNEQYF|CASSLSLAGVNEQFF|CASSLGLAGVNEQYF|CASSLALAGVNEQFF|CASSLGLAGVNEQYF|CASTLSLAGVNEQFF|CASSLGLAGYNEQFF|CASSLSLAGVNEQYF|CASSLALAGVNEQYF|CASSLSLAGVNEQFF|CASSLGLAGVNEQYF|CASSLSLAGVNEQYF|CASSLGLAGVNEQYF…
93	17/128	69	DRB1*09	9	5	9	4	142	2.36e-05	43.125	TRBV7-2	CASSLVTTDTQYF	CASS[KL][IRTV][DILSTV]TDTQYF	CASSLVVTDTQYF|CASSLVSTDTQYF|CASSLILTDTQYF|CASSLVSTDTQYF|CASSLVVTDTQYF|CASSKVTTDTQYF|CASSLVITDTQYF|CASSLVTTDTQYF|CASSLVVTDTQYF|CASSLVVTDTQYF|CASSLVTTDTQYF|CASSLVDTDTQYF|CASSLVTTDTQYF|CASSLRVTDTQYF|CASSLVTTDTQYF|CASSLTTTDTQYF|CASSLVITDTQYF|CASSLVVTDTQYF
134	17/128	25808	DRB1*01	18	6	9	12	142	8.39e-05	21.6667	TRBV9	CASSVVSVGTDTQYF	CASSVV[ST][IKV]G[AT]DTQYF	CASSVVTVGADTQYF|CASSVVTVGADTQYF|CASSVVSVGTDTQYF|CASSVVSVGTDTQYF|CASSVVTVGADTQYF|CASSVVSKGTDTQYF|CASSVVSIGADTQYF|CASSVVSVGTDTQYF|CASSVVSVGTDTQYF
142	17/128	1888	DRB1*15	54	12	14	42	137	8.65e-05	13.5714	TRBV19	CASSIGGTLAKNIQYF	CASS[IMNPS]GGTL[AG]KNIQYF	CASSNGGTLAKNIQYF|CASSIGGTLAKNIQYF|CASSIGGTLAKNIQYF|CASSPGGTLAKNIQYF|CASSIGGTLAKNIQYF|CASSIGGTLAKNIQYF|CASSPGGTLAKNIQYF|CASSIGGTLAKNIQYF|CASSMGGTLAKNIQYF|CASSNGGTLAKNIQYF|CASSIGGTLAKNIQYF|CASSIGGTLAKNIQYF|CASSIGGTLAKNIQYF|CASSSGGTLAKNIQYF|CASSIGGTLAKNIQYF|CASSPGGTLAKNIQYF|CASSIGGTLAKNIQYF|CASSIGGTLAKNIQYF|CASSIGGTLGKNIQYF|CASSIGGTLAKNIQYF
2	16/128	3175	DPB1*03	20	11	12	9	139	1.18e-10	158.889	TRBV19	CASSSSGTGSYEQYF	CA[RS][AS][APQSTV]SGTG[ISV]YEQYF	CASSVSGTGSYEQYF|CASSSSGTGIYEQYF|CASSTSGTGVYEQYF|CASSVSGTGVYEQYF|CASSPSGTGVYEQYF|CASSVSGTGSYEQYF|CASSTSGTGSYEQYF|CASSASGTGSYEQYF|CASSSSGTGSYEQYF|CASSSSGTGSYEQYF|CASSSSGTGSYEQYF|CASSSSGTGSYEQYF|CASSASGTGSYEQYF|CARSASGTGSYEQYF|CASSPSGTGSYEQYF|CASASSGTGSYEQYF|CASSSSGTGSYEQYF|CASSTSGTGSYEQYF|CASSASGTGIYEQYF|CASSQSGTGSYEQYF|CASSSSGTGIYEQYF|CASSSSGTGVYEQYF
11	16/128	1174	DPB1*03	20	11	14	9	137	3.17e-09	52.1481	TRBV12-4	CASSPRQGADTQYF	CASS[AGPS]RQG[ALST]D[ET]Q[FY]F	CASSSRQGADTQYF|CASSPRQGADEQYF|CASSSRQGADTQYF|CASSARQGSDTQYF|CASSPRQGLDTQYF|CASSPRQGADEQYF|CASSARQGADTQYF|CASSPRQGADEQYF|CASSPRQGSDTQYF|CASSPRQGADTQYF|CASSPRQGADEQFF|CASSPRQGSDTQYF|CASSSRQGTDTQYF|CASSPRQGADTQYF|CASSARQGSDTQYF|CASSSRQGSDTQYF|CASSSRQGADTQYF|CASSARQGSDTQYF|CASSARQGSDTQYF|CASSSRQGADEQYF|CASSSRQGADEQFF|CASSSRQGTDTQYF|CASSARQGADTQYF|CASSGRQGADTQYF|CASSGRQGADTQYF|CASSSRQGADTQYF|CASSPRQGA…
24	16/128	12341	DRB1*11	36	13	15	23	136	8.65e-08	31.9348	TRBV6-1	CASRTGPYNEQFF	CA[AGST]R[ADEGLNQT]S?G[AEGPSV]YNEQFF	CASRNGPYNEQFF|CASRTGGYNEQFF|CASRTGAYNEQFF|CASRTGEYNEQFF|CASRTGEYNEQFF|CASRQGGYNEQFF|CASRTGGYNEQFF|CATRTGPYNEQFF|CASRTGSYNEQFF|CASRTGGYNEQFF|CASRTGSYNEQFF|CAGRTGGYNEQFF|CASRQGPYNEQFF|CASRTGVYNEQFF|CASRLGPYNEQFF|CASRDGPYNEQFF|CASRDGPYNEQFF|CASRLGPYNEQFF|CASRTGPYNEQFF|CAARAGGYNEQFF|CASRTGPYNEQFF|CASRTSGGYNEQFF|CASRGGPYNEQFF|CASREGPYNEQFF|CASRGGPYNEQFF|CASRTGPYNEQFF
57	16/128	8774	DRB1*14	5	5	13	0	138	2.1e-06	Inf	TRBV5-1	CASSLDGAGNQPQHF	CASS[LPTV][DE]G[AQRST][GHY]NQPQHF	CASSLEGAYNQPQHF|CASSLDGTGNQPQHF|CASSVDGSGNQPQHF|CASSLEGAGNQPQHF|CASSVEGAGNQPQHF|CASSLDGQGNQPQHF|CASSLDGAGNQPQHF|CASSLDGRGNQPQHF|CASSVDGAGNQPQHF|CASSLEGAHNQPQHF|CASSVEGAGNQPQHF|CASSLDGQGNQPQHF|CASSLDGAGNQPQHF|CASSPEGAGNQPQHF|CASSTDGAGNQPQHF|CASSLEGAGNQPQHF|CASSLEGAHNQPQHF
61	16/128	2547	DRB1*10	11	6	10	5	141	5.77e-06	40.8	TRBV20-1	CSARLAGGYNEQFF	CSA[HQR][GKLRV]AGS?G[HY]NEQFF	CSARVAGSGYNEQFF|CSARVAGGYNEQFF|CSARGAGGYNEQFF|CSARKAGGYNEQFF|CSARRAGGHNEQFF|CSARLAGGHNEQFF|CSARRAGGYNEQFF|CSAHLAGGHNEQFF|CSARLAGGYNEQFF|CSAQLAGGHNEQFF|CSARGAGGYNEQFF
111	16/128	4318	DPB1*04	72	13	13	59	138	3.54e-05	Inf	TRBV3-1	CASSLGRQNQPQHF	CASS[FHILQRY][AG]RQ[DN]QPQHF	CASSQGRQNQPQHF|CASSLGRQNQPQHF|CASSLGRQNQPQHF|CASSLGRQNQPQHF|CASSQGRQNQPQHF|CASSLGRQNQPQHF|CASSLGRQNQPQHF|CASSRGRQNQPQHF|CASSIGRQNQPQHF|CASSYGRQNQPQHF|CASSQARQNQPQHF|CASSQARQNQPQHF|CASSLGRQNQPQHF|CASSLGRQNQPQHF|CASSYGRQDQPQHF|CASSHGRQNQPQHF|CASSLGRQNQPQHF|CASSFGRQNQPQHF
20	15/128	49213	DRB1*10	11	7	9	4	142	3.67e-08	120.75	TRBV3-1	CASSQVRTEDSPLHF	CASSQ[LTV][KR][ST][DEG]?DSPLHF	CASSQVRTDDSPLHF|CASSQLRTEDSPLHF|CASSQVRTGDSPLHF|CASSQVRTEDSPLHF|CASSQVRTEDSPLHF|CASSQVRTEDSPLHF|CASSQVRTEDSPLHF|CASSQVRTEDSPLHF|CASSQVRTDDSPLHF|CASSQVRTEDSPLHF|CASSQVRTDSPLHF|CASSQTRTEDSPLHF|CASSQVRTEDSPLHF|CASSQVRTEDSPLHF|CASSQVRTEDSPLHF|CASSQVRTEDSPLHF|CASSQVKSEDSPLHF|CASSQVRTEDSPLHF|CASSQVRTEDSPLHF|CASSQVRTGDSPLHF|CASSQVRTEDSPLHF|CASSQVRTEDSPLHF|CASSQVRTEDSPLHF|CASSQVRTEDSPLHF|CASSQVRTEDSPLHF|…
108	15/128	439	DRB1*13	26	8	11	18	140	3.25e-05	18.0741	TRBV29-1	CSVESGRGETQYF	CS[AGV][ES][AEGST]G[PR]GETQYF	CSVEEGRGETQYF|CSVESGRGETQYF|CSVESGRGETQYF|CSVETGRGETQYF|CSVEAGRGETQYF|CSVEAGRGETQYF|CSAESGRGETQYF|CSVEGGRGETQYF|CSAETGRGETQYF|CSGSTGRGETQYF|CSVEGGRGETQYF|CSVESGRGETQYF|CSVESGRGETQYF|CSVESGRGETQYF|CSVESGPGETQYF
110	15/128	12603	DRB1*11	36	10	13	26	138	3.34e-05	14.359	TRBV5-1	CASSLGQGASTDTQYF	CASS[AFLPRS]GQGA[GS]T?DTQYF	CASSLGQGASTDTQYF|CASSLGQGAGTDTQYF|CASSSGQGASTDTQYF|CASSLGQGASTDTQYF|CASSAGQGASTDTQYF|CASSAGQGASTDTQYF|CASSFGQGASTDTQYF|CASSAGQGASTDTQYF|CASSLGQGASTDTQYF|CASSRGQGASTDTQYF|CASSLGQGASTDTQYF|CASSLGQGASTDTQYF|CASSLGQGASDTQYF|CASSLGQGASTDTQYF|CASSSGQGASTDTQYF|CASSAGQGASTDTQYF|CASSPGQGASTDTQYF|CASSLGQGASTDTQYF|CASSLGQGASTDTQYF
115	15/128	1508	DRB1*15	54	14	17	40	134	4.28e-05	10.9667	TRBV2	CASSPGQGYQPQHF	CASS[EGKPTV]G[EQ]G[FY]QPQHF	CASSEGQGYQPQHF|CASSPGQGYQPQHF|CASSPGQGYQPQHF|CASSPGQGYQPQHF|CASSPGQGYQPQHF|CASSVGQGYQPQHF|CASSGGQGYQPQHF|CASSGGQGYQPQHF|CASSGGQGYQPQHF|CASSKGQGYQPQHF|CASSTGQGFQPQHF|CASSVGQGYQPQHF|CASSPGQGYQPQHF|CASSPGQGYQPQHF|CASSPGQGYQPQHF|CASSGGQGYQPQHF|CASSPGQGYQPQHF|CASSGGEGYQPQHF
140	15/128	3462	DRB1*13	26	8	12	18	139	8.64e-05	13.4444	TRBV5-1	CASSLNSHTDTQYF	CASS[LQS][AN][AS]HTDTQYF	CASSLASHTDTQYF|CASSSNAHTDTQYF|CASSLNSHTDTQYF|CASSLNSHTDTQYF|CASSLNSHTDTQYF|CASSLNSHTDTQYF|CASSLNSHTDTQYF|CASSSNSHTDTQYF|CASSSNSHTDTQYF|CASSSNSHTDTQYF|CASSQNSHTDTQYF|CASSLNSHTDTQYF|CASSLNSHTDTQYF|CASSLNSHTDTQYF
9	14/128	10239	DRB1*07	25	12	14	13	137	2.11e-09	57.2308	TRBV11-2	CASSLVGGQADTQYF	CASSLVGG[LMQ][AS]D[ET]QYF	CASSLVGGQADTQYF|CASSLVGGQADEQYF|CASSLVGGQADTQYF|CASSLVGGLADTQYF|CASSLVGGQADTQYF|CASSLVGGQADTQYF|CASSLVGGQADTQYF|CASSLVGGQADTQYF|CASSLVGGQADTQYF|CASSLVGGQADTQYF|CASSLVGGQADTQYF|CASSLVGGQADTQYF|CASSLVGGQADTQYF|CASSLVGGQADTQYF|CASSLVGGQADTQYF|CASSLVGGQADTQYF|CASSLVGGQADTQYF|CASSLVGGQSDTQYF|CASSLVGGQADTQYF|CASSLVGGLADTQYF|CASSLVGGQADTQYF|CASSLVGGQADTQYF|CASSLVGGQADTQYF|CASSLVGGMADTQYF|CASSLVGGQADTQYF…
101	14/128	12868	DQA1*05_DQB1*03	40	11	14	29	137	2.78e-05	13.6552	TRBV9	CASSVEAGRTDTQYF	CASS[TV][DET]?G?[APT]GRTDTQYF	CASSVEPGRTDTQYF|CASSVEPGRTDTQYF|CASSVEAGRTDTQYF|CASSVTAGRTDTQYF|CASSVEAGRTDTQYF|CASSVEPGRTDTQYF|CASSVTAGRTDTQYF|CASSVEPGRTDTQYF|CASSVEPGRTDTQYF|CASSVEPGRTDTQYF|CASSVTAGRTDTQYF|CASSVEPGRTDTQYF|CASSVDAGRTDTQYF|CASSVEAGRTDTQYF|CASSTEPGRTDTQYF|CASSVEGAGRTDTQYF|CASSVTGRTDTQYF
141	14/128	1965	DRB1*15	54	12	14	42	137	8.65e-05	13.5714	TRBV7-9	CASSLGSLAGPTDTQYF	CASS[FL]GS[ILV]AG[AGPR][AGKRT]DTQYF	CASSLGSVAGPTDTQYF|CASSLGSLAGGTDTQYF|CASSLGSLAGPTDTQYF|CASSLGSLAGATDTQYF|CASSLGSLAGRTDTQYF|CASSLGSIAGPTDTQYF|CASSFGSLAGPTDTQYF|CASSLGSLAGRTDTQYF|CASSLGSLAGGRDTQYF|CASSLGSVAGPGDTQYF|CASSLGSVAGPTDTQYF|CASSLGSLAGGKDTQYF|CASSLGSLAGGTDTQYF|CASSLGSLAGPTDTQYF|CASSLGSLAGGTDTQYF|CASSLGSLAGPADTQYF|CASSLGSLAGATDTQYF|CASSLGSLAGATDTQYF
175	14/128	2584	DRB1*03	31	8	11	23	140	0.000147297	13.5652	TRBV12-4	CASTRTGGSGNQPQHF	CAS[ST][KQRV]TGG[DNS]GNQPQHF	CASTRTGGSGNQPQHF|CASTRTGGDGNQPQHF|CASSRTGGSGNQPQHF|CASSRTGGSGNQPQHF|CASSRTGGNGNQPQHF|CASTVTGGSGNQPQHF|CASSKTGGSGNQPQHF|CASTQTGGSGNQPQHF|CASTRTGGSGNQPQHF|CASSKTGGNGNQPQHF|CASTRTGGSGNQPQHF|CASTRTGGDGNQPQHF|CASSRTGGNGNQPQHF
5	13/128	2774	DQA1*05_DQB1*02	30	13	14	17	137	7.41e-10	91.7647	TRBV5-1	CASSSGLADSYNEQFF	CASS[GPST]GLADSYNEQFF	CASSSGLADSYNEQFF|CASSSGLADSYNEQFF|CASSTGLADSYNEQFF|CASSSGLADSYNEQFF|CASSSGLADSYNEQFF|CASSSGLADSYNEQFF|CASSSGLADSYNEQFF|CASSTGLADSYNEQFF|CASSSGLADSYNEQFF|CASSTGLADSYNEQFF|CASSSGLADSYNEQFF|CASSSGLADSYNEQFF|CASSSGLADSYNEQFF|CASSSGLADSYNEQFF|CASSSGLADSYNEQFF|CASSSGLADSYNEQFF|CASSSGLADSYNEQFF|CASSTGLADSYNEQFF|CASSSGLADSYNEQFF|CASSSGLADSYNEQFF|CASSGGLADSYNEQFF|CASSSGLADSYNEQFF|CASSTGLADSYNEQFF|CASSPGLA…
14	13/128	2127	DRB1*01	18	9	10	9	141	5.2e-09	132	TRBV19	CASSGSSNQPQHF	CAS[GST][AFGMRSW][ES][GS]NQPQHF	CASTGSSNQPQHF|CASSSSGNQPQHF|CASSRSSNQPQHF|CASSFSSNQPQHF|CASSWSSNQPQHF|CASGGSSNQPQHF|CASSMSSNQPQHF|CASSGSSNQPQHF|CASSSSSNQPQHF|CASSGSSNQPQHF|CASTGSSNQPQHF|CASSSESNQPQHF|CASSASGNQPQHF|CASSASSNQPQHF|CASSSSSNQPQHF
18	13/128	6094	DRB1*07	25	9	9	16	142	2.32e-08	Inf	TRBV29-1	CSVDTGFTEAFF	CSVDTGFTEAFF	CSVDTGFTEAFF|CSVDTGFTEAFF|CSVDTGFTEAFF|CSVDTGFTEAFF|CSVDTGFTEAFF|CSVDTGFTEAFF|CSVDTGFTEAFF|CSVDTGFTEAFF|CSVDTGFTEAFF|CSVDTGFTEAFF|CSVDTGFTEAFF|CSVDTGFTEAFF
23	13/128	6143	DQA1*05_DQB1*03	40	13	14	27	137	6.88e-08	52.963	TRBV20-1	CSASRQGGSNQPQHF	CS[AG][ST][PR]QGGSNQPQHF	CSATPQGGSNQPQHF|CSASRQGGSNQPQHF|CSASRQGGSNQPQHF|CSASRQGGSNQPQHF|CSATPQGGSNQPQHF|CSGSRQGGSNQPQHF|CSASRQGGSNQPQHF|CSASRQGGSNQPQHF|CSATRQGGSNQPQHF|CSATPQGGSNQPQHF|CSASRQGGSNQPQHF|CSASRQGGSNQPQHF|CSASRQGGSNQPQHF|CSATRQGGSNQPQHF|CSATRQGGSNQPQHF|CSASRQGGSNQPQHF
63	13/128	3305	DRB1*10	11	6	10	5	141	5.77e-06	40.8	TRBV6-6	CASSPQQGEQYF	CA[IS]SP[GQS][QR]G[EIRTV]Q[FY]F	CASSPSQGEQFF|CASSPQQGEQFF|CASSPQRGIQYF|CASSPGQGEQYF|CASSPGQGVQYF|CASSPGQGTQYF|CASSPSQGEQFF|CASSPGQGVQYF|CASSPQQGIQYF|CASSPQQGIQYF|CAISPQRGRQYF
135	13/128	7669	DQA1*05_DQB1*03	40	11	15	29	136	8.41e-05	10.1466	TRBV6-1	CASSERGQRNQPQHF	CASS[DE]RGQ[GR][LNS]QPQHF	CASSERGQGNQPQHF|CASSERGQRNQPQHF|CASSERGQRSQPQHF|CASSERGQRNQPQHF|CASSDRGQRNQPQHF|CASSERGQRNQPQHF|CASSERGQRNQPQHF|CASSDRGQRNQPQHF|CASSDRGQRNQPQHF|CASSERGQRNQPQHF|CASSDRGQRNQPQHF|CASSERGQRNQPQHF|CASSERGQRNQPQHF|CASSDRGQRNQPQHF|CASSDRGQRNQPQHF|CASSERGQRNQPQHF|CASSERGQRSQPQHF|CASSERGQRLQPQHF
176	13/128	3232	DRB1*10	11	5	10	6	141	0.000159576	22.5	TRBV20-1	CSARDPGGDTEAFF	CSARDP[GR][DGS][AD]TE[AV]FF	CSARDPGGDTEAFF|CSARDPGGDTEAFF|CSARDPRGDTEAFF|CSARDPRGDTEAFF|CSARDPGGDTEAFF|CSARDPGGDTEAFF|CSARDPGGDTEVFF|CSARDPGSDTEAFF|CSARDPRSDTEAFF|CSARDPGGDTEAFF|CSARDPGGDTEAFF|CSARDPGGDTEAFF|CSARDPGGDTEAFF|CSARDPRGATEAFF|CSARDPGDDTEAFF
3	12/128	18977	DRB1*01	18	10	11	8	140	3.64e-10	165	TRBV7-8	CASSLALWGDEQYF	CASSL[AG][ALPSV]WGD[ET]Q[FY]F	CASSLALWGDEQYF|CASSLALWGDTQYF|CASSLAPWGDEQYF|CASSLAVWGDTQYF|CASSLAAWGDEQFF|CASSLALWGDEQYF|CASSLGPWGDEQYF|CASSLASWGDTQYF|CASSLAAWGDEQFF|CASSLAPWGDEQFF|CASSLASWGDEQYF|CASSLALWGDEQYF|CASSLALWGDEQYF|CASSLASWGDEQFF
19	12/128	10091	DRB1*07	25	10	11	15	140	2.59e-08	83.3333	TRBV18	CASSPRTASGYTF	CASSPR[TV][AG][NS]GYTF	CASSPRTANGYTF|CASSPRTASGYTF|CASSPRTASGYTF|CASSPRTASGYTF|CASSPRVASGYTF|CASSPRTANGYTF|CASSPRTASGYTF|CASSPRTASGYTF|CASSPRTASGYTF|CASSPRTGSGYTF|CASSPRTASGYTF|CASSPRTASGYTF
30	12/128	8193	DRB1*10	11	6	7	5	144	2.11e-07	166.8	TRBV7-2	CASSLSSGGRETQYF	CAS[ST][FLRY][AST]SGGR[DE]TQYF	CASSLASGGRDTQYF|CASSLSSGGRETQYF|CASSFSSGGRETQYF|CASSLSSGGRETQYF|CASSLSSGGRETQYF|CASSLTSGGRETQYF|CASSLSSGGRETQYF|CASTYSSGGRETQYF|CASSRSSGGRETQYF|CASSLSSGGRETQYF|CASSLSSGGRETQYF|CASSRSSGGRETQYF|CASSLSSGGRETQYF|CASSFSSGGRETQYF|CASSLSSGGRETQYF|CASSLSSGGRETQYF
42	12/128	1912	DRB1*01	18	7	8	11	143	7.7e-07	84	TRBV29-1	CSVPRGGETQYF	CS[ATV]P[MQR][AGQS][GR]ETQYF	CSVPQGGETQYF|CSVPRAGETQYF|CSVPRSGETQYF|CSAPRGGETQYF|CSVPQGRETQYF|CSTPRGGETQYF|CSVPQGGETQYF|CSAPRGGETQYF|CSAPMGGETQYF|CSVPRQGETQYF|CSVPRGGETQYF
72	12/128	13703	DQA1*05_DQB1*03	40	11	13	29	138	7.36e-06	20.6724	TRBV20-1	CSARGLAGGGTDTQYF	CSARGLAG?G[GI][ST]DTQYF	CSARGLAGGGTDTQYF|CSARGLAGGGTDTQYF|CSARGLAGGGTDTQYF|CSARGLAGGITDTQYF|CSARGLAGGGTDTQYF|CSARGLAGGGTDTQYF|CSARGLAGGTDTQYF|CSARGLAGGGTDTQYF|CSARGLAGGGTDTQYF|CSARGLAGGGTDTQYF|CSARGLAGGGTDTQYF|CSARGLAGGGTDTQYF|CSARGLAGGGTDTQYF|CSARGLAGGGTDTQYF|CSARGLAGGGSDTQYF|CSARGLAGGGTDTQYF
98	12/128	18066	DQA1*05_DQB1*03	40	9	10	31	141	2.49e-05	31.9355	TRBV5-1	CASSLATSRDNEQFF	CASSL[AS]TS[KRS]D[NQS][ET]Q[FY]F	CASSLATSRDNEQFF|CASSLSTSKDNEQFF|CASSLATSSDNEQFF|CASSLATSRDNEQFF|CASSLATSSDNEQFF|CASSLATSSDNEQFF|CASSLATSRDQEQFF|CASSLSTSRDNEQFF|CASSLATSRDSEQYF|CASSLATSSDNTQYF
119	12/128	6872	DRB1*15	54	11	12	43	139	5.14e-05	24.5581	TRBV20-1	CSASLGQPYEQYF	CSA[ST][FLPQ]GQPYEQYF	CSASLGQPYEQYF|CSASLGQPYEQYF|CSATPGQPYEQYF|CSATLGQPYEQYF|CSATFGQPYEQYF|CSASLGQPYEQYF|CSASLGQPYEQYF|CSASLGQPYEQYF|CSATLGQPYEQYF|CSASLGQPYEQYF|CSATLGQPYEQYF|CSASQGQPYEQYF
122	12/128	7061	DRB1*15	54	9	9	45	142	6.03e-05	Inf	TRBV9	CASSVALAGGGTQYF	CASSV[AG]LAGG?H?[GS][KPTY]QYF	CASSVALAGGTQYF|CASSVALAGGGTQYF|CASSVALAGGYQYF|CASSVALAGGGTQYF|CASSVALAGGTQYF|CASSVALAGGKQYF|CASSVALAGGHGTQYF|CASSVALAGGSTQYF|CASSVALAGGGTQYF|CASSVALAGGPQYF|CASSVGLAGGGTQYF
40	11/128	1990	DRB1*15	54	13	13	41	138	5.53e-07	Inf	TRBV7-9	CASSLGNPNTEAFF	CASS[LMP]G?[NQ]PNTEAFF	CASSLGNPNTEAFF|CASSLGNPNTEAFF|CASSLGQPNTEAFF|CASSLGQPNTEAFF|CASSLGNPNTEAFF|CASSLGNPNTEAFF|CASSLNPNTEAFF|CASSLGNPNTEAFF|CASSMGQPNTEAFF|CASSLGNPNTEAFF|CASSLGNPNTEAFF|CASSLGNPNTEAFF|CASSLGNPNTEAFF|CASSPGNPNTEAFF|CASSLGNPNTEAFF|CASSLGNPNTEAFF
41	11/128	4669	DQA1*05_DQB1*03	40	10	10	30	141	6.77e-07	Inf	TRBV5-4	CASSSAGTGNTEAFF	CASS[ANST][AST]GTG[DN][ST]EAFF	CASSSAGTGNTEAFF|CASSAAGTGDTEAFF|CASSSAGTGNTEAFF|CASSNAGTGNTEAFF|CASSSAGTGNTEAFF|CASSAAGTGNTEAFF|CASSTAGTGNTEAFF|CASSSAGTGNTEAFF|CASSSSGTGNTEAFF|CASSTTGTGNTEAFF|CASSSAGTGNSEAFF|CASSSAGTGDTEAFF|CASSSAGTGNTEAFF|CASSTAGTGNTEAFF|CASSAAGTGNTEAFF
43	11/128	3419	DRB1*10	11	6	8	5	143	8.18e-07	82.8	TRBV6-1	CASSYSRGRETQYF	CASS[FRY][ADS]RG[GKQR]ETQYF	CASSYDRGQETQYF|CASSFDRGRETQYF|CASSYSRGRETQYF|CASSYSRGRETQYF|CASSYARGQETQYF|CASSYSRGGETQYF|CASSRDRGRETQYF|CASSRDRGRETQYF|CASSYSRGGETQYF|CASSYSRGKETQYF|CASSYSRGKETQYF|CASSYSRGQETQYF
87	11/128	3384	DRB1*10	11	5	7	6	144	1.48e-05	57.5	TRBV27	CASSLSSGGGETQYF	CASS[ILQ]S[QST]GGGETQYF	CASSISSGGGETQYF|CASSLSSGGGETQYF|CASSLSQGGGETQYF|CASSQSSGGGETQYF|CASSLSTGGGETQYF|CASSLSSGGGETQYF|CASSLSSGGGETQYF|CASSLSSGGGETQYF|CASSLSSGGGETQYF|CASSLSSGGGETQYF|CASSLSTGGGETQYF|CASSLSSGGGETQYF
106	11/128	2021	DRB1*01	18	6	8	12	143	3.01e-05	32.75	TRBV5-1	CASSLEGLAPDTQYF	CASS[ALPR]EG[IL][AGS]PDT[IQ]YF	CASSLEGLSPDTIYF|CASSPEGLAPDTQYF|CASSREGLAPDTQYF|CASSAEGLAPDTQYF|CASSLEGLGPDTQYF|CASSLEGLGPDTQYF|CASSLEGLAPDTQYF|CASSLEGISPDTQYF|CASSLEGLSPDTQYF|CASSLEGLAPDTQYF|CASSREGLSPDTQYF
120	11/128	11675	DRB1*03	31	7	8	24	143	5.83e-05	34.7083	TRBV3-1	CASSQQGTGELFF	CASS[HQ][AHQ]G[APST]GE[ALQ][FY]F	CASSHQGSGELFF|CASSQQGTGEAFF|CASSQQGTGELFF|CASSQQGSGELFF|CASSQQGSGELFF|CASSQQGTGEQYF|CASSQQGAGEQYF|CASSQQGTGELFF|CASSQAGAGELFF|CASSQQGPGELFF|CASSQHGTGELFF|CASSQQGAGEQYF|CASSQQGTGELFF|CASSHQGTGELFF|CASSQQGAGELFF|CASSQQGAGELFF|CASSHQGPGELFF
132	11/128	18964	DRB1*01	18	5	6	13	145	7.78e-05	50.7692	TRBV10-3	CAISESADTGELFF	CAIS[ES][AGS][AS][DN]TGELFF	CAISESSDTGELFF|CAISESADTGELFF|CAISSAADTGELFF|CAISESADTGELFF|CAISESADTGELFF|CAISEGADTGELFF|CAISEAADTGELFF|CAISEGANTGELFF
137	11/128	1936	DPA1*03	9	4	6	5	145	8.59e-05	56	TRBV5-1	CASSPGRGTEAFF	CASS[AP]GD?[QR]GTEAFF	CASSPGRGTEAFF|CASSPGRGTEAFF|CASSPGRGTEAFF|CASSPGDRGTEAFF|CASSAGRGTEAFF|CASSPGRGTEAFF|CASSPGRGTEAFF|CASSPGQGTEAFF
29	10/128	3318	DRB1*10	11	6	7	5	144	2.11e-07	166.8	TRBV20-1	CSARRGGFDNEQFF	CSA[KR]RGGFDNEQFF	CSARRGGFDNEQFF|CSARRGGFDNEQFF|CSAKRGGFDNEQFF|CSAKRGGFDNEQFF|CSARRGGFDNEQFF|CSARRGGFDNEQFF|CSARRGGFDNEQFF
45	10/128	33158	DRB1*10	11	6	8	5	143	8.18e-07	82.8	TRBV5-1	CASSLAAAADTQYF	CASSL[AG][AS][ASV][AL]DTQYF	CASSLAAAADTQYF|CASSLASSADTQYF|CASSLAAAADTQYF|CASSLAAVLDTQYF|CASSLAAAADTQYF|CASSLAAVADTQYF|CASSLAASADTQYF|CASSLASAADTQYF|CASSLAAAADTQYF|CASSLAAVADTQYF|CASSLGAAADTQYF
49	10/128	680	DRB1*09	9	5	6	4	145	1.21e-06	176.25	TRBV20-1	CSARGAGGLYNEQFF	CSAR[EGPW][AGS]G[AG]L[RY]NEQFF	CSARGAGGLYNEQFF|CSARWAGGLYNEQFF|CSARGGGALYNEQFF|CSARPGGGLYNEQFF|CSARGGGGLYNEQFF|CSAREGGGLYNEQFF|CSARGSGGLYNEQFF|CSAREAGGLRNEQFF|CSAREAGGLYNEQFF
56	10/128	2756	DPB1*03	20	7	8	13	143	1.85e-06	70	TRBV12-4	CASSYRREMNTEAFF	CAS[ST][FWY]RREMNTEAFF	CASSFRREMNTEAFF|CASSYRREMNTEAFF|CASSYRREMNTEAFF|CASSYRREMNTEAFF|CASSFRREMNTEAFF|CASTWRREMNTEAFF|CASSYRREMNTEAFF|CASSYRREMNTEAFF
62	10/128	20878	DRB1*10	11	6	10	5	141	5.77e-06	40.8	TRBV6-1	CASSYRASNQPQHF	CASSYR[AG]S[NS]QPQHF	CASSYRGSNQPQHF|CASSYRASNQPQHF|CASSYRASNQPQHF|CASSYRASNQPQHF|CASSYRASNQPQHF|CASSYRASNQPQHF|CASSYRASNQPQHF|CASSYRASNQPQHF|CASSYRASNQPQHF|CASSYRASNQPQHF|CASSYRASNQPQHF|CASSYRASNQPQHF|CASSYRASNQPQHF|CASSYRASSQPQHF
69	10/128	12425	DQA1*05_DQB1*03	40	12	15	28	136	7.3e-06	15.4286	TRBV5-1	CASSPRSNQPQHF	CASSPR[PS]NQPQHF	CASSPRSNQPQHF|CASSPRPNQPQHF|CASSPRSNQPQHF|CASSPRSNQPQHF|CASSPRPNQPQHF|CASSPRSNQPQHF|CASSPRSNQPQHF|CASSPRSNQPQHF|CASSPRSNQPQHF|CASSPRPNQPQHF|CASSPRPNQPQHF|CASSPRSNQPQHF|CASSPRPNQPQHF|CASSPRPNQPQHF|CASSPRSNQPQHF|CASSPRSNQPQHF|CASSPRPNQPQHF|CASSPRPNQPQHF|CASSPRPNQPQHF
73	10/128	3535	DRB1*01	18	6	7	12	144	8.11e-06	66	TRBV20-1	CSARGQGRGYTF	CSAR[EG][PQ]G[GR]GYTF	CSARGQGRGYTF|CSARGPGRGYTF|CSARGQGRGYTF|CSARGPGRGYTF|CSAREQGRGYTF|CSARGPGRGYTF|CSARGQGGGYTF|CSAREQGGGYTF|CSARGPGRGYTF
74	10/128	28853	DRB1*01	18	6	7	12	144	8.11e-06	66	TRBV19	CASTPDRIYGYTF	CASTP[DY]R[ILMS][DY][CG]YTF	CASTPDRIYGYTF|CASTPDRLYGYTF|CASTPDRLYGYTF|CASTPDRIYGYTF|CASTPDRIYGYTF|CASTPDRIYCYTF|CASTPDRIYGYTF|CASTPDRIYGYTF|CASTPYRIYGYTF|CASTPDRIDGYTF|CASTPDRIYCYTF|CASTPDRSYGYTF|CASTPDRMYGYTF
75	10/128	13804	DQA1*02_DQB1*03	15	6	8	9	143	8.44e-06	44.6667	TRBV6-6|TRBV6-9|TRBV6-5	CASSYGPDTQYF	CAS[RS]Y[AG][APS]DTQYF	CASSYGPDTQYF|CASSYGPDTQYF|CASSYGPDTQYF|CASSYGPDTQYF|CASSYGPDTQYF|CASSYGPDTQYF|CASSYGPDTQYF|CASSYGPDTQYF|CASSYAPDTQYF|CASSYGPDTQYF|CASSYGPDTQYF|CASSYAPDTQYF|CASSYASDTQYF|CASRYGPDTQYF|CASSYGPDTQYF|CASSYGPDTQYF|CASSYGPDTQYF|CASSYGPDTQYF|CASSYAPDTQYF|CASSYAADTQYF|CASSYGPDTQYF|CASSYGPDTQYF|CASSYGPDTQYF|CASSYGPDTQYF|CASSYGPDTQYF|CASSYGPDTQYF|CASSYGPDTQYF|CASSYGPDTQYF|CASSYGPDTQYF|CASSYGPDTQYF|CASSYGPDT…
86	10/128	49537	DRB1*10	11	5	7	6	144	1.48e-05	57.5	TRBV3-1	CASSPQQGRTDTQYF	CASS[APQ]Q[GQ]GR[ST]DTQYF	CASSQQQGRTDTQYF|CASSPQQGRTDTQYF|CASSPQQGRTDTQYF|CASSQQQGRTDTQYF|CASSPQQGRSDTQYF|CASSAQGGRTDTQYF|CASSAQQGRTDTQYF
92	10/128	78	DRB1*09	9	5	9	4	142	2.36e-05	43.125	TRBV20-1	CSAREGAQPQHF	CSAR[ES]GL?[AGQ]?[KQ]PQHF	CSARSGAQPQHF|CSAREGAQPQHF|CSARSGQQPQHF|CSAREGAKPQHF|CSAREGGQPQHF|CSARSGAQPQHF|CSAREGQPQHF|CSAREGAQPQHF|CSAREGLAQPQHF|CSAREGAQPQHF
121	10/128	1717	DPB1*03	20	7	11	13	140	5.95e-05	17.0962	TRBV27	CASSLDASSYNSPLHF	CASS[FL][DFY][AG]SSYNSPLHF	CASSLYASSYNSPLHF|CASSFDASSYNSPLHF|CASSLDASSYNSPLHF|CASSLFGSSYNSPLHF|CASSLDGSSYNSPLHF|CASSLDASSYNSPLHF|CASSLDASSYNSPLHF|CASSLDGSSYNSPLHF|CASSFDASSYNSPLHF|CASSFDGSSYNSPLHF|CASSLDASSYNSPLHF|CASSLDGSSYNSPLHF
123	10/128	14793	DRB1*15	54	9	9	45	142	6.03e-05	Inf	TRBV2	CASSEGGGYQPQHF	CASS[DEQT][GR][GRT]G[FY]QPQHF	CASSDGGGYQPQHF|CASSEGRGYQPQHF|CASSDRGGYQPQHF|CASSQGGGYQPQHF|CASSTGGGYQPQHF|CASSEGGGFQPQHF|CASSEGGGYQPQHF|CASSEGGGYQPQHF|CASSEGTGYQPQHF|CASSDGGGYQPQHF|CASSDRGGYQPQHF
136	10/128	9556	DQA1*02_DQB1*02	21	6	8	15	143	8.47e-05	25.6	TRBV6-1	CASSPGQGGYGYTF	CAS[ST]PG?QGG[HRY]GYTF	CASTPGQGGYGYTF|CASTPGQGGYGYTF|CASSPGQGGRGYTF|CASSPGQGGRGYTF|CASTPGQGGHGYTF|CASTPGQGGYGYTF|CASSPQGGYGYTF|CASSPGQGGYGYTF
151	10/128	15148	DRB1*11	36	6	6	30	145	0.000130824	Inf	TRBV19	CASSRGALETQYF	CASS[IKMQRT]G[AG]LETQYF	CASSTGALETQYF|CASSRGALETQYF|CASSMGALETQYF|CASSIGALETQYF|CASSQGGLETQYF|CASSMGALETQYF|CASSKGALETQYF|CASSRGALETQYF|CASSRGALETQYF|CASSRGGLETQYF|CASSQGGLETQYF|CASSRGGLETQYF
153	10/128	12987	DRB1*11	36	6	6	30	145	0.000130824	Inf	TRBV5-4	CASSLAGRDEQYF	CASS[LW][AGKM]GRD[ET][AQ][FY]F	CASSLMGRDEAFF|CASSLAGRDEAFF|CASSLAGRDEQFF|CASSLKGRDEQYF|CASSLAGRDEQYF|CASSLAGRDTQYF|CASSLGGRDEQYF|CASSLAGRDEQYF|CASSLAGRDEQFF|CASSWAGRDEQYF|CASSLAGRDEQYF
155	10/128	17390	DRB1*11	36	9	12	27	139	0.00013337	12.4444	TRBV5-1	CASSLWASYEQYF	CASSLWA[NS]YEQYF	CASSLWASYEQYF|CASSLWASYEQYF|CASSLWANYEQYF|CASSLWASYEQYF|CASSLWASYEQYF|CASSLWASYEQYF|CASSLWASYEQYF|CASSLWASYEQYF|CASSLWASYEQYF|CASSLWASYEQYF|CASSLWASYEQYF|CASSLWASYEQYF
15	9/128	3361	DPB1*14	8	6	7	2	144	1.3e-08	426	TRBV7-2	CASSPRQGRGETQYF	CASS[PQ]RQGR[AGQV]ETQYF	CASSPRQGRGETQYF|CASSPRQGRGETQYF|CASSQRQGRVETQYF|CASSQRQGRGETQYF|CASSQRQGRGETQYF|CASSPRQGRQETQYF|CASSPRQGRGETQYF|CASSQRQGRGETQYF|CASSPRQGRAETQYF|CASSPRQGRGETQYF|CASSPRQGRGETQYF|CASSPRQGRGETQYF
25	9/128	9546	DRB1*12	12	7	9	5	142	8.69e-08	95.9	TRBV3-1	CASSQGSYGYTF	CASSQ[AG][ALNS][KSY]GYTF	CASSQGSYGYTF|CASSQGSYGYTF|CASSQGNYGYTF|CASSQGLYGYTF|CASSQGSYGYTF|CASSQGSKGYTF|CASSQGNYGYTF|CASSQGSYGYTF|CASSQGAYGYTF|CASSQGSSGYTF|CASSQGSYGYTF|CASSQGSYGYTF|CASSQGNYGYTF|CASSQGSYGYTF|CASSQANYGYTF
26	9/128	2007	DRB1*01	18	7	7	11	144	1.03e-07	Inf	TRBV7-2	CASSPDTFNEKLFF	CASS[PST]D[STV]FNEKLFF	CASSPDVFNEKLFF|CASSPDTFNEKLFF|CASSPDVFNEKLFF|CASSSDTFNEKLFF|CASSPDSFNEKLFF|CASSTDTFNEKLFF|CASSPDTFNEKLFF|CASSSDSFNEKLFF|CASSPDSFNEKLFF
68	9/128	12597	DQA1*05_DQB1*02	30	9	11	21	140	6.7e-06	25.5	TRBV12-4	CASSLIEGEKLFF	CASSL[ILV]E[GNS]EKLFF	CASSLLENEKLFF|CASSLIEGEKLFF|CASSLIEGEKLFF|CASSLVEGEKLFF|CASSLIENEKLFF|CASSLIEGEKLFF|CASSLIEGEKLFF|CASSLLEGEKLFF|CASSLLESEKLFF|CASSLIEGEKLFF|CASSLIESEKLFF
79	9/128	1297	DQA1*04_DQB1*03	6	4	6	2	145	1.06e-05	143	TRBV10-1	CASSESQGKGYTF	CASSE[ST][HQ]G[FHKNRY]G[QY][TY]F	CASSESQGKGYTF|CASSESQGYGYTF|CASSESQGFGYTF|CASSESQGFGQYF|CASSESQGHGYTF|CASSESQGKGYTF|CASSESQGHGYTF|CASSESQGRGYTF|CASSETQGNGYTF|CASSESHGKGYTF|CASSETQGYGYTF|CASSESQGNGYTF
133	9/128	3763	DRB1*10	11	5	9	6	142	8.27e-05	28.3333	TRBV7-2	CASSYSGGRTDTQYF	CASS[FSY][AES]GGRG?[ST]DTQYF	CASSYEGGRTDTQYF|CASSYSGGRTDTQYF|CASSYAGGRTDTQYF|CASSYSGGRTDTQYF|CASSYSGGRSDTQYF|CASSYSGGRTDTQYF|CASSYSGGRTDTQYF|CASSSSGGRTDTQYF|CASSYSGGRTDTQYF|CASSSSGGRTDTQYF|CASSFAGGRGTDTQYF
159	9/128	14892	DQA1*06_DQB1*06	4	3	6	1	145	0.000140066	144	TRBV29-1	CSVGTGGNQPQHF	CS[AV][GLPQ][EGT]GGNQPQHF	CSVPTGGNQPQHF|CSVQGGGNQPQHF|CSVGEGGNQPQHF|CSAGTGGNQPQHF|CSVQTGGNQPQHF|CSVLTGGNQPQHF
60	8/128	1210	DRB1*01	18	7	9	11	142	3.23e-06	41.6818	TRBV6-1	CASSEGIPGQTEAFF	CASSEGI[APR]GQ[AST]EAFF	CASSEGIAGQTEAFF|CASSEGIPGQTEAFF|CASSEGIRGQTEAFF|CASSEGIPGQSEAFF|CASSEGIAGQTEAFF|CASSEGIAGQTEAFF|CASSEGIPGQTEAFF|CASSEGIPGQAEAFF|CASSEGIPGQAEAFF|CASSEGIPGQAEAFF
114	8/128	12287	DRB1*11	36	8	9	28	142	4.05e-05	32.5714	TRBV15	CATSRGGTGPYNEQFF	CATSRGGTG[GP]YNEQFF	CATSRGGTGPYNEQFF|CATSRGGTGPYNEQFF|CATSRGGTGGYNEQFF|CATSRGGTGPYNEQFF|CATSRGGTGPYNEQFF|CATSRGGTGPYNEQFF|CATSRGGTGPYNEQFF|CATSRGGTGGYNEQFF|CATSRGGTGPYNEQFF|CATSRGGTGPYNEQFF
117	8/128	11327	DQA1*04_DQB1*04	10	4	5	6	146	4.88e-05	93.3333	TRBV20-1	CSARVVGPNEQFF	CS[AGS]R[ILMQRV][ILMSTV]G[IPV]N[ET]Q[FY]F	CSARLLGPNEQFF|CSARVVGPNTQYF|CSARLLGPNEQFF|CSARQTGPNEQYF|CSARVSGPNEQFF|CSARVTGVNEQFF|CSSRQVGINEQFF|CSGRVVGVNEQFF|CSARMVGINEQFF|CSARVVGINEQFF|CSARVTGINEQFF|CSARIVGVNEQFF|CSARVVGVNEQFF|CSARRVGVNEQFF|CSARVLGINEQFF|CSARVVGPNEQYF|CSARVTGPNEQFF|CSARVTGPNEQFF|CSARVMGPNEQFF|CSARVIGPNEQFF
124	8/128	6496	DQA1*05_DQB1*03	40	7	7	33	144	6.05e-05	Inf	TRBV20-1	CSARDLKATEAFF	CSARDL[FKL]A[QT]EAFF	CSARDLKATEAFF|CSARDLLATEAFF|CSARDLKATEAFF|CSARDLKATEAFF|CSARDLLATEAFF|CSARDLFATEAFF|CSARDLLAQEAFF
32	7/128	2853	DPB1*03	20	7	7	13	144	2.51e-07	Inf	TRBV6-1	CASNRDTYSNQPQHF	CA[ST][MNS]RDTYSNQPQHF	CASNRDTYSNQPQHF|CASNRDTYSNQPQHF|CATNRDTYSNQPQHF|CASSRDTYSNQPQHF|CASSRDTYSNQPQHF|CASMRDTYSNQPQHF|CASNRDTYSNQPQHF
35	7/128	9559	DRB1*12	12	6	7	6	144	4.19e-07	138	TRBV20-1	CSARRAGHSNQPQHF	CS[AV][KR][EKRV][AST][AG][HY]SNQPQHF	CSARVAGHSNQPQHF|CSARRAGHSNQPQHF|CSVRRSGHSNQPQHF|CSAREAGYSNQPQHF|CSARVSGHSNQPQHF|CSARRAAHSNQPQHF|CSAKRSGHSNQPQHF|CSARKAGHSNQPQHF|CSARRAGHSNQPQHF|CSAKRTGHSNQPQHF
50	7/128	3350	DRB1*01	18	6	6	12	145	1.25e-06	Inf	TRBV20-1	CSARVRLAGGPEQFF	CSARG?[GPV]R[LV]AGGPEQ[FY]F	CSARVRVAGGPEQYF|CSARVRLAGGPEQYF|CSARVRLAGGPEQFF|CSARGPRLAGGPEQYF|CSARGRLAGGPEQFF|CSARVRLAGGPEQFF|CSARVRLAGGPEQFF|CSARVRVAGGPEQFF|CSARVRLAGGPEQFF|CSARVRVAGGPEQFF
53	7/128	10316	DRB1*07	25	7	7	18	144	1.56e-06	Inf	TRBV3-1	CASRGGGAAKNIQYF	CASRGGGA[AIT]KNIQYF	CASRGGGAAKNIQYF|CASRGGGATKNIQYF|CASRGGGAIKNIQYF|CASRGGGAAKNIQYF|CASRGGGAAKNIQYF|CASRGGGATKNIQYF|CASRGGGAAKNIQYF
55	7/128	16645	DPB1*03	20	7	8	13	143	1.85e-06	70	TRBV27	CASSLSVGQGTNQPQHF	CASSL[AS][HITV]GQG[AGT][NS]QPQHF	CASSLSVGQGTNQPQHF|CASSLSVGQGTNQPQHF|CASSLSIGQGGNQPQHF|CASSLSTGQGTNQPQHF|CASSLSVGQGGNQPQHF|CASSLSTGQGTNQPQHF|CASSLSIGQGANQPQHF|CASSLAVGQGTNQPQHF|CASSLSHGQGTNQPQHF|CASSLSVGQGTSQPQHF
84	7/128	1933	DRB1*01	18	5	5	13	146	1.4e-05	Inf	TRBV28	CASRRRGRTDTQYF	CASR[KNR]RGR[AT]DTQYF	CASRRRGRTDTQYF|CASRRRGRTDTQYF|CASRKRGRTDTQYF|CASRNRGRTDTQYF|CASRRRGRTDTQYF|CASRRRGRTDTQYF|CASRRRGRTDTQYF|CASRKRGRTDTQYF|CASRRRGRTDTQYF|CASRKRGRTDTQYF|CASRKRGRADTQYF
113	7/128	15035	DRB1*11	36	8	9	28	142	4.05e-05	32.5714	TRBV20-1	CSANRGGFSTDTQYF	CS[AGS][DN][RT]GG[EFY][GS]TDTQYF	CSANRGGYSTDTQYF|CSANRGGFGTDTQYF|CSANRGGEGTDTQYF|CSANRGGFSTDTQYF|CSGDRGGFSTDTQYF|CSANRGGYSTDTQYF|CSANTGGFSTDTQYF|CSSDRGGFSTDTQYF|CSANRGGYSTDTQYF
118	7/128	273	DPB1*01	39	7	7	32	144	4.99e-05	Inf	TRBV12-4	CASSSTVYEQYF	CASS[AHS]G?TG?[DIV][FY]EQYF	CASSSTVYEQYF|CASSATVYEQYF|CASSSTVFEQYF|CASSSTVYEQYF|CASSSGTGIYEQYF|CASSSGTDYEQYF|CASSHTVYEQYF|CASSSTVFEQYF|CASSSGTVYEQYF
130	7/128	60437	DRB1*10	11	4	5	7	146	7.63e-05	79.4286	TRBV10-3	CAISESTRGGGNQPQHF	CAISE[AS][DGNT]RG[AG]GNQPQHF	CAISESTRGGGNQPQHF|CAISESDRGGGNQPQHF|CAISESTRGGGNQPQHF|CAISESNRGGGNQPQHF|CAISESGRGGGNQPQHF|CAISESDRGGGNQPQHF|CAISESTRGAGNQPQHF|CAISEATRGAGNQPQHF
52	6/128	11489	DRB1*03	31	8	8	23	143	1.42e-06	Inf	TRBV3-1	CASSRQGAGELFF	CASS[LR]QG[AGPS]GE[AL]FF	CASSRQGPGELFF|CASSRQGAGELFF|CASSRQGAGELFF|CASSRQGGGELFF|CASSRQGAGEAFF|CASSRQGAGELFF|CASSLQGAGELFF|CASSRQGAGELFF|CASSRQGSGELFF|CASSRQGGGELFF|CASSRQGAGELFF
80	6/128	16156	DRB1*07	25	7	8	18	143	1.11e-05	48.6111	TRBV7-9	CASTGGVNTEAFF	CA[ST]T[GST]G[IV]N[AT]EAFF	CASTGGVNTEAFF|CASTGGINAEAFF|CASTGGVNTEAFF|CASTSGINTEAFF|CATTTGVNTEAFF|CASTGGVNTEAFF|CASTSGVNTEAFF|CASTGGINTEAFF
82	6/128	1970	DRB1*01	18	5	5	13	146	1.4e-05	Inf	TRBV20-1	CSARRGGLSGANVLTF	CSARRGGL[AS]GANVLTF	CSARRGGLSGANVLTF|CSARRGGLAGANVLTF|CSARRGGLSGANVLTF|CSARRGGLSGANVLTF|CSARRGGLSGANVLTF|CSARRGGLAGANVLTF
83	6/128	29080	DRB1*01	18	5	5	13	146	1.4e-05	Inf	TRBV7-2	CASSLVAGGNTGELFF	CASS[LR]M?[ILV]AG[AG]NTGELFF	CASSLVAGGNTGELFF|CASSRLAGGNTGELFF|CASSLIAGGNTGELFF|CASSRVAGGNTGELFF|CASSLVAGGNTGELFF|CASSLLAGGNTGELFF|CASSLMLAGGNTGELFF|CASSLVAGANTGELFF|CASSLLAGGNTGELFF|CASSLVAGGNTGELFF
89	6/128	62227	DRB1*10	11	4	4	7	147	1.59e-05	Inf	TRBV5-1	CASSLASGGAQETQYF	CASS[FLY]A[AS]GG[AS]QETQYF	CASSYASGGSQETQYF|CASSFASGGAQETQYF|CASSLASGGAQETQYF|CASSLAAGGAQETQYF|CASSFAAGGAQETQYF|CASSLASGGAQETQYF|CASSFASGGAQETQYF|CASSLASGGAQETQYF
105	6/128	2532	DRB1*16	9	4	5	5	146	2.94e-05	112.8	TRBV11-2	CASSFRTSGPDTQYF	CASS[FY]R[AT]SGPD[ET]Q[FY]F	CASSFRTSGPDEQFF|CASSFRTSGPDTQYF|CASSFRTSGPDTQYF|CASSFRASGPDTQYF|CASSFRTSGPDTQYF|CASSYRASGPDTQYF
109	6/128	6115	DQA1*02_DQB1*02	21	5	5	16	146	3.33e-05	Inf	TRBV7-2	CASSPTGTGGGNQPQHF	CAS[AS][LPS]TGTGGGNQPQHF	CASAPTGTGGGNQPQHF|CASSSTGTGGGNQPQHF|CASSLTGTGGGNQPQHF|CASSPTGTGGGNQPQHF|CASSPTGTGGGNQPQHF
128	6/128	9564	DRB1*07	25	6	7	19	144	7.39e-05	39.4737	TRBV7-6	CASSSRQGGGYTF	CASS[PS]RQ[AG][AGS]GYTF	CASSSRQGGGYTF|CASSSRQGGGYTF|CASSSRQGSGYTF|CASSPRQGAGYTF|CASSPRQGGGYTF|CASSSRQGGGYTF|CASSSRQAGGYTF|CASSPRQGGGYTF
129	6/128	55430	DRB1*10	11	4	5	7	146	7.63e-05	79.4286	TRBV10-1	CASSPGRETQYF	CASSPG[QR][DE]TQYF	CASSPGQDTQYF|CASSPGRETQYF|CASSPGRETQYF|CASSPGRETQYF|CASSPGRETQYF|CASSPGRETQYF
131	6/128	8025	DRB1*01	18	5	6	13	145	7.78e-05	50.7692	TRBV19	CASSIRGGASYNEQFF	CASS[ILM]RGG[ADS]SYNEQFF	CASSIRGGDSYNEQFF|CASSIRGGASYNEQFF|CASSMRGGASYNEQFF|CASSIRGGASYNEQFF|CASSIRGGASYNEQFF|CASSIRGGASYNEQFF|CASSLRGGSSYNEQFF|CASSIRGGASYNEQFF
139	6/128	2797	DRB1*16	9	4	6	5	145	8.59e-05	56	TRBV20-1	CSAARGNQPQHF	CS[AG][AEQ][FQRT]GNQPQHF	CSAQRGNQPQHF|CSAEQGNQPQHF|CSAARGNQPQHF|CSGARGNQPQHF|CSAQRGNQPQHF|CSAQTGNQPQHF|CSAAFGNQPQHF
143	6/128	6097	DRB1*07	25	5	5	20	146	8.68e-05	Inf	TRBV29-1	CSVSTGGSGANVLTF	CSVS[ET]GG[ST]GANVLTF	CSVSEGGSGANVLTF|CSVSEGGSGANVLTF|CSVSTGGSGANVLTF|CSVSTGGSGANVLTF|CSVSTGGTGANVLTF|CSVSTGGSGANVLTF|CSVSEGGSGANVLTF
145	6/128	6095	DRB1*07	25	5	5	20	146	8.68e-05	Inf	TRBV20-1	CSARSRTGGAYNEQFF	CSAR[ARST]RTG[GW][AKR]YNEQFF	CSARSRTGGAYNEQFF|CSARSRTGWAYNEQFF|CSARSRTGGRYNEQFF|CSARTRTGGKYNEQFF|CSARARTGGRYNEQFF|CSARRRTGGAYNEQFF
158	6/128	9618	DQA1*04_DQB1*03	6	3	4	3	147	0.000140066	144	TRBV6-1	CASSDRGRTNEKLFF	CASS[DE][RW]GRTNEKLFF	CASSERGRTNEKLFF|CASSEWGRTNEKLFF|CASSDRGRTNEKLFF|CASSDRGRTNEKLFF
163	6/128	43710	DRB1*01	18	4	4	14	147	0.000147034	Inf	TRBV20-1	CSAIPGLAGDYNEQFF	CSAIPGLAG[DS]YNEQFF	CSAIPGLAGSYNEQFF|CSAIPGLAGDYNEQFF|CSAIPGLAGDYNEQFF|CSAIPGLAGDYNEQFF
164	6/128	43454	DRB1*01	18	4	4	14	147	0.000147034	Inf	TRBV20-1	CSARGGGISSGANVLTF	CSARGGG[IY][ANS]SGANVLTF	CSARGGGYSSGANVLTF|CSARGGGYSSGANVLTF|CSARGGGINSGANVLTF|CSARGGGIASGANVLTF|CSARGGGYSSGANVLTF|CSARGGGISSGANVLTF
168	6/128	2413	DRB1*01	18	4	4	14	147	0.000147034	Inf	TRBV7-3	CASSLQGGGLETQYF	CASS[ALMS]QGGGLETQYF	CASSMQGGGLETQYF|CASSLQGGGLETQYF|CASSSQGGGLETQYF|CASSAQGGGLETQYF|CASSLQGGGLETQYF
77	5/128	5787	DPB1*05	17	5	5	12	146	1.01e-05	Inf	TRBV2	CASTRTGRSYEQYF	CA[ST][ST][LQR]TGR[ST]YEQYF	CASTRTGRSYEQYF|CASTLTGRSYEQYF|CASTQTGRSYEQYF|CASSRTGRSYEQYF|CATSRTGRTYEQYF
85	5/128	25799	DRB1*01	18	5	5	13	146	1.4e-05	Inf	TRBV7-2	CASSLRLAASTDTQYF	CASS[LS]R[LR]AASTDTQYF	CASSLRLAASTDTQYF|CASSSRLAASTDTQYF|CASSLRLAASTDTQYF|CASSLRLAASTDTQYF|CASSLRRAASTDTQYF|CASSSRLAASTDTQYF
90	5/128	3370	DRB1*10	11	4	4	7	147	1.59e-05	Inf	TRBV7-2	CASSHRDRPYEQYF	CASSHRD[RT]PYEQYF	CASSHRDRPYEQYF|CASSHRDRPYEQYF|CASSHRDRPYEQYF|CASSHRDTPYEQYF
103	5/128	2020	DPA1*03	9	4	5	5	146	2.94e-05	112.8	TRBV11-2	CASSLTNTGELFF	CASS[KLT]TV?[NW]TGELFF	CASSTTVNTGELFF|CASSKTNTGELFF|CASSLTNTGELFF|CASSLTVNTGELFF|CASSLTWTGELFF
104	5/128	9534	DQA1*06_DQB1*03	9	4	5	5	146	2.94e-05	112.8	TRBV3-1	CASSQGTGGAFF	CASSQG[LT][GKS]G[AIT][FRY]F	CASSQGTKGAFF|CASSQGTGGAFF|CASSQGTSGTYF|CASSQGTGGTFF|CASSQGLGGAFF|CASSQGTSGIRF
116	5/128	4013	DQA1*05_DQB1*02	30	7	8	23	143	4.54e-05	36.5217	TRBV5-5	CASSFGANTEAFF	CASSFGANTEAFF	CASSFGANTEAFF|CASSFGANTEAFF|CASSFGANTEAFF|CASSFGANTEAFF|CASSFGANTEAFF|CASSFGANTEAFF|CASSFGANTEAFF|CASSFGANTEAFF|CASSFGANTEAFF
149	5/128	9539	DRB1*12	12	4	5	8	146	0.000113747	69	TRBV20-1	CSAGVTGVTDTQYF	CS[AG]G[ILV][GT]G[EQV][ST]DTQYF	CSAGVTGVTDTQYF|CSAGLTGETDTQYF|CSGGVGGVTDTQYF|CSAGITGESDTQYF|CSAGVTGVSDTQYF|CSAGITGQTDTQYF
150	5/128	5522	DPB1*05	17	4	4	13	147	0.000114359	Inf	TRBV6-5|TRBV6-9	CASSYSGAGGLNEQFF	CASSYSGAGG[LR]NEQFF	CASSYSGAGGRNEQFF|CASSYSGAGGLNEQFF|CASSYSGAGGRNEQFF|CASSYSGAGGRNEQFF|CASSYSGAGGLNEQFF|CASSYSGAGGLNEQFF
160	5/128	3804	DRB1*01	18	4	4	14	147	0.000147034	Inf	TRBV20-1	CSARAARGYTF	CSAR[AV][AQR]RGYTF	CSARVARGYTF|CSARARRGYTF|CSARVARGYTF|CSARAQRGYTF|CSARAARGYTF
165	5/128	3223	DRB1*01	18	4	4	14	147	0.000147034	Inf	TRBV9	CASSVGGYSDTQYF	CASSV[GW]G[FY]SDTQYF	CASSVGGYSDTQYF|CASSVWGYSDTQYF|CASSVGGYSDTQYF|CASSVGGFSDTQYF|CASSVGGYSDTQYF
170	5/128	21627	DRB1*01	18	4	4	14	147	0.000147034	Inf	TRBV27	CASSLGQHSPLHF	CASS[LM]GQ[HN]SPLHF	CASSLGQHSPLHF|CASSMGQNSPLHF|CASSLGQHSPLHF|CASSLGQHSPLHF|CASSLGQHSPLHF|CASSLGQHSPLHF
173	5/128	19175	DRB1*01	18	4	4	14	147	0.000147034	Inf	TRBV9	CASSVGGRRNEKLFF	CASSVGGRRNEKLFF	CASSVGGRRNEKLFF|CASSVGGRRNEKLFF|CASSVGGRRNEKLFF|CASSVGGRRNEKLFF|CASSVGGRRNEKLFF|CASSVGGRRNEKLFF|CASSVGGRRNEKLFF
28	4/128	19332	DRB1*16	9	5	5	4	146	2.06e-07	Inf	TRBV20-1	CSASPTSGYTDTQYF	CSASP[AT]SGYTDTQYF	CSASPTSGYTDTQYF|CSASPTSGYTDTQYF|CSASPASGYTDTQYF|CSASPTSGYTDTQYF|CSASPTSGYTDTQYF
95	4/128	58173	DQA1*05_DQB1*05	12	4	4	8	147	2.38e-05	Inf	TRBV20-1	CSARDDLAGARETQYF	CSAR[DK][DN][LM]AGARETQYF	CSARKDLAGARETQYF|CSARDNLAGARETQYF|CSARDNMAGARETQYF|CSARDDLAGARETQYF
96	4/128	17638	DQA1*05_DQB1*05	12	4	4	8	147	2.38e-05	Inf	TRBV5-1	CASSLATSRDTEAFF	CASSLA[TV]SRDTEAFF	CASSLATSRDTEAFF|CASSLATSRDTEAFF|CASSLATSRDTEAFF|CASSLAVSRDTEAFF
99	4/128	12235	DRB1*11	36	7	7	29	144	2.71e-05	Inf	TRBV19	CASSGQTVSGANVLTF	CA[ST]S[GT]QT[TV]SGANVLTF	CASSTQTVSGANVLTF|CASSGQTTSGANVLTF|CASSTQTVSGANVLTF|CASSGQTVSGANVLTF|CASSTQTVSGANVLTF|CASSTQTVSGANVLTF|CASSGQTVSGANVLTF|CATSGQTTSGANVLTF
127	4/128	6134	DQA1*02_DQB1*03	15	4	4	11	147	6.56e-05	Inf	TRBV20-1	CSARVFGGGAYNEQFF	CSAR[IV]FGGG[AT]YNEQFF	CSARVFGGGAYNEQFF|CSARVFGGGAYNEQFF|CSARIFGGGTYNEQFF|CSARVFGGGAYNEQFF
138	4/128	9427	DQA1*06_DQB1*03	9	4	6	5	145	8.59e-05	56	TRBV20-1	CSAAGPTGELFF	C[GS][AIV][AKL][GS][PQT]TGELFF	CGIAGQTGELFF|CSAKGQTGELFF|CSALGPTGELFF|CSAAGTTGELFF|CSALSPTGELFF|CSVAGPTGELFF
144	4/128	5030	DRB1*07	25	5	5	20	146	8.68e-05	Inf	TRBV20-1	CSARDGTSYEQYF	CS[ATV]R[ADP][GP]TSYEQYF	CSARDGTSYEQYF|CSVRPGTSYEQYF|CSARPPTSYEQYF|CSARDGTSYEQYF|CSTRAGTSYEQYF
152	4/128	21123	DRB1*11	36	6	6	30	145	0.000130824	Inf	TRBV29-1	CSVEGRWGNEQFF	CS[AV][EQ][DEFG]RWGNEQ[FY]F	CSVEGRWGNEQFF|CSVEERWGNEQFF|CSVEDRWGNEQYF|CSVEDRWGNEQYF|CSAQGRWGNEQFF|CSAQGRWGNEQFF|CSVEFRWGNEQFF
154	4/128	6148	DRB1*11	36	6	6	30	145	0.000130824	Inf	TRBV3-1	CASNRGIQETQYF	CASNRGIQETQYF	CASNRGIQETQYF|CASNRGIQETQYF|CASNRGIQETQYF|CASNRGIQETQYF|CASNRGIQETQYF|CASNRGIQETQYF
161	4/128	3578	DRB1*01	18	4	4	14	147	0.000147034	Inf	TRBV6-6	CASSASGRETDTQYF	CAS[ST][AGST]SGR[DE]TDTQYF	CASSASGRETDTQYF|CASSASGRETDTQYF|CASTSSGRDTDTQYF|CASSGSGRETDTQYF|CASSTSGRETDTQYF|CASTASGRETDTQYF
162	4/128	3519	DRB1*01	18	4	4	14	147	0.000147034	Inf	TRBV5-1	CASSFSTGASGNTIYF	CASS[FL][AS]TG[AT]SGNTIYF	CASSLSTGASGNTIYF|CASSFSTGASGNTIYF|CASSFSTGASGNTIYF|CASSFSTGTSGNTIYF|CASSFATGASGNTIYF
166	4/128	19183	DRB1*01	18	4	4	14	147	0.000147034	Inf	TRBV20-1	CSARAQREAFF	CSARA[GQ]RE[AQ][FY]F	CSARAQREQYF|CSARAQREAFF|CSARAQREAFF|CSARAGREAFF|CSARAGREAFF
167	4/128	26208	DRB1*01	18	4	4	14	147	0.000147034	Inf	TRBV7-9	CASSSTVNTEAFF	CASS[QS]TVNTEAFF	CASSSTVNTEAFF|CASSSTVNTEAFF|CASSSTVNTEAFF|CASSQTVNTEAFF
169	4/128	22069	DRB1*01	18	4	4	14	147	0.000147034	Inf	TRBV20-1	CSARVNRDRNQPQHF	CSAR[LV]NRD[KR]NQPQHF	CSARVNRDRNQPQHF|CSARVNRDKNQPQHF|CSARVNRDRNQPQHF|CSARLNRDRNQPQHF
64	3/128	3	DRB1*09	9	4	4	5	147	6.05e-06	Inf	TRBV20-1	CSADGTGGAGYEQYF	CSA[DE]GTGG[AET]GYEQYF	CSADGTGGEGYEQYF|CSAEGTGGAGYEQYF|CSADGTGGAGYEQYF|CSADGTGGTGYEQYF|CSAEGTGGAGYEQYF
65	3/128	2965	DRB1*16	9	4	4	5	147	6.05e-06	Inf	TRBV11-2	CASSFRTSGPGELFF	CASSFRT[AS]GS?PGELFF	CASSFRTSGPGELFF|CASSFRTAGPGELFF|CASSFRTSGSPGELFF|CASSFRTSGPGELFF
66	3/128	1030	DRB1*09	9	4	4	5	147	6.05e-06	Inf	TRBV5-6	CASSGGDSMNTEAFF	CASS[GLPS]GDSMNTEAFF	CASSLGDSMNTEAFF|CASSSGDSMNTEAFF|CASSPGDSMNTEAFF|CASSGGDSMNTEAFF
81	3/128	19143	DRB1*01	18	5	5	13	146	1.4e-05	Inf	TRBV5-1	CASSSSTGSSGNTIYF	CASS[PS][AS]TG[GSV]SGNTIYF	CASSSATGGSGNTIYF|CASSSSTGGSGNTIYF|CASSSSTGSSGNTIYF|CASSPSTGSSGNTIYF|CASSSSTGVSGNTIYF|CASSPSTGSSGNTIYF|CASSPSTGSSGNTIYF
94	3/128	13440	DPB1*13	12	4	4	8	147	2.38e-05	Inf	TRBV6-6	CASRHRGGNTIYF	CA[ST]R[HI]RGGNTIYF	CATRHRGGNTIYF|CASRIRGGNTIYF|CASRHRGGNTIYF|CASRHRGGNTIYF
171	3/128	21581	DRB1*01	18	4	4	14	147	0.000147034	Inf	TRBV27	CASSLTLQGSSYNSPLHF	CASS[KL]T[ALY]Q[GS]SSYNSPLHF	CASSLTLQGSSYNSPLHF|CASSLTAQGSSYNSPLHF|CASSLTAQSSSYNSPLHF|CASSKTLQGSSYNSPLHF|CASSLTYQGSSYNSPLHF|CASSLTLQGSSYNSPLHF
172	3/128	18997	DRB1*01	18	4	4	14	147	0.000147034	Inf	TRBV9	CASSVEFSAYEQFF	CASSVEFS[AT][NY]EQ[FY]F	CASSVEFSTNEQFF|CASSVEFSAYEQYF|CASSVEFSAYEQYF|CASSVEFSAYEQFF|CASSVEFSTYEQYF|CASSVEFSTNEQFF
174	3/128	19219	DRB1*01	18	4	4	14	147	0.000147034	Inf	TRBV6-6	CASSSSGRGTDTQYF	CASS[GPS]SGRGTDTQYF	CASSSSGRGTDTQYF|CASSPSGRGTDTQYF|CASSSSGRGTDTQYF|CASSGSGRGTDTQYF|CASSSSGRGTDTQYF
126	2/128	16749	DQA1*05_DQB1*06	15	4	4	11	147	6.56e-05	Inf	TRBV7-2	CASSFSRGGTDTQYF	CASS[FHY]SRGGTDTQYF	CASSFSRGGTDTQYF|CASSFSRGGTDTQYF|CASSFSRGGTDTQYF|CASSHSRGGTDTQYF|CASSYSRGGTDTQYF
148	2/128	19330	DQA1*05_DQB1*05	12	4	5	8	146	0.000113747	69	TRBV24-1	CATSSGHKSGELFF	CATS[GNST]GHK[AS]GELFF	CATSTGHKSGELFF|CATSGGHKSGELFF|CATSSGHKSGELFF|CATSNGHKAGELFF|CATSSGHKAGELFF

## Sheet: Table S1_modules
UIN	Stimulant	CCND1	T_cell	CD4_T	CD8_T	NK	myeloid	induration
BH0046	TST_D2	-0.29427	8.72914	7.66113	8.33756	2.99285	10.2385	12
BH0047	TST_D2	-1.61156	10.1744	8.61002	7.92485	3.42535	8.619	35
BH0049	TST_D2	-4.50663	9.29638	7.4221	8.35877	3.8837	7.65018	15
BH0050	TST_D2	0.020551	7.84086	6.3515	6.53034	5.54707	7.71197	8
BH0051	TST_D2	-3.86512	8.38969	7.25511	7.83088	2.53024	7.71871	16
BH0054	TST_D2	-0.598737	8.6084	7.55574	6.96915	2.06792	6.65188	14
BH0055	TST_D2	-1.62867	10.701	8.74599	8.37724	4.32192	8.30668	35
BH0059	TST_D2	-1.41328	10.1635	7.99421	8.5557	5.15538	9.59321	25
BH0069	TST_D2	-3.66417	10.618	8.5798	8.95836	3.55822	8.89559	23
BH0071	TST_D2	0.362671	10.2042	7.57275	8.62572	4.65862	9.55146	22
BH0073	TST_D2	-1.52069	6.5494	5.59197	6.9511	2.73547	7.41323	28
BH0074	TST_D2	0.412627	6.75395	6.08739	5.77889	2.60665	7.69083	23
BH0085	TST_D2	0.875502	7.78914	5.94948	6.39178	3.55155	7.84649	35
BH0087	TST_D2	1.03726	9.82564	7.12652	8.46392	4.27854	8.507	25
BH0093	TST_D2	-3.74524	6.95482	5.32536	8.56455	0.816827	8.37355	20
BH0094	TST_D2	1.13266	11.1081	7.84325	8.0807	4.02898	9.69288	27
BH0095	TST_D2	-0.59881	10.1695	7.87698	7.07215	3.44638	9.67198	14
BH0097	TST_D2	-1.14349	8.30677	7.05676	6.64018	2.97607	8.02851	22
BH0098	TST_D2	-2.03739	5.74294	4.89534	6.78084	2.40809	9.15311	22
BH0100	TST_D2	-4.14711	9.48381	6.85931	10.071	0.477084	8.78122	30
BH0104	TST_D2	-4.49965	6.55862	6.11896	7.12061	1.38371	8.38111	34
BH0105	TST_D2	-0.49866	10.2603	7.98674	9.04802	4.68773	8.43279	30
BH0108	TST_D2	-1.90791	10.1835	6.97883	7.93045	2.94504	8.4467	31
BH0112	TST_D2	-1.776	7.74117	6.4086	8.09033	2.54641	9.58902	24
BH0119	TST_D2	-1.75586	6.94999	5.39525	6.68705	3.31871	7.35345	24
BH0123	TST_D2	-2.99921	8.11291	7.01893	7.91001	3.27688	9.23826	10
BH0124	TST_D2	-2.75138	7.61221	6.72668	8.72106	1.82309	9.59803	12
BH0125	TST_D2	-4.07781	9.82497	8.31972	7.95769	2.48712	8.69962	32
BH0129	TST_D2	0.547371	9.02522	6.88723	8.26149	4.24923	10.0795	22
BH0131	TST_D2	-2.14312	8.9424	6.4004	8.37732	4.19926	7.79854	20
BH0135	TST_D2	1.15475	8.78191	7.29347	7.47434	3.82015	7.56858	22
BH0143	TST_D2	-0.611676	6.4391	5.22681	5.44357	3.88016	6.57222	17
BH0145	TST_D2	-0.568803	8.00174	6.20398	6.87852	3.7337	6.46275	10
BH0147	TST_D2	-3.17323	8.92874	7.23857	8.25256	2.1996	9.21949	18
BH0158	TST_D2	-3.93785	8.84666	7.13065	8.71683	1.21084	10.5126	35
BH0160	TST_D2	-2.45401	9.98575	8.18053	8.23034	4.02286	9.42269	24
BH0161	TST_D2	-0.986943	10.0553	7.84115	7.4006	4.36129	8.92489	5
BH0162	TST_D2	-1.29562	3.25954	2.60854	2.77037	1.93042	4.17745	0
BH0163	TST_D2	0.573958	6.86727	5.22919	5.78587	3.90984	7.01515	26
BH0164	TST_D2	-2.18157	7.38126	5.03921	6.04814	2.17633	6.32537	20
BH0174	TST_D2	-3.10527	9.29486	7.53046	8.09756	3.15973	8.60117	12
BH0175	TST_D2	-3.98969	7.20277	6.13252	7.85446	2.15191	8.75994	20
BH0178	TST_D2	-0.857803	0.30767	-0.495318	2.53011	-0.113478	0.720178	0
RF0032	TST_D2	0.0623529	9.87979	7.55297	7.26215	2.82531	7.0855	15
WH0035	TST_D2	-1.19036	9.20645	8.24729	7.92781	3.8242	8.71151	20
HM0065	TST_D2	-2.98991	8.72116	6.32986	10.2705	1.80931	9.00481	20
HM0068	TST_D2	-2.00399	8.59338	7.26234	7.29104	3.0761	8.22731	23
HM0079	TST_D2	0.0704783	8.46143	6.98711	7.25683	4.41581	7.4634	10.5
HM0091	TST_D2	-0.430766	7.0484	5.70638	6.47373	2.19108	6.40402	12
HM0096	TST_D2	-1.84308	5.72473	5.14509	5.75043	0.678487	7.16982	12
HM0103	TST_D2	-1.57092	7.55357	6.04515	7.14062	2.80461	8.12139	28
HM0106	TST_D2	5.68274	10.8777	7.82193	6.90271	5.07028	8.3822	12
HM0107	TST_D2	1.31826	10.0487	7.43338	9.26334	4.4251	9.53219	12
NM0113	TST_D2	-5.96815	8.69919	6.43686	10.3797	0.54332	7.44817	24
HM0141	TST_D2	-3.62781	8.80763	7.43313	7.67899	2.45807	9.10813	22
HM0171	TST_D2	-0.887708	2.62146	1.88091	2.13666	0.131823	1.93808	0
NM0041	TST_D2	-2.60007	8.31827	5.6013	6.465	4.91593	6.19465	6
NM0044	TST_D2	-4.61718	8.49513	7.56429	8.81171	2.91093	8.86164	12
NM0064	TST_D2	1.93229	6.47374	5.25465	5.2798	4.06486	6.63669	1
NM0072	TST_D2	-0.985188	4.91383	3.27643	4.18514	2.08298	3.69224	15
NM0099	TST_D2	-5.29527	4.83	3.69737	5.62408	-0.119842	5.78952	12
NM0126	TST_D2	-1.50217	9.28956	8.39399	8.1312	3.16592	9.33328	12
NM0136	TST_D2	-0.371465	8.37435	7.27311	6.65153	1.55736	7.69192	15
NM0137	TST_D2	-3.46698	9.36491	7.21089	8.63368	1.39983	8.19809	15
NM0146	TST_D2	-3.47962	8.31798	7.05277	7.03278	3.38454	8.67427	22
NM0155	TST_D2	-1.10187	5.76539	3.80019	5.96814	2.31852	5.29136	12
NM0169	TST_D2	-1.55128	4.86008	2.4934	5.10325	0.893135	5.90881	12
NM0172	TST_D2	-2.78635	8.35965	7.56022	7.27176	2.74402	9.59522	10
NM0221	TST_D2	-2.31518	9.62716	7.38399	9.48062	3.14184	8.56712	15
RF0037	TST_D2	-1.26341	6.28348	4.50958	4.96445	1.66291	5.07515	20
RF0057	TST_D2	1.40943	2.5162	2.01525	2.36026	1.81385	2.44587	0
RF0058	TST_D2	0.576666	2.0266	1.85475	-0.00195606	0.943253	1.36899	10.5
RF0078	TST_D2	-1.57951	8.32347	6.82763	7.93923	2.915	8.79525	17
RF0081	TST_D2	-2.89345	6.9142	5.73238	6.15362	1.78253	6.82577	5
RF0148	TST_D2	-3.11399	8.11476	5.92747	7.40177	1.54012	7.19639	20
RF0173	TST_D2	-5.48102	8.60459	5.39454	10.4823	1.42486	7.88218	23
RF0227	TST_D2	-4.33377	9.07262	7.10395	8.00075	2.02326	8.49892	12
RF0235	TST_D2	-1.26404	10.2784	7.56724	9.03654	1.96567	8.90206	12
WH0038	TST_D2	-3.2893	7.47531	6.54086	7.28018	3.53751	7.85315	10
WH0039	TST_D2	-0.881143	5.94004	4.40101	5.70044	1.29098	5.14968	12
WH0040	TST_D2	-1.8732	10.6214	9.13252	9.55459	3.15228	8.97117	15
WH0043	TST_D2	-1.60617	10.2409	8.10415	7.71762	5.70936	8.41843	11
WH0052	TST_D2	-1.49392	1.06485	0.677886	1.88189	0.268923	2.34346	0
WH0060	TST_D2	-1.47648	8.73696	7.2724	8.84482	2.12126	10.619	7
WH0061	TST_D2	-0.907995	1.29823	0.102953	1.73277	0.790315	1.28448	0
WH0062	TST_D2	-0.222979	10.1368	7.99877	8.54182	2.22752	9.21937	15
WH0063	TST_D2	-2.2151	9.31899	7.16699	7.70134	2.09216	7.64173	11
WH0066	TST_D2	-0.568843	9.82882	8.04976	9.14976	2.47915	10.5778	32
WH0067	TST_D2	-3.0024	10.2264	7.69729	9.48231	2.86451	9.62873	20
WH0070	TST_D2	-1.00252	11.0377	9.18299	8.92859	4.77954	9.08284	22
WH0075	TST_D2	-3.70163	7.53062	6.64952	6.83091	1.93943	7.81824	19
WH0076	TST_D2	0.765399	0.913077	1.12211	0.97183	0.693752	2.31812	6
WH0077	TST_D2	-2.42673	8.59235	6.88008	8.63294	2.56531	7.73751	24
WH0080	TST_D2	-2.04965	8.23026	7.10278	8.49005	1.94948	8.56825	20
WH0082	TST_D2	-1.84675	7.32176	6.34711	8.354	3.44042	9.23268	35
WH0083	TST_D2	-2.59811	7.46988	6.87642	7.90823	2.75693	10.2893	22
WH0084	TST_D2	-0.811867	5.75016	4.9975	6.70412	1.6047	8.6539	20
WH0086	TST_D2	-1.82637	9.17336	7.84762	7.27027	3.93041	8.21813	16
WH0088	TST_D2	-1.14073	8.75242	6.92399	7.65944	3.30725	9.04659	32
WH0089	TST_D2	-0.545323	9.36738	7.7173	9.62079	4.46875	9.83496	34
WH0090	TST_D2	-0.804511	8.14574	7.00021	6.64025	2.84679	8.22808	23
WH0102	TST_D2	-3.87052	7.87329	5.8923	8.96108	1.53215	9.31553	22
WH0110	TST_D2	-3.71668	8.50303	6.06068	9.97869	3.37792	9.45336	22
WH0111	TST_D2	-3.64369	8.3492	7.46877	8.59682	3.34599	9.88853	15
WH0115	TST_D2	-0.150082	7.11747	5.77787	5.89506	1.96339	6.05385	18
WH0116	TST_D2	-1.13143	9.41021	8.33893	7.87756	2.73481	10.1405	17
WH0117	TST_D2	-0.801557	8.5956	6.44683	7.94506	3.92146	9.05132	20
WH0118	TST_D2	-0.99914	6.21704	5.13062	5.87293	3.20387	7.08166	19
WH0120	TST_D2	-4.51978	8.06934	6.64336	8.25972	2.73587	8.88901	16
WH0121	TST_D2	-1.63721	7.78542	6.62527	5.49224	2.3734	6.39233	16
WH0122	TST_D2	-3.89708	7.5645	6.32897	8.43708	2.21538	9.14423	9
WH0127	TST_D2	-3.45301	7.45846	6.02859	7.5321	4.00447	8.0733	12
WH0128	TST_D2	-3.18451	6.22743	5.24932	5.36704	1.85364	7.36835	8
WH0130	TST_D2	-3.66119	7.977	6.2188	8.08989	2.00788	8.55031	20
WH0132	TST_D2	-3.4805	6.76149	5.75167	6.57615	2.08873	7.03916	21
WH0133	TST_D2	-1.05059	0.269839	0.513599	0.708561	-0.0678905	1.01269	0
WH0134	TST_D2	-2.74632	9.63743	6.4335	10.563	3.19851	8.73413	22
WH0142	TST_D2	-3.98123	7.75607	6.59126	7.89334	2.12073	9.52711	18
WH0144	TST_D2	-1.42979	6.41342	5.69422	4.03506	2.94145	6.55691	0
WH0149	TST_D2	-2.39235	7.77107	6.54133	6.80627	2.47508	7.88299	10
WH0151	TST_D2	-1.50333	4.10273	3.78895	4.3883	2.04394	6.39664	0
WH0152	TST_D2	-0.243476	10.4614	7.7884	7.58665	5.0245	7.90451	0
WH0153	TST_D2	-0.123324	9.17873	7.77254	7.08857	5.35011	8.29376	14
WH0154	TST_D2	-1.67598	10.2306	7.85628	8.94868	3.56689	9.52006	18
WH0156	TST_D2	-2.51184	6.20485	5.213	7.28649	2.90548	7.09653	15
WH0157	TST_D2	-0.974839	10.6123	8.24441	8.58254	2.83009	8.54728	25
WH0159	TST_D2	0.0470194	9.95368	7.97503	8.33526	5.48404	9.00688	10
WH0165	TST_D2	-2.75497	10.1417	6.2353	8.99741	4.01531	6.55226	12
WH0166	TST_D2	-3.43985	9.18205	8.08939	8.53288	3.99541	9.34626	15
WH0167	TST_D2	-2.71797	9.22108	7.92397	8.68486	1.91893	9.91493	18
WH0168	TST_D2	-0.888048	10.2275	6.79177	8.78934	3.42924	8.28706	8
WH0170	TST_D2	-3.03041	8.80823	6.63356	7.42775	2.9116	7.11097	10
WH0176	TST_D2	-1.40827	8.80815	6.9688	6.80962	2.95976	6.97947	20
WH0177	TST_D2	-1.86357	8.01612	6.4425	6.749	2.91355	7.34879	12
WH0179	TST_D2	-3.43893	8.13974	6.07178	9.61098	1.84985	8.99917	25
WH0180	TST_D2	-1.61326	10.3968	7.32063	9.3604	3.68845	9.2532	20
WH0181	TST_D2	-3.57544	8.49176	6.38657	9.48275	2.29106	8.71871	24
WH0182	TST_D2	-1.64009	10.1144	8.06999	8.46181	2.18261	9.11148	22
WH0183	TST_D2	-3.42528	6.41719	5.18857	6.43649	0.336164	7.19743	15
WH0184	TST_D2	0.75619	6.08025	4.39177	6.08417	1.63046	6.35368	5
WH0185	TST_D2	-1.88418	8.26645	5.63292	10.0101	1.47725	8.02616	22
WH0186	TST_D2	-2.81408	9.29853	6.91312	8.56358	2.38437	7.76013	23
WH0187	TST_D2	-0.0639232	8.25169	6.17978	7.8947	4.35525	7.97018	20
WH0188	TST_D2	-0.809801	3.65469	2.9459	3.59343	-0.220995	2.87197	0
WH0189	TST_D2	-1.28705	9.54141	6.97426	9.61385	3.27256	8.78643	24
WH0191	TST_D2	-2.21253	9.11421	7.47571	8.34623	2.84383	7.9694	17
WH0192	TST_D2	-1.5848	8.12353	6.38297	7.06891	4.24996	7.29573	12
WH0193	TST_D2	-1.58037	3.12574	2.05728	4.40598	2.02211	4.93056	20
WH0194	TST_D2	-2.70754	10.1456	6.87979	8.42298	1.20654	7.92345	22
WH0195	TST_D2	-3.68169	8.3407	7.17383	9.44701	3.10118	8.28956	21
WH0196	TST_D2	-0.312098	-1.81447	-1.69957	-0.761607	-2.8081	-1.66892	0
WH0197	TST_D2	-0.710179	7.37698	6.60042	6.30039	1.89567	6.9423	37
WH0198	TST_D2	-0.936719	8.82511	7.17657	6.02957	2.79445	7.49558	15
WH0199	TST_D2	-1.91464	4.36755	3.70637	4.41845	0.682567	6.69875	12
WH0200	TST_D2	0.0644498	7.08844	6.03649	4.92663	4.134	6.76129	15
WH0201	TST_D2	-3.43564	8.62841	7.03141	8.24449	2.76352	9.16151	20
WH0202	TST_D2	-3.53254	8.60416	6.33741	9.11402	2.07748	9.06732	17
WH0203	TST_D2	-0.587285	8.99379	7.12214	7.85828	4.04278	7.92989	17
WH0204	TST_D2	-0.39309	10.6379	8.33139	9.32663	4.72248	9.17587	21
WH0205	TST_D2	-0.515857	9.55717	6.63562	9.9478	4.19449	9.04362	19
WH0206	TST_D2	0.0950786	6.9805	6.02357	5.73296	4.45894	6.5885	7
WH0208	TST_D2	0.803757	-0.30696	-0.499318	-0.697294	-0.262517	0.380468	0
WH0209	TST_D2	-3.44197	7.80391	6.78334	8.62563	1.70051	9.22714	19
WH0210	TST_D2	0.0435499	9.70486	7.66006	8.10193	5.11154	8.66071	12
WH0212	TST_D2	-2.23718	8.64458	7.28691	8.67958	3.24843	9.16133	31
WH0213	TST_D2	0.174059	8.74219	6.8662	8.4056	3.98381	7.78401	10
WH0214	TST_D2	-0.590252	10.7414	8.32654	8.07441	4.33038	8.38061	19
WH0215	TST_D2	-3.49684	7.8782	7.10746	8.03269	3.90548	8.75891	22
WH0216	TST_D2	-1.41998	9.08306	7.98107	8.30194	2.8763	8.0379	14
WH0217	TST_D2	-1.84839	9.4521	7.57818	8.69474	3.29434	9.25374	20
WH0218	TST_D2	1.87622	8.6376	6.85388	6.36936	3.5219	6.36651	6
WH0219	TST_D2	-2.03539	9.3404	6.80042	7.47151	1.95265	7.28373	9
WH0222	TST_D2	-2.53023	6.84776	4.44477	6.75399	1.28035	4.71004	4
WH0223	TST_D2	-1.10971	2.40014	0.995604	3.32377	-1.61978	3.43987	15
WH0224	TST_D2	-2.17697	8.74768	6.15778	8.13534	0.502285	7.60982	10
WH0225	TST_D2	-6.05316	6.51031	6.12265	8.02923	-0.946236	8.18667	11
WH0226	TST_D2	-0.482616	7.64056	5.36642	5.5547	2.75424	5.51549	3
WH0228	TST_D2	-2.14757	9.70868	8.07624	7.77934	4.55282	8.25914	7
WH0230	TST_D2	-3.6159	7.92957	6.43518	7.81225	2.22173	8.8068	12
WH0231	TST_D2	-0.162149	8.86478	7.06675	7.26514	4.31999	7.48468	10
WH0232	TST_D2	-0.932526	-0.881568	-0.975069	-0.206987	-1.91693	-0.240235	0
WH0233	TST_D2	-5.6545	5.32572	4.69138	7.06217	1.78319	5.77892	16
WH0237	TST_D2	-1.77822	9.53598	7.78259	8.42943	1.84331	8.56963	16
WH0238	TST_D2	1.06441	8.85411	6.578	7.438	3.61042	8.87637	9
BH0046	TST_D7	6.13345	12.1525	8.33554	8.1176	4.35262	8.45931	12
BH0047	TST_D7	4.46525	11.6111	7.05025	7.86222	1.74705	5.70033	35
BH0049	TST_D7	6.53496	12.0152	7.8784	7.76879	4.58587	7.2142	15
BH0050	TST_D7	4.59661	9.81816	7.17253	6.88132	7.07038	8.01285	8
BH0051	TST_D7	6.45993	12.6207	8.52062	7.66728	4.33125	7.85284	16
BH0054	TST_D7	3.34639	10.8161	6.96883	7.70004	3.57543	6.87799	14
BH0055	TST_D7	6.1126	12.3522	9.17806	7.40823	5.77113	7.73953	35
BH0059	TST_D7	4.82924	11.9693	8.35871	7.8756	4.3031	7.97621	25
BH0073	TST_D7	5.61215	11.827	8.60624	7.35369	5.73887	7.80745	28
BH0074	TST_D7	4.10472	10.1037	7.03192	6.69996	5.18082	7.93103	23
BH0087	TST_D7	6.58135	12.5361	9.45391	7.62951	5.61008	8.23821	25
BH0093	TST_D7	4.34515	11.4448	8.76779	7.08853	3.29159	6.63858	20
BH0094	TST_D7	4.57873	12.2791	8.37069	7.72064	4.03161	7.05138	27
BH0095	TST_D7	4.01429	13.0058	8.58298	8.42166	4.42954	8.1478	14
BH0097	TST_D7	5.81001	11.6011	8.61389	6.76003	4.16525	7.95563	22
BH0098	TST_D7	4.81061	10.7628	7.31725	7.38913	5.65204	8.57767	22
BH0100	TST_D7	3.93908	12.1412	8.42695	8.16204	4.79359	7.3303	30
BH0104	TST_D7	3.51448	10.8503	7.52113	7.34062	5.75103	7.8793	34
BH0105	TST_D7	4.32871	11.8227	8.38808	7.31931	5.84203	6.36813	30
HM0107	TST_D7	4.72813	12.5871	8.42895	8.53221	4.42109	7.14463	12
BH0108	TST_D7	5.40649	12.1718	8.74819	7.33734	5.28238	8.50998	31
BH0112	TST_D7	5.20807	10.7869	7.73883	7.52079	4.7867	8.83899	24
BH0119	TST_D7	7.4738	12.8646	8.83315	7.57737	6.00795	7.69248	24
BH0124	TST_D7	5.87315	12.3137	8.24599	7.96054	5.62679	9.21914	12
BH0125	TST_D7	5.57439	11.3547	8.51172	6.95122	3.9058	7.72419	32
BH0129	TST_D7	4.67799	9.95236	7.10287	5.99365	4.90069	8.10403	22
BH0131	TST_D7	5.2512	11.8003	8.37138	7.65613	5.04989	8.47324	20
BH0145	TST_D7	5.03803	10.8169	7.69246	7.21927	5.22861	7.07936	10
BH0147	TST_D7	5.92163	12.6176	8.05838	8.98745	4.54223	9.0281	18
RF0148	TST_D7	4.29101	11.533	7.43054	8.38903	3.42495	7.36964	20
BH0160	TST_D7	6.76192	12.7721	9.53289	7.38671	6.35362	8.27832	24
BH0161	TST_D7	2.71355	8.17634	6.06791	5.75526	5.16739	7.13794	5
BH0162	TST_D7	2.88419	8.11179	5.85052	5.45358	4.68929	7.27522	0
BH0163	TST_D7	4.52744	10.656	7.50456	7.08042	6.37577	9.28789	26
BH0164	TST_D7	3.9688	10.2261	6.78956	7.0514	4.48868	7.5796	20
BH0175	TST_D7	6.0998	11.4481	8.56132	7.19863	5.97986	9.37545	20
HM0068	TST_D7	5.13336	11.8045	8.5848	7.46607	5.30265	9.54488	23
HM0091	TST_D7	4.5016	10.9834	8.5227	6.98717	5.15146	7.65773	12
HM0096	TST_D7	5.41859	10.4239	7.64154	6.63277	4.34506	6.77052	12
HM0103	TST_D7	-0.564137	9.04826	7.8279	6.5191	4.2622	8.78478	28
HM0106	TST_D7	4.21697	10.1724	7.18291	6.73212	4.6185	8.09299	12
NM0136	TST_D7	5.56729	11.4023	7.85825	7.66612	3.60197	8.33395	15
HM0141	TST_D7	5.9071	11.6845	8.44599	7.05648	5.17638	8.18582	22
HM0171	TST_D7	-0.80585	-1.41717	-1.08646	-0.000299577	-0.528456	-1.16755	0
NM0041	TST_D7	3.55861	9.90818	6.63216	5.98782	5.78481	7.04958	6
NM0044	TST_D7	8.16743	13.5038	9.5186	7.51522	4.32046	7.37614	12
NM0113	TST_D7	4.01263	11.8835	9.32482	7.36908	5.81472	7.99872	24
NM0126	TST_D7	1.77019	9.91787	6.22191	8.43556	4.34388	7.15536	12
NM0146	TST_D7	5.97543	12.1226	8.72599	7.55008	4.98021	7.94205	22
NM0169	TST_D7	5.94018	12.844	8.64297	8.30281	3.92819	7.818	12
NM0221	TST_D7	5.76627	11.8641	8.36884	7.62454	5.08204	8.06787	15
RF0032	TST_D7	5.34693	12.271	8.02415	7.92648	4.9859	7.26549	15
WH0035	TST_D7	7.15123	12.6172	9.00182	7.15212	4.34719	7.36158	20
RF0037	TST_D7	7.07152	12.5856	9.24829	7.13689	4.85584	8.20773	20
RF0058	TST_D7	-0.154988	5.15491	3.18091	4.15226	2.59147	4.15516	10.5
RF0078	TST_D7	6.29288	12.5058	8.76805	7.8495	5.03081	8.69376	17
RF0081	TST_D7	5.90375	12.1272	7.94341	7.88563	5.19509	8.35105	5
RF0173	TST_D7	5.33784	11.6412	8.48514	7.83907	4.07122	7.44744	23
WH0038	TST_D7	5.12457	11.6771	8.35895	6.97652	5.3006	8.2647	10
WH0039	TST_D7	5.84273	11.7698	8.71146	7.3649	4.66957	8.33618	12
WH0040	TST_D7	5.54853	12.5018	8.91253	7.89597	2.93388	7.5672	15
WH0043	TST_D7	4.40979	11.1117	7.58891	7.44435	4.73424	7.83849	11
WH0060	TST_D7	6.55379	11.7783	8.98044	7.1271	3.05397	9.10396	7
WH0061	TST_D7	0.221132	5.72449	3.8912	3.8077	3.20871	4.05808	0
WH0062	TST_D7	5.37749	11.2998	7.8203	7.99407	4.22763	7.56527	15
WH0063	TST_D7	6.36205	12.4131	8.62218	7.99196	4.45825	8.43273	11
WH0066	TST_D7	3.92975	13.8966	9.81954	8.65099	2.8248	7.95406	32
WH0067	TST_D7	5.29855	12.9723	9.20208	8.51349	5.10263	8.48667	20
WH0070	TST_D7	3.94765	11.7924	8.88555	7.99626	5.91626	7.02003	22
WH0075	TST_D7	5.1573	11.6748	8.31553	7.1784	5.35167	8.68928	19
WH0076	TST_D7	1.59512	8.87465	6.41461	5.4727	4.72791	7.56027	6
WH0077	TST_D7	4.97315	12.3755	8.54942	7.88406	3.9837	8.27309	24
WH0080	TST_D7	7.42482	12.9945	8.67767	8.20586	4.59396	8.15586	20
WH0082	TST_D7	1.8598	10.2148	7.01058	7.8518	2.36543	8.2849	35
WH0083	TST_D7	6.56966	12.3808	8.6631	7.4302	4.8055	7.71702	22
WH0084	TST_D7	5.36054	10.9684	8.21731	7.23204	5.10686	9.5203	20
WH0086	TST_D7	4.42329	12.0638	8.27106	8.00029	6.41081	8.45522	16
WH0088	TST_D7	2.54586	9.95675	7.61589	6.17076	4.87802	6.49285	32
WH0089	TST_D7	5.94101	11.6179	8.55069	6.88584	4.77916	6.56718	34
WH0090	TST_D7	5.95394	12.2829	8.93072	6.55531	4.42848	7.09106	23
WH0102	TST_D7	4.24537	11.7597	8.69961	7.44833	4.39929	8.03435	22
WH0110	TST_D7	4.11585	11.3361	7.53779	7.92288	4.00924	7.63074	22
WH0111	TST_D7	6.63405	12.1594	8.92491	7.26412	5.46486	8.37707	15
WH0115	TST_D7	5.79726	12.2314	8.74908	7.32303	3.52929	8.10903	18
WH0116	TST_D7	4.61214	11.5075	8.30206	7.25536	4.66804	6.98127	17
WH0118	TST_D7	6.53601	12.3376	7.96403	7.85029	3.0684	7.71078	19
WH0120	TST_D7	4.53241	10.8962	7.52135	7.86953	5.76981	8.46003	16
WH0121	TST_D7	4.87229	9.76344	6.30015	6.64914	5.00823	7.79719	16
WH0122	TST_D7	4.5708	10.5852	7.6488	6.48228	4.57736	7.05652	9
WH0127	TST_D7	6.76153	11.2907	8.16119	7.2076	6.54705	7.90948	12
WH0128	TST_D7	5.24323	10.4319	7.66052	6.58368	6.04567	7.9089	8
WH0130	TST_D7	6.06359	12.3528	8.1978	8.24724	6.08951	8.83151	20
WH0132	TST_D7	4.92369	10.2731	7.20595	6.61105	4.44075	7.54497	21
WH0133	TST_D7	2.22737	7.86827	6.14333	5.1386	5.07763	6.19768	0
WH0134	TST_D7	5.66106	12.461	8.78992	7.57533	5.1869	6.25709	22
WH0139	TST_D7	4.38838	11.6812	7.34297	8.46537	0.91806	6.57075	20
WH0142	TST_D7	4.56267	10.8098	7.52406	7.2111	6.23488	7.90796	18
WH0144	TST_D7	3.49588	10.2446	7.57427	6.69764	5.30796	7.66827	0
WH0149	TST_D7	6.93198	11.2196	8.29471	5.88447	4.47789	8.12067	10
WH0150	TST_D7	4.5187	10.2368	7.21777	6.83791	4.57087	9.28027	22
WH0152	TST_D7	4.3484	10.2725	7.26144	6.34188	6.29609	7.04172	0
WH0154	TST_D7	3.19703	11.8772	9.7042	6.62787	4.73691	8.27074	18
NM0155	TST_D7	6.55115	12.2666	8.08388	8.19869	4.24	7.82988	12
WH0156	TST_D7	6.81454	11.9116	8.31111	7.7936	5.94991	7.78377	15
WH0157	TST_D7	3.02544	11.2113	8.9373	6.96618	5.26765	7.17834	25
WH0159	TST_D7	4.34243	10.7836	7.88499	7.05572	5.38292	7.92276	10
WH0165	TST_D7	6.15437	11.6778	7.80396	7.78533	5.62955	7.57592	12
WH0166	TST_D7	5.54384	11.3339	7.76088	7.33763	4.16538	7.58096	15
WH0167	TST_D7	6.39534	12.4408	9.1438	7.20821	3.68099	8.81124	18
WH0168	TST_D7	5.50414	11.2084	8.00561	7.68588	4.77817	8.33222	8
WH0170	TST_D7	5.66553	12.3155	8.95346	7.60016	6.02996	8.11984	10
WH0176	TST_D7	5.40123	11.4875	8.57559	6.93723	5.15677	8.60505	20
WH0177	TST_D7	5.9457	10.9191	7.9971	7.15989	5.0863	8.36337	12
WH0181	TST_D7	4.34625	11.6525	8.58861	7.44325	5.08572	6.99023	24
WH0182	TST_D7	5.02393	11.4039	7.89387	7.30015	2.25186	8.46748	22
WH0183	TST_D7	5.24859	11.2319	7.62743	7.24823	4.00383	8.43656	15
WH0184	TST_D7	3.93531	10.3145	7.21192	7.39483	5.44963	8.02093	5
WH0185	TST_D7	6.33642	12.572	8.48238	8.18954	5.43535	8.19778	22
WH0186	TST_D7	5.50713	12.529	8.99756	7.80393	4.37601	7.61658	23
WH0187	TST_D7	6.15844	10.7882	8.01851	6.58148	5.99041	8.13038	20
WH0188	TST_D7	4.41788	9.94163	6.80599	6.40694	5.84019	6.38075	0
WH0189	TST_D7	4.4874	11.8737	8.76101	7.82774	4.03193	8.71283	24
WH0191	TST_D7	5.03969	12.3388	8.68299	7.66381	5.73784	8.62389	17
WH0193	TST_D7	5.93344	11.4686	7.56356	7.72523	6.24615	8.31532	20
WH0194	TST_D7	4.4512	12.0559	9.37449	7.15321	5.44049	7.66066	22
WH0196	TST_D7	5.94428	12.2171	7.96842	7.84019	3.94261	8.47708	0
WH0199	TST_D7	4.41087	10.3153	7.33101	6.74588	5.24017	9.63923	12
WH0200	TST_D7	5.94263	11.7303	8.72812	6.95054	5.81671	8.18837	15
WH0210	TST_D7	4.87306	10.8944	8.11222	6.73859	5.43373	7.67205	12
WH0215	TST_D7	4.59835	11.3999	7.29097	7.95438	3.94824	7.70242	22
WH0220	TST_D7	0.987099	6.41292	3.79127	5.98602	3.92195	4.313	4
WH0223	TST_D7	5.58301	11.6462	8.11459	7.67002	4.32753	8.38198	15
WH0224	TST_D7	4.66271	11.5067	7.45017	8.06211	4.85153	7.87904	10
WH0228	TST_D7	3.36361	9.84692	6.6273	6.94122	5.03242	7.4649	7
WH0229	TST_D7	5.3901	11.3202	7.48314	7.82324	5.97202	8.10059	7

## Sheet: Table S1_TCR metrics
UIN	sample	induration	metaclone.pct	pct_gr_1	pct_gr_2	pct_gr_3	pct_gr_4
RBM030	TST_D2	7	0.08125	46.8937	28.7688	19.9937	15.0188
RBM047	TST_D2	20	0.3375	51.7687	37.2313	30.5938	26.4187
RBM049	TST_D2	17	0.23125	47.5312	34.4438	28.1625	23.9375
RBM054	TST_D2	19	0.09375	46.2	32.125	25.3375	20.9375
RBM068	TST_D2	4	0.0625	58.6	39.4125	29.5688	24.4688
RBM083	TST_D2	13	0.21875	57.6313	41.9438	34.0688	29.5688
BH0046	TST_D7	12	4.60625	71.8563	64.9813	61.6812	59.7812
BH0047	TST_D7	35	3.70625	70.525	64.525	61.4125	59.5125
BH0049	TST_D7	15	3.775	63.1562	56.0688	53.1437	51.0187
BH0051	TST_D7	16	5.59375	72.0375	67.2625	65.0687	63.1688
BH0054	TST_D7	14	3.65	63.7375	56.7125	53.4125	51.2375
BH0059	TST_D7	25	5.36875	59.475	52.2625	48.8125	46.1625
BH0074	TST_D7	23	1.2875	60.7062	50.6812	46.0125	42.8375
BH0085	TST_D7	35	1.36875	80.5563	74.9938	71.7687	70.0938
BH0087	TST_D7	25	6.425	79.4938	75.7438	72.9125	70.5625
BH0093	TST_D7	20	1.10625	81.25	77.25	75.2062	73.7562
BH0094	TST_D7	27	0.625	58.3813	51.4188	47.7812	45.5562
BH0097	TST_D7	22	7.525	66.3375	59.0625	55.4625	53.1375
BH0098	TST_D7	22	3.16875	58.4875	50.7	46.8937	44.7938
BH0100	TST_D7	30	7.70625	77.8	73.1125	70.5438	68.8937
BH0108	TST_D7	31	2.70625	72.8312	66.2062	62.6625	60.8875
BH0112	TST_D7	24	2.8875	63.45	52.85	47.6187	44.8438
BH0119	TST_D7	24	8.725	76.425	72.3875	70.4938	69.0938
BH0124	TST_D7	12	0.725	68.5563	64.0062	61.2687	59.5187
BH0129	TST_D7	22	1.65625	63.9188	47.6812	41.625	38.3
BH0131	TST_D7	20	1.3	57.0812	48.3312	43.5688	40.5688
BH0145	TST_D7	10	1.3375	86.6813	75.9813	66.7938	60.2437
BH0147	TST_D7	18	1.3125	73.65	66.675	62.6812	59.8813
BH0160	TST_D7	24	4.44375	85.7313	77.0187	70.6813	66.4313
BH0161	TST_D7	5	0.3375	91.3438	83.2062	75.3312	68.0312
BH0162	TST_D7	0	1.4	88.7562	79.0062	69.1437	61.4438
BH0163	TST_D7	26	5.825	90.125	80.4	70.95	63.5
BH0164	TST_D7	20	1.94375	61.85	48.15	40.2938	35.8188
BH0175	TST_D7	20	1.14375	77.0062	70.6813	66.95	63.85
HM0091	TST_D7	12	1.7625	79.0125	74.1875	71.6937	69.4938
HM0096	TST_D7	12	4.83125	70.5438	62.7437	58.825	56.525
HM0106	TST_D7	12	1.5625	53.7563	41.9813	36.5812	34.0312
HM0107	TST_D7	12	7.975	71.9688	65.7313	62.6187	60.5438
HM0141	TST_D7	22	2.225	84.2313	74.5187	68.2188	64.3187
NM0041	TST_D7	6	2.0625	53.4875	43.2	39.3188	37.5688
NM0113	TST_D7	24	4.19375	71.525	64.45	61.0187	58.7687
NM0126	TST_D7	12	6.05	89.2875	77.9875	68.35	62.25
NM0136	TST_D7	15	3.51875	69.5312	61.3312	57.2062	54.7563
NM0146	TST_D7	22	3.7125	68.425	60.75	57.6	55.425
NM0155	TST_D7	12	7.2375	73.0625	66.1125	62.925	60.3
NM0169	TST_D7	12	9.8625	80.0125	75.2125	72.9437	71.1188
NM0221	TST_D7	15	6.63125	73.55	67.5625	64.9	62.8
RF0032	TST_D7	15	0.8375	58.5625	49.2125	43.4375	39.5375
RF0058	TST_D7	10.5	1.41875	63.1437	41.1688	29.3	22.65
RF0078	TST_D7	17	11.8938	69.1562	64.3812	62.0938	60.3188
RF0081	TST_D7	5	2.63125	65.45	58.225	54.6437	52.1437
RF0173	TST_D7	23	2.675	83.4813	79.7812	77.6437	75.8937
WH0035	TST_D7	20	9.25	76.5938	71.6562	69.425	67.625
WH0040	TST_D7	15	4.80625	70.8688	64.3812	60.725	58.525
WH0043	TST_D7	11	2.1625	72.7062	67.4938	64.4375	62.4875
WH0062	TST_D7	15	7.05	71.5563	63.7313	59.8875	57.4875
WH0075	TST_D7	19	0.95	69.4938	62.8312	59.3062	57.4562
WH0076	TST_D7	6	0.84375	46.2062	31.1687	24.0063	20.0813
WH0077	TST_D7	24	4.8125	72.5438	67.0687	64.3688	62.1688
WH0080	TST_D7	20	2.51875	78.0687	74.2687	71.8125	69.9375
WH0082	TST_D7	35	4.94375	71.4625	65.4375	62.3062	60.4562
WH0083	TST_D7	22	4.65	71.1063	65.3063	62.6437	60.4937
WH0084	TST_D7	20	3.3	72.55	64.375	60.4	57.25
WH0086	TST_D7	16	1.90625	51.8188	41.6187	36.8563	33.3563
WH0088	TST_D7	32	6.2625	68.9062	63.1187	59.9875	57.7625
WH0089	TST_D7	34	5.2375	76.1125	70.275	67.8563	65.8063
WH0090	TST_D7	23	6.48125	81.4625	77.7125	76.0625	74.7375
WH0102	TST_D7	22	4.51875	80.1375	75.225	72.1688	69.8688
WH0110	TST_D7	22	4.09375	76.4062	72.1312	69.75	68.125
WH0111	TST_D7	15	5.59375	68.7687	61.8687	58.175	55.8
WH0115	TST_D7	18	3.11875	74.9813	70.1312	67.9938	66.3688
WH0116	TST_D7	17	4.51875	73.2125	67.275	64.7062	62.4562
WH0118	TST_D7	19	2.26875	79	74.3375	72.575	71.4
WH0120	TST_D7	16	2.38125	59.35	46.7875	41.1812	37.1313
WH0121	TST_D7	16	0.84375	64.1	52.9875	47.4937	44.7687
WH0122	TST_D7	9	1.76875	65.2875	56.2	52.4312	49.9813
WH0130	TST_D7	20	2.34375	76.3937	71.8937	69.175	67.7
WH0134	TST_D7	22	10.9375	77.7875	74.85	73.275	72.125
WH0139	TST_D7	20	6.98125	80.5312	74.5187	71.4625	69.2375
WH0140	TST_D7	18	2.7125	71.1875	61.325	56.2062	53.2812
WH0142	TST_D7	18	4.9375	94.9313	91.0187	86.5187	81.3688
WH0144	TST_D7	0	2.55	63.5375	48.3625	41.125	36.425
WH0149	TST_D7	10	4.0125	87.1562	79.6562	75.2687	72.3438
WH0150	TST_D7	22	4.4625	65.2125	54.5125	49.7875	46.2625
WH0152	TST_D7	0	0.8	63.7313	46.5562	38.1	32.725
WH0154	TST_D7	18	6.9	89.8875	84.55	81.5312	79.6813
WH0156	TST_D7	15	2.09375	88.45	78.4875	72.2812	68.0062
WH0157	TST_D7	25	2.9875	95.8375	93.125	89.3937	84.6437
WH0159	TST_D7	10	6.18125	78.3	70.55	67.025	64.95
WH0165	TST_D7	12	7.85625	79.3125	68.45	63.2938	59.8438
WH0166	TST_D7	15	5.24375	71.675	63.8875	60.1	58
WH0167	TST_D7	18	2.3375	80.4688	73.3812	69.875	66.95
WH0168	TST_D7	8	5.175	82.325	72.175	67.2812	64.2062
WH0170	TST_D7	10	4.51875	78.2375	65.3625	58.7812	54.9813
WH0176	TST_D7	20	8.23125	69.7562	63.2812	60.2625	58.2625
WH0177	TST_D7	12	3.0125	82.3375	72.0125	66.2375	63.2125
WH0181	TST_D7	24	4.66875	78.4625	68.6375	64.775	61.75
WH0182	TST_D7	22	6.1875	74.7	66.2625	62.4188	60.2437
WH0183	TST_D7	15	3.5125	75.2375	69.1875	65.775	63.6
WH0184	TST_D7	5	0.5375	80.95	64.0125	51.8625	43.9625
WH0185	TST_D7	22	4.59375	86.9	80.2625	76.55	74.275
WH0186	TST_D7	23	11.0062	83.1188	76.2687	73.1188	71.2438
WH0187	TST_D7	20	2.85625	90.575	82.2375	76.5938	71.9688
WH0188	TST_D7	0	8.55	85.8125	71.55	60.4312	51.8062
WH0191	TST_D7	17	5.025	77.425	66.9375	60.9937	57.1688
WH0193	TST_D7	20	4.11875	73.0062	65.6937	62.9188	60.8188
WH0194	TST_D7	22	2.69375	81.2438	68.2438	59.1688	53.5938
WH0196	TST_D7	0	2.71875	78.35	71.075	66.9125	64.7875
WH0199	TST_D7	12	1.71875	65.325	52.325	46.6812	43.8062
WH0200	TST_D7	15	3.2125	75.2875	68.0625	64.4813	62.5063
WH0210	TST_D7	12	4.0625	67.7438	57.8312	52.975	49.775
WH0215	TST_D7	22	3	74.2375	68.0625	64.9875	63.2375
WH0220	TST_D7	4	2.80625	93.3125	82.575	68.1	55.425
WH0223	TST_D7	15	6.31875	73.9062	65.5812	61.9062	59.5812
WH0224	TST_D7	10	3.26875	65.2687	56.2563	51.9438	49.3188
WH0228	TST_D7	7	2.81875	64.025	46.6375	38.8	33.8
WH0229	TST_D7	7	3.18125	69.2	55.3125	49.2938	45.7437
RBM030	Blood	7	0.14375	25.225	12.55	8.55625	6.15625
RBM043	Blood	0	0.0625	25.125	15.8125	13.6	12.525
RBM047	Blood	20	0.08125	30.3813	17.4812	14.65	13.25
RBM049	Blood	17	0.15625	28.125	20.6875	18.775	17.775
RBM054	Blood	19	0.08125	36.2687	28.3687	25.1625	22.9875
RBM068	Blood	4	0.13125	22.4	13.5625	11.7625	11.0625
RBM083	Blood	13	0.1125	38.2812	22.6938	19.6938	18.2937

## Sheet: Fig1A-B
sample	Stimulant	module_name	moduleTPM	mean.moduleTPM	sd.moduleTPM	module_Zscore
ACT12_D2_S18	saline	CCND1	1.93279	2.31702	0.326208	-1.17787
ACT13_D2_S1	saline	CCND1	2.54373	2.31702	0.326208	0.694975
BCG12_D2_S20	saline	CCND1	2.24497	2.31702	0.326208	-0.220874
BCG14_D2_S5	saline	CCND1	1.76152	2.31702	0.326208	-1.70291
BCG15_D2_S15	saline	CCND1	2.0128	2.31702	0.326208	-0.932585
HV11_D2_S15	saline	CCND1	1.9092	2.31702	0.326208	-1.25019
HV12_D2_S13	saline	CCND1	1.97101	2.31702	0.326208	-1.06069
HV16_D2_S7	saline	CCND1	2.29222	2.31702	0.326208	-0.0760193
LAT10_D2_S19	saline	CCND1	2.21728	2.31702	0.326208	-0.30574
LAT13_D2_S21	saline	CCND1	2.68427	2.31702	0.326208	1.12581
LAT14_D2_S21	saline	CCND1	2.10829	2.31702	0.326208	-0.639875
PTB007_D2_S21	saline	CCND1	2.60873	2.31702	0.326208	0.894249
PTB043_D2_S20	saline	CCND1	2.78676	2.31702	0.326208	1.44
PTB069_D2_S19	saline	CCND1	1.93656	2.31702	0.326208	-1.16632
PTB072_D2_S11	saline	CCND1	2.22479	2.31702	0.326208	-0.282726
PTB073_D2_S6	saline	CCND1	2.46279	2.31702	0.326208	0.446855
PTB081_D2_S23	saline	CCND1	2.4798	2.31702	0.326208	0.498994
TT10SAL_S10	saline	CCND1	2.53089	2.31702	0.326208	0.655622
TT11SAL_S12	saline	CCND1	2.29886	2.31702	0.326208	-0.0556731
TT12SAL_S14	saline	CCND1	1.74122	2.31702	0.326208	-1.76512
TT14SAL_S1	saline	CCND1	3.18546	2.31702	0.326208	2.66222
TT15SAL_S3	saline	CCND1	2.81547	2.31702	0.326208	1.52803
TT16SAL_S5	saline	CCND1	2.08813	2.31702	0.326208	-0.701663
TT17SAL_S7	saline	CCND1	2.70274	2.31702	0.326208	1.18244
TT18SAL_S9	saline	CCND1	2.43018	2.31702	0.326208	0.346898
TT1SAL_PGU118_S2	saline	CCND1	1.97306	2.31702	0.326208	-1.05443
TT20_SAL_S2	saline	CCND1	2.15388	2.31702	0.326208	-0.500117
TT21_SAL_S3	saline	CCND1	2.38236	2.31702	0.326208	0.200297
TT3SAL_PGU118_S4	saline	CCND1	2.32908	2.31702	0.326208	0.0369739
TT5SAL_PGU118_S6	saline	CCND1	2.32647	2.31702	0.326208	0.0289589
TT6SAL_PGU118_S8	saline	CCND1	2.52953	2.31702	0.326208	0.651457
TT8SAL_PGU118_S10	saline	CCND1	2.3091	2.31702	0.326208	-0.0242909
TT9SAL_PGU118_S12	saline	CCND1	2.48773	2.31702	0.326208	0.523317
ACT12_D2_S18	saline	CD4_T	1.92218	1.56505	0.373458	0.956281
ACT13_D2_S1	saline	CD4_T	1.65177	1.56505	0.373458	0.232207
BCG12_D2_S20	saline	CD4_T	1.33761	1.56505	0.373458	-0.609005
BCG14_D2_S5	saline	CD4_T	1.53112	1.56505	0.373458	-0.0908549
BCG15_D2_S15	saline	CD4_T	1.4297	1.56505	0.373458	-0.362424
HV11_D2_S15	saline	CD4_T	1.37028	1.56505	0.373458	-0.521519
HV12_D2_S13	saline	CD4_T	0.893666	1.56505	0.373458	-1.79774
HV16_D2_S7	saline	CD4_T	1.32928	1.56505	0.373458	-0.631298
LAT10_D2_S19	saline	CD4_T	2.15282	1.56505	0.373458	1.57388
LAT13_D2_S21	saline	CD4_T	2.08722	1.56505	0.373458	1.39822
LAT14_D2_S21	saline	CD4_T	1.57256	1.56505	0.373458	0.0201288
PTB007_D2_S21	saline	CD4_T	1.72424	1.56505	0.373458	0.426282
PTB043_D2_S20	saline	CD4_T	1.90989	1.56505	0.373458	0.923388
PTB069_D2_S19	saline	CD4_T	1.64621	1.56505	0.373458	0.217337
PTB072_D2_S11	saline	CD4_T	1.23051	1.56505	0.373458	-0.895781
PTB073_D2_S6	saline	CD4_T	1.394	1.56505	0.373458	-0.457999
PTB081_D2_S23	saline	CD4_T	1.14968	1.56505	0.373458	-1.11223
TT10SAL_S10	saline	CD4_T	0.784402	1.56505	0.373458	-2.09032
TT11SAL_S12	saline	CD4_T	1.82446	1.56505	0.373458	0.694622
TT12SAL_S14	saline	CD4_T	1.60308	1.56505	0.373458	0.101837
TT14SAL_S1	saline	CD4_T	1.92812	1.56505	0.373458	0.972187
TT15SAL_S3	saline	CD4_T	2.13723	1.56505	0.373458	1.53213
TT16SAL_S5	saline	CD4_T	1.58955	1.56505	0.373458	0.0656194
TT17SAL_S7	saline	CD4_T	1.70695	1.56505	0.373458	0.37996
TT18SAL_S9	saline	CD4_T	1.40382	1.56505	0.373458	-0.431701
TT1SAL_PGU118_S2	saline	CD4_T	2.54608	1.56505	0.373458	2.62688
TT20_SAL_S2	saline	CD4_T	1.28117	1.56505	0.373458	-0.760134
TT21_SAL_S3	saline	CD4_T	1.29111	1.56505	0.373458	-0.733517
TT3SAL_PGU118_S4	saline	CD4_T	1.22382	1.56505	0.373458	-0.913683
TT5SAL_PGU118_S6	saline	CD4_T	1.17518	1.56505	0.373458	-1.04393
TT6SAL_PGU118_S8	saline	CD4_T	1.72981	1.56505	0.373458	0.441193
TT8SAL_PGU118_S10	saline	CD4_T	1.66942	1.56505	0.373458	0.279475
TT9SAL_PGU118_S12	saline	CD4_T	1.41958	1.56505	0.373458	-0.389504
ACT12_D2_S18	saline	CD8_T	1.33819	1.0736	0.629406	0.420379
ACT13_D2_S1	saline	CD8_T	0.687171	1.0736	0.629406	-0.61396
BCG12_D2_S20	saline	CD8_T	1.0405	1.0736	0.629406	-0.0525864
BCG14_D2_S5	saline	CD8_T	0.915545	1.0736	0.629406	-0.251119
BCG15_D2_S15	saline	CD8_T	1.04708	1.0736	0.629406	-0.042138
HV11_D2_S15	saline	CD8_T	0.0187751	1.0736	0.629406	-1.67591
HV12_D2_S13	saline	CD8_T	-0.0904668	1.0736	0.629406	-1.84947
HV16_D2_S7	saline	CD8_T	-0.81767	1.0736	0.629406	-3.00485
LAT10_D2_S19	saline	CD8_T	1.90479	1.0736	0.629406	1.3206
LAT13_D2_S21	saline	CD8_T	1.33332	1.0736	0.629406	0.412645
LAT14_D2_S21	saline	CD8_T	0.527846	1.0736	0.629406	-0.867095
PTB007_D2_S21	saline	CD8_T	0.742363	1.0736	0.629406	-0.526269
PTB043_D2_S20	saline	CD8_T	1.09705	1.0736	0.629406	0.0372589
PTB069_D2_S19	saline	CD8_T	1.57682	1.0736	0.629406	0.799513
PTB072_D2_S11	saline	CD8_T	1.33085	1.0736	0.629406	0.408715
PTB073_D2_S6	saline	CD8_T	1.41352	1.0736	0.629406	0.54007
PTB081_D2_S23	saline	CD8_T	1.01739	1.0736	0.629406	-0.0893121
TT10SAL_S10	saline	CD8_T	0.859732	1.0736	0.629406	-0.339794
TT11SAL_S12	saline	CD8_T	1.08429	1.0736	0.629406	0.0169894
TT12SAL_S14	saline	CD8_T	1.99935	1.0736	0.629406	1.47082
TT14SAL_S1	saline	CD8_T	1.83184	1.0736	0.629406	1.20469
TT15SAL_S3	saline	CD8_T	2.41948	1.0736	0.629406	2.13834
TT16SAL_S5	saline	CD8_T	1.35673	1.0736	0.629406	0.449835
TT17SAL_S7	saline	CD8_T	1.41591	1.0736	0.629406	0.543861
TT18SAL_S9	saline	CD8_T	1.44377	1.0736	0.629406	0.58812
TT1SAL_PGU118_S2	saline	CD8_T	1.75461	1.0736	0.629406	1.08199
TT20_SAL_S2	saline	CD8_T	1.21125	1.0736	0.629406	0.2187
TT21_SAL_S3	saline	CD8_T	0.901392	1.0736	0.629406	-0.273604
TT3SAL_PGU118_S4	saline	CD8_T	1.02351	1.0736	0.629406	-0.0795861
TT5SAL_PGU118_S6	saline	CD8_T	1.10843	1.0736	0.629406	0.0553425
TT6SAL_PGU118_S8	saline	CD8_T	0.8804	1.0736	0.629406	-0.306957
TT8SAL_PGU118_S10	saline	CD8_T	0.463529	1.0736	0.629406	-0.969281
TT9SAL_PGU118_S12	saline	CD8_T	0.591514	1.0736	0.629406	-0.765939
ACT12_D2_S18	saline	myeloid	3.81364	3.92147	0.331928	-0.324839
ACT13_D2_S1	saline	myeloid	4.19148	3.92147	0.331928	0.813458
BCG12_D2_S20	saline	myeloid	3.70228	3.92147	0.331928	-0.660342
BCG14_D2_S5	saline	myeloid	3.35679	3.92147	0.331928	-1.70121
BCG15_D2_S15	saline	myeloid	3.76703	3.92147	0.331928	-0.465258
HV11_D2_S15	saline	myeloid	3.47234	3.92147	0.331928	-1.35307
HV12_D2_S13	saline	myeloid	3.32259	3.92147	0.331928	-1.80424
HV16_D2_S7	saline	myeloid	3.89256	3.92147	0.331928	-0.0870982
LAT10_D2_S19	saline	myeloid	4.30051	3.92147	0.331928	1.14195
LAT13_D2_S21	saline	myeloid	4.24339	3.92147	0.331928	0.969857
LAT14_D2_S21	saline	myeloid	3.8367	3.92147	0.331928	-0.25537
PTB007_D2_S21	saline	myeloid	3.86022	3.92147	0.331928	-0.184525
PTB043_D2_S20	saline	myeloid	3.73797	3.92147	0.331928	-0.552812
PTB069_D2_S19	saline	myeloid	4.40931	3.92147	0.331928	1.46971
PTB072_D2_S11	saline	myeloid	3.85937	3.92147	0.331928	-0.187075
PTB073_D2_S6	saline	myeloid	3.95727	3.92147	0.331928	0.107863
PTB081_D2_S23	saline	myeloid	3.83487	3.92147	0.331928	-0.260898
TT10SAL_S10	saline	myeloid	3.52795	3.92147	0.331928	-1.18553
TT11SAL_S12	saline	myeloid	3.79645	3.92147	0.331928	-0.37664
TT12SAL_S14	saline	myeloid	4.13169	3.92147	0.331928	0.633339
TT14SAL_S1	saline	myeloid	4.28548	3.92147	0.331928	1.09665
TT15SAL_S3	saline	myeloid	4.66614	3.92147	0.331928	2.24348
TT16SAL_S5	saline	myeloid	3.97951	3.92147	0.331928	0.174861
TT17SAL_S7	saline	myeloid	4.35412	3.92147	0.331928	1.30345
TT18SAL_S9	saline	myeloid	4.22457	3.92147	0.331928	0.913167
TT1SAL_PGU118_S2	saline	myeloid	4.59072	3.92147	0.331928	2.01628
TT20_SAL_S2	saline	myeloid	3.84919	3.92147	0.331928	-0.217734
TT21_SAL_S3	saline	myeloid	3.90137	3.92147	0.331928	-0.0605335
TT3SAL_PGU118_S4	saline	myeloid	3.69604	3.92147	0.331928	-0.679151
TT5SAL_PGU118_S6	saline	myeloid	3.56515	3.92147	0.331928	-1.07349
TT6SAL_PGU118_S8	saline	myeloid	3.73952	3.92147	0.331928	-0.548147
TT8SAL_PGU118_S10	saline	myeloid	3.9336	3.92147	0.331928	0.0365518
TT9SAL_PGU118_S12	saline	myeloid	3.60857	3.92147	0.331928	-0.942655
ACT12_D2_S18	saline	NK	1.1906	1.08966	0.248445	0.406298
ACT13_D2_S1	saline	NK	1.48111	1.08966	0.248445	1.57562
BCG12_D2_S20	saline	NK	1.24927	1.08966	0.248445	0.642435
BCG14_D2_S5	saline	NK	0.851906	1.08966	0.248445	-0.95696
BCG15_D2_S15	saline	NK	1.35312	1.08966	0.248445	1.06044
HV11_D2_S15	saline	NK	0.955065	1.08966	0.248445	-0.541742
HV12_D2_S13	saline	NK	0.714226	1.08966	0.248445	-1.51113
HV16_D2_S7	saline	NK	1.20678	1.08966	0.248445	0.471407
LAT10_D2_S19	saline	NK	1.50043	1.08966	0.248445	1.65337
LAT13_D2_S21	saline	NK	1.18582	1.08966	0.248445	0.387061
LAT14_D2_S21	saline	NK	1.22283	1.08966	0.248445	0.536036
PTB007_D2_S21	saline	NK	0.93022	1.08966	0.248445	-0.641742
PTB043_D2_S20	saline	NK	0.842548	1.08966	0.248445	-0.994628
PTB069_D2_S19	saline	NK	1.16361	1.08966	0.248445	0.297642
PTB072_D2_S11	saline	NK	0.831354	1.08966	0.248445	-1.03968
PTB073_D2_S6	saline	NK	1.22548	1.08966	0.248445	0.54668
PTB081_D2_S23	saline	NK	0.759483	1.08966	0.248445	-1.32896
TT10SAL_S10	saline	NK	0.91143	1.08966	0.248445	-0.717372
TT11SAL_S12	saline	NK	0.911007	1.08966	0.248445	-0.719078
TT12SAL_S14	saline	NK	1.10965	1.08966	0.248445	0.0804648
TT14SAL_S1	saline	NK	1.31174	1.08966	0.248445	0.893909
TT15SAL_S3	saline	NK	1.29977	1.08966	0.248445	0.845693
TT16SAL_S5	saline	NK	1.33186	1.08966	0.248445	0.974888
TT17SAL_S7	saline	NK	1.55697	1.08966	0.248445	1.88095
TT18SAL_S9	saline	NK	0.9522	1.08966	0.248445	-0.553271
TT1SAL_PGU118_S2	saline	NK	1.37261	1.08966	0.248445	1.13891
TT20_SAL_S2	saline	NK	1.28907	1.08966	0.248445	0.802651
TT21_SAL_S3	saline	NK	0.939676	1.08966	0.248445	-0.603682
TT3SAL_PGU118_S4	saline	NK	0.849431	1.08966	0.248445	-0.966921
TT5SAL_PGU118_S6	saline	NK	0.951598	1.08966	0.248445	-0.555696
TT6SAL_PGU118_S8	saline	NK	1.13173	1.08966	0.248445	0.169336
TT8SAL_PGU118_S10	saline	NK	0.754405	1.08966	0.248445	-1.3494
TT9SAL_PGU118_S12	saline	NK	0.621708	1.08966	0.248445	-1.88352
ACT12_D2_S18	saline	T_cell	2.31017	1.89761	0.329997	1.25018
ACT13_D2_S1	saline	T_cell	1.80231	1.89761	0.329997	-0.288808
BCG12_D2_S20	saline	T_cell	1.6982	1.89761	0.329997	-0.604291
BCG14_D2_S5	saline	T_cell	1.76305	1.89761	0.329997	-0.407757
BCG15_D2_S15	saline	T_cell	1.78446	1.89761	0.329997	-0.342902
HV11_D2_S15	saline	T_cell	1.67947	1.89761	0.329997	-0.661059
HV12_D2_S13	saline	T_cell	1.29912	1.89761	0.329997	-1.81363
HV16_D2_S7	saline	T_cell	1.54921	1.89761	0.329997	-1.05577
LAT10_D2_S19	saline	T_cell	2.39476	1.89761	0.329997	1.50653
LAT13_D2_S21	saline	T_cell	2.49537	1.89761	0.329997	1.8114
LAT14_D2_S21	saline	T_cell	1.64444	1.89761	0.329997	-0.767209
PTB007_D2_S21	saline	T_cell	1.89531	1.89761	0.329997	-0.006985
PTB043_D2_S20	saline	T_cell	2.06368	1.89761	0.329997	0.503235
PTB069_D2_S19	saline	T_cell	2.02636	1.89761	0.329997	0.39016
PTB072_D2_S11	saline	T_cell	1.80612	1.89761	0.329997	-0.277242
PTB073_D2_S6	saline	T_cell	1.84537	1.89761	0.329997	-0.158299
PTB081_D2_S23	saline	T_cell	1.64303	1.89761	0.329997	-0.771465
TT10SAL_S10	saline	T_cell	1.55551	1.89761	0.329997	-1.0367
TT11SAL_S12	saline	T_cell	1.83522	1.89761	0.329997	-0.189062
TT12SAL_S14	saline	T_cell	2.14449	1.89761	0.329997	0.748121
TT14SAL_S1	saline	T_cell	2.24944	1.89761	0.329997	1.06617
TT15SAL_S3	saline	T_cell	2.66339	1.89761	0.329997	2.32054
TT16SAL_S5	saline	T_cell	1.97889	1.89761	0.329997	0.246295
TT17SAL_S7	saline	T_cell	2.06047	1.89761	0.329997	0.493519
TT18SAL_S9	saline	T_cell	1.9121	1.89761	0.329997	0.0439008
TT1SAL_PGU118_S2	saline	T_cell	2.67415	1.89761	0.329997	2.35315
TT20_SAL_S2	saline	T_cell	1.62606	1.89761	0.329997	-0.822898
TT21_SAL_S3	saline	T_cell	1.71769	1.89761	0.329997	-0.545227
TT3SAL_PGU118_S4	saline	T_cell	1.50884	1.89761	0.329997	-1.1781
TT5SAL_PGU118_S6	saline	T_cell	1.77345	1.89761	0.329997	-0.376267
TT6SAL_PGU118_S8	saline	T_cell	1.87146	1.89761	0.329997	-0.0792505
TT8SAL_PGU118_S10	saline	T_cell	1.76948	1.89761	0.329997	-0.388295
TT9SAL_PGU118_S12	saline	T_cell	1.58016	1.89761	0.329997	-0.961994
BH0022_S2	TST_D2	CCND1	1.14693	2.31702	0.326208	-3.58694
BH0046_S10	TST_D2	CCND1	2.22103	2.31702	0.326208	-0.29427
BH0047_S3	TST_D2	CCND1	1.79132	2.31702	0.326208	-1.61156
BH0049_S4	TST_D2	CCND1	0.846922	2.31702	0.326208	-4.50663
BH0050_S5	TST_D2	CCND1	2.32372	2.31702	0.326208	0.020551
BH0051_S6	TST_D2	CCND1	1.05619	2.31702	0.326208	-3.86512
BH0054_S8	TST_D2	CCND1	2.12171	2.31702	0.326208	-0.598737
BH0055_S9	TST_D2	CCND1	1.78574	2.31702	0.326208	-1.62867
BH0059_S12	TST_D2	CCND1	1.856	2.31702	0.326208	-1.41328
BH0069_S6	TST_D2	CCND1	1.12174	2.31702	0.326208	-3.66417
BH0071_S8	TST_D2	CCND1	2.43533	2.31702	0.326208	0.362671
BH0073_S11	TST_D2	CCND1	1.82096	2.31702	0.326208	-1.52069
BH0074_S12	TST_D2	CCND1	2.45162	2.31702	0.326208	0.412627
BH0085_S6	TST_D2	CCND1	2.60261	2.31702	0.326208	0.875502
BH0087_S8	TST_D2	CCND1	2.65538	2.31702	0.326208	1.03726
BH0093_S13	TST_D2	CCND1	1.09529	2.31702	0.326208	-3.74524
BH0094_S14	TST_D2	CCND1	2.6865	2.31702	0.326208	1.13266
BH0095_S15	TST_D2	CCND1	2.12168	2.31702	0.326208	-0.59881
BH0097_S1	TST_D2	CCND1	1.944	2.31702	0.326208	-1.14349
BH0098_S2	TST_D2	CCND1	1.65241	2.31702	0.326208	-2.03739
BH0100_S4	TST_D2	CCND1	0.964199	2.31702	0.326208	-4.14711
BH0104_S3	TST_D2	CCND1	0.849201	2.31702	0.326208	-4.49965
BH0105_S4	TST_D2	CCND1	2.15435	2.31702	0.326208	-0.49866
BH0108_S7	TST_D2	CCND1	1.69465	2.31702	0.326208	-1.90791
BH0109_S8	TST_D2	CCND1	3.73248	2.31702	0.326208	4.33915
BH0112_S11	TST_D2	CCND1	1.73767	2.31702	0.326208	-1.776
BH0119_S1	TST_D2	CCND1	1.74425	2.31702	0.326208	-1.75586
BH0123_S5	TST_D2	CCND1	1.33865	2.31702	0.326208	-2.99921
BH0124_S6	TST_D2	CCND1	1.4195	2.31702	0.326208	-2.75138
BH0125_S1	TST_D2	CCND1	0.986808	2.31702	0.326208	-4.07781
BH0129_S11	TST_D2	CCND1	2.49558	2.31702	0.326208	0.547371
BH0131_S13	TST_D2	CCND1	1.61792	2.31702	0.326208	-2.14312
BH0135_S5	TST_D2	CCND1	2.69371	2.31702	0.326208	1.15475
BH0143_S10	TST_D2	CCND1	2.11749	2.31702	0.326208	-0.611676
BH0145_S12	TST_D2	CCND1	2.13147	2.31702	0.326208	-0.568803
BH0147_S14	TST_D2	CCND1	1.28189	2.31702	0.326208	-3.17323
BH0158_S8	TST_D2	CCND1	1.03246	2.31702	0.326208	-3.93785
BH0160_S10	TST_D2	CCND1	1.5165	2.31702	0.326208	-2.45401
BH0161_S11	TST_D2	CCND1	1.99507	2.31702	0.326208	-0.986943
BH0162_S12	TST_D2	CCND1	1.89438	2.31702	0.326208	-1.29562
BH0163_S13	TST_D2	CCND1	2.50425	2.31702	0.326208	0.573958
BH0164_S14	TST_D2	CCND1	1.60537	2.31702	0.326208	-2.18157
BH0174_S8	TST_D2	CCND1	1.30406	2.31702	0.326208	-3.10527
BH0175_S9	TST_D2	CCND1	1.01555	2.31702	0.326208	-3.98969
BH0178_S12	TST_D2	CCND1	2.0372	2.31702	0.326208	-0.857803
HIRV_15_SB2_S1	TST_D2	CCND1	1.42815	2.31702	0.326208	-2.72486
HIRV_16_SB2_S2	TST_D2	CCND1	1.87022	2.31702	0.326208	-1.36968
HIRV_17_SB2_S3	TST_D2	CCND1	1.73033	2.31702	0.326208	-1.79853
HIRV_18_SB2_S4	TST_D2	CCND1	2.18538	2.31702	0.326208	-0.403555
HIRV_19_SB2_S5	TST_D2	CCND1	1.95154	2.31702	0.326208	-1.12039
HIRV_20_SB2_S6	TST_D2	CCND1	2.15383	2.31702	0.326208	-0.500263
HIRV_21_SB2_S7	TST_D2	CCND1	1.88792	2.31702	0.326208	-1.31541
HIRV_24_SB2_S8	TST_D2	CCND1	2.5584	2.31702	0.326208	0.739949
HIRV_26_SB2_S9	TST_D2	CCND1	2.47053	2.31702	0.326208	0.470581
HIRV_28_SB2_S10	TST_D2	CCND1	2.11487	2.31702	0.326208	-0.619701
HIRV_29_SB2_S11	TST_D2	CCND1	2.18194	2.31702	0.326208	-0.414086
HIRV_30_SB2_S12	TST_D2	CCND1	1.62229	2.31702	0.326208	-2.12972
HIRV_31_SB2_S13	TST_D2	CCND1	1.96935	2.31702	0.326208	-1.0658
HIRV_32_SB2_S14	TST_D2	CCND1	2.33736	2.31702	0.326208	0.0623529
HIRV_33_SB2_S15	TST_D2	CCND1	1.47585	2.31702	0.326208	-2.57862
HIRV_35_SB2_S16	TST_D2	CCND1	1.92871	2.31702	0.326208	-1.19036
HM0065_S2	TST_D2	CCND1	1.34169	2.31702	0.326208	-2.98991
HM0068_S5	TST_D2	CCND1	1.6633	2.31702	0.326208	-2.00399
HM0079_S16	TST_D2	CCND1	2.34001	2.31702	0.326208	0.0704783
HM0091_S12	TST_D2	CCND1	2.1765	2.31702	0.326208	-0.430766
HM0096_S16	TST_D2	CCND1	1.71579	2.31702	0.326208	-1.84308
HM0103_S2	TST_D2	CCND1	1.80457	2.31702	0.326208	-1.57092
HM0106_S5	TST_D2	CCND1	4.17077	2.31702	0.326208	5.68274
HM0107_S6	TST_D2	CCND1	2.74705	2.31702	0.326208	1.31826
HM0113_S12	TST_D2	CCND1	0.370165	2.31702	0.326208	-5.96815
HM0141_S8	TST_D2	CCND1	1.1336	2.31702	0.326208	-3.62781
HM0171_S5	TST_D2	CCND1	2.02744	2.31702	0.326208	-0.887708
NM0041_S7	TST_D2	CCND1	1.46886	2.31702	0.326208	-2.60007
NM0044_S9	TST_D2	CCND1	0.810859	2.31702	0.326208	-4.61718
NM0064_S1	TST_D2	CCND1	2.94735	2.31702	0.326208	1.93229
NM0072_S10	TST_D2	CCND1	1.99564	2.31702	0.326208	-0.985188
NM0099_S3	TST_D2	CCND1	0.589662	2.31702	0.326208	-5.29527
NM0126_S2	TST_D2	CCND1	1.827	2.31702	0.326208	-1.50217
NM0136_S6	TST_D2	CCND1	2.19584	2.31702	0.326208	-0.371465
NM0137_S7	TST_D2	CCND1	1.18606	2.31702	0.326208	-3.46698
NM0146_S13	TST_D2	CCND1	1.18194	2.31702	0.326208	-3.47962
NM0155_S5	TST_D2	CCND1	1.95758	2.31702	0.326208	-1.10187
NM0169_S3	TST_D2	CCND1	1.81098	2.31702	0.326208	-1.55128
NM0172_S6	TST_D2	CCND1	1.40809	2.31702	0.326208	-2.78635
NM0221_S2	TST_D2	CCND1	1.56179	2.31702	0.326208	-2.31518
RF0009_SB_48H_S9	TST_D2	CCND1	1.92797	2.31702	0.326208	-1.19264
RF0034_S1	TST_D2	CCND1	2.06728	2.31702	0.326208	-0.765589
RF0036_S2	TST_D2	CCND1	1.72022	2.31702	0.326208	-1.82951
RF0037_S3	TST_D2	CCND1	1.90489	2.31702	0.326208	-1.26341
RF0057_S10	TST_D2	CCND1	2.77678	2.31702	0.326208	1.40943
RF0058_S11	TST_D2	CCND1	2.50513	2.31702	0.326208	0.576666
RF0078_S15	TST_D2	CCND1	1.80177	2.31702	0.326208	-1.57951
RF0081_S2	TST_D2	CCND1	1.37316	2.31702	0.326208	-2.89345
RF0148_S15	TST_D2	CCND1	1.30121	2.31702	0.326208	-3.11399
RF0173_S7	TST_D2	CCND1	0.529068	2.31702	0.326208	-5.48102
RF0227_S2	TST_D2	CCND1	0.90331	2.31702	0.326208	-4.33377
RF0235_S2	TST_D2	CCND1	1.90468	2.31702	0.326208	-1.26404
WH0001_SB_48H_S1	TST_D2	CCND1	1.85054	2.31702	0.326208	-1.43002
WH0002_SB_48H_S2	TST_D2	CCND1	2.67815	2.31702	0.326208	1.10706
WH0003_SB_48H_S3	TST_D2	CCND1	2.51664	2.31702	0.326208	0.611931
WH0004_SB_48H_S4	TST_D2	CCND1	2.26281	2.31702	0.326208	-0.166189
WH0005_SB_48H_S5	TST_D2	CCND1	2.74703	2.31702	0.326208	1.31821
WH0006_SB_48H_S6	TST_D2	CCND1	2.22419	2.31702	0.326208	-0.284582
WH0007_SB_48H_S7	TST_D2	CCND1	1.62714	2.31702	0.326208	-2.11484
WH0008_SB_48H_S8	TST_D2	CCND1	1.54425	2.31702	0.326208	-2.36894
WH0010_SB_48H_S13	TST_D2	CCND1	2.16461	2.31702	0.326208	-0.46721
WH0011_SB_48H_S14	TST_D2	CCND1	2.44402	2.31702	0.326208	0.389323
WH0012_S1	TST_D2	CCND1	2.13259	2.31702	0.326208	-0.565365
WH0013_SB_48H_S15	TST_D2	CCND1	1.65181	2.31702	0.326208	-2.03923
WH0014_SB_48H_S16	TST_D2	CCND1	1.75853	2.31702	0.326208	-1.71206
WH0038_S4	TST_D2	CCND1	1.24402	2.31702	0.326208	-3.2893
WH0039_S5	TST_D2	CCND1	2.02958	2.31702	0.326208	-0.881143
WH0040_S6	TST_D2	CCND1	1.70597	2.31702	0.326208	-1.8732
WH0043_S8	TST_D2	CCND1	1.79308	2.31702	0.326208	-1.60617
WH0052_S7	TST_D2	CCND1	1.82969	2.31702	0.326208	-1.49392
WH0060_S13	TST_D2	CCND1	1.83538	2.31702	0.326208	-1.47648
WH0061_S14	TST_D2	CCND1	2.02082	2.31702	0.326208	-0.907995
WH0062_S15	TST_D2	CCND1	2.24428	2.31702	0.326208	-0.222979
WH0063_S16	TST_D2	CCND1	1.59444	2.31702	0.326208	-2.2151
WH0066_S3	TST_D2	CCND1	2.13146	2.31702	0.326208	-0.568843
WH0067_S4	TST_D2	CCND1	1.33761	2.31702	0.326208	-3.0024
WH0070_S7	TST_D2	CCND1	1.98999	2.31702	0.326208	-1.00252
WH0075_S13	TST_D2	CCND1	1.10952	2.31702	0.326208	-3.70163
WH0076_S14	TST_D2	CCND1	2.5667	2.31702	0.326208	0.765399
WH0077_S9	TST_D2	CCND1	1.5254	2.31702	0.326208	-2.42673
WH0080_S1	TST_D2	CCND1	1.64841	2.31702	0.326208	-2.04965
WH0082_S3	TST_D2	CCND1	1.7146	2.31702	0.326208	-1.84675
WH0083_S4	TST_D2	CCND1	1.4695	2.31702	0.326208	-2.59811
WH0084_S5	TST_D2	CCND1	2.05218	2.31702	0.326208	-0.811867
WH0086_S7	TST_D2	CCND1	1.72124	2.31702	0.326208	-1.82637
WH0088_S9	TST_D2	CCND1	1.94491	2.31702	0.326208	-1.14073
WH0089_S10	TST_D2	CCND1	2.13913	2.31702	0.326208	-0.545323
WH0090_S11	TST_D2	CCND1	2.05458	2.31702	0.326208	-0.804511
WH0102_S1	TST_D2	CCND1	1.05443	2.31702	0.326208	-3.87052
WH0110_S9	TST_D2	CCND1	1.10461	2.31702	0.326208	-3.71668
WH0111_S10	TST_D2	CCND1	1.12842	2.31702	0.326208	-3.64369
WH0115_S13	TST_D2	CCND1	2.26806	2.31702	0.326208	-0.150082
WH0116_S14	TST_D2	CCND1	1.94794	2.31702	0.326208	-1.13143
WH0117_S15	TST_D2	CCND1	2.05555	2.31702	0.326208	-0.801557
WH0118_S16	TST_D2	CCND1	1.99109	2.31702	0.326208	-0.99914
WH0120_S2	TST_D2	CCND1	0.842634	2.31702	0.326208	-4.51978
WH0121_S3	TST_D2	CCND1	1.78295	2.31702	0.326208	-1.63721
WH0122_S4	TST_D2	CCND1	1.04576	2.31702	0.326208	-3.89708
WH0127_S9	TST_D2	CCND1	1.19062	2.31702	0.326208	-3.45301
WH0128_S10	TST_D2	CCND1	1.27821	2.31702	0.326208	-3.18451
WH0130_S12	TST_D2	CCND1	1.12271	2.31702	0.326208	-3.66119
WH0132_S14	TST_D2	CCND1	1.18166	2.31702	0.326208	-3.4805
WH0133_S3	TST_D2	CCND1	1.97431	2.31702	0.326208	-1.05059
WH0134_S4	TST_D2	CCND1	1.42115	2.31702	0.326208	-2.74632
WH0142_S9	TST_D2	CCND1	1.01831	2.31702	0.326208	-3.98123
WH0144_S11	TST_D2	CCND1	1.85061	2.31702	0.326208	-1.42979
WH0149_S16	TST_D2	CCND1	1.53662	2.31702	0.326208	-2.39235
WH0151_S1	TST_D2	CCND1	1.82662	2.31702	0.326208	-1.50333
WH0152_S2	TST_D2	CCND1	2.2376	2.31702	0.326208	-0.243476
WH0153_S3	TST_D2	CCND1	2.27679	2.31702	0.326208	-0.123324
WH0154_S4	TST_D2	CCND1	1.7703	2.31702	0.326208	-1.67598
WH0156_S6	TST_D2	CCND1	1.49764	2.31702	0.326208	-2.51184
WH0157_S7	TST_D2	CCND1	1.99902	2.31702	0.326208	-0.974839
WH0159_S9	TST_D2	CCND1	2.33236	2.31702	0.326208	0.0470194
WH0165_S15	TST_D2	CCND1	1.41833	2.31702	0.326208	-2.75497
WH0166_S16	TST_D2	CCND1	1.19491	2.31702	0.326208	-3.43985
WH0167_S1	TST_D2	CCND1	1.4304	2.31702	0.326208	-2.71797
WH0168_S2	TST_D2	CCND1	2.02733	2.31702	0.326208	-0.888048
WH0170_S4	TST_D2	CCND1	1.32848	2.31702	0.326208	-3.03041
WH0176_S10	TST_D2	CCND1	1.85763	2.31702	0.326208	-1.40827
WH0177_S11	TST_D2	CCND1	1.70911	2.31702	0.326208	-1.86357
WH0179_S13	TST_D2	CCND1	1.19521	2.31702	0.326208	-3.43893
WH0180_S10	TST_D2	CCND1	1.79076	2.31702	0.326208	-1.61326
WH0181_S12	TST_D2	CCND1	1.15069	2.31702	0.326208	-3.57544
WH0182_S13	TST_D2	CCND1	1.78201	2.31702	0.326208	-1.64009
WH0183_S14	TST_D2	CCND1	1.19967	2.31702	0.326208	-3.42528
WH0184_S15	TST_D2	CCND1	2.56369	2.31702	0.326208	0.75619
WH0185_S16	TST_D2	CCND1	1.70239	2.31702	0.326208	-1.88418
WH0186_S11	TST_D2	CCND1	1.39905	2.31702	0.326208	-2.81408
WH0187_S12	TST_D2	CCND1	2.29617	2.31702	0.326208	-0.0639232
WH0188_S13	TST_D2	CCND1	2.05286	2.31702	0.326208	-0.809801
WH0189_S14	TST_D2	CCND1	1.89718	2.31702	0.326208	-1.28705
WH0191_S15	TST_D2	CCND1	1.59528	2.31702	0.326208	-2.21253
WH0192_S16	TST_D2	CCND1	1.80005	2.31702	0.326208	-1.5848
WH0193_S1	TST_D2	CCND1	1.80149	2.31702	0.326208	-1.58037
WH0194_S2	TST_D2	CCND1	1.4338	2.31702	0.326208	-2.70754
WH0195_S3	TST_D2	CCND1	1.11602	2.31702	0.326208	-3.68169
WH0196_S4	TST_D2	CCND1	2.21521	2.31702	0.326208	-0.312098
WH0197_S1	TST_D2	CCND1	2.08535	2.31702	0.326208	-0.710179
WH0198_S2	TST_D2	CCND1	2.01145	2.31702	0.326208	-0.936719
WH0199_S3	TST_D2	CCND1	1.69245	2.31702	0.326208	-1.91464
WH0200_S4	TST_D2	CCND1	2.33804	2.31702	0.326208	0.0644498
WH0201_S1	TST_D2	CCND1	1.19629	2.31702	0.326208	-3.43564
WH0202_S2	TST_D2	CCND1	1.16468	2.31702	0.326208	-3.53254
WH0203_S3	TST_D2	CCND1	2.12544	2.31702	0.326208	-0.587285
WH0204_S4	TST_D2	CCND1	2.18879	2.31702	0.326208	-0.39309
WH0205_S1	TST_D2	CCND1	2.14874	2.31702	0.326208	-0.515857
WH0206_S2	TST_D2	CCND1	2.34803	2.31702	0.326208	0.0950786
WH0208_S3	TST_D2	CCND1	2.57921	2.31702	0.326208	0.803757
WH0209_S4	TST_D2	CCND1	1.19422	2.31702	0.326208	-3.44197
WH0210_S1	TST_D2	CCND1	2.33123	2.31702	0.326208	0.0435499
WH0212_S2	TST_D2	CCND1	1.58723	2.31702	0.326208	-2.23718
WH0213_S3	TST_D2	CCND1	2.3738	2.31702	0.326208	0.174059
WH0214_S4	TST_D2	CCND1	2.12447	2.31702	0.326208	-0.590252
WH0215_S1	TST_D2	CCND1	1.17632	2.31702	0.326208	-3.49684
WH0216_S2	TST_D2	CCND1	1.85381	2.31702	0.326208	-1.41998
WH0217_S3	TST_D2	CCND1	1.71406	2.31702	0.326208	-1.84839
WH0218_S4	TST_D2	CCND1	2.92906	2.31702	0.326208	1.87622
WH0219_S1	TST_D2	CCND1	1.65306	2.31702	0.326208	-2.03539
WH0222_S3	TST_D2	CCND1	1.49164	2.31702	0.326208	-2.53023
WH0223_S4	TST_D2	CCND1	1.95502	2.31702	0.326208	-1.10971
WH0224_S5	TST_D2	CCND1	1.60687	2.31702	0.326208	-2.17697
WH0225_S6	TST_D2	CCND1	0.342432	2.31702	0.326208	-6.05316
WH0226_S1	TST_D2	CCND1	2.15959	2.31702	0.326208	-0.482616
WH0228_S3	TST_D2	CCND1	1.61647	2.31702	0.326208	-2.14757
WH0230_S4	TST_D2	CCND1	1.13749	2.31702	0.326208	-3.6159
WH0231_S5	TST_D2	CCND1	2.26413	2.31702	0.326208	-0.162149
WH0232_S6	TST_D2	CCND1	2.01282	2.31702	0.326208	-0.932526
WH0233_S1	TST_D2	CCND1	0.472478	2.31702	0.326208	-5.6545
WH0237_S3	TST_D2	CCND1	1.73695	2.31702	0.326208	-1.77822
WH0238_S4	TST_D2	CCND1	2.66424	2.31702	0.326208	1.06441
BH0022_S2	TST_D2	CD4_T	3.78077	1.56505	0.373458	5.93298
BH0046_S10	TST_D2	CD4_T	4.42616	1.56505	0.373458	7.66113
BH0047_S3	TST_D2	CD4_T	4.78053	1.56505	0.373458	8.61002
BH0049_S4	TST_D2	CD4_T	4.33689	1.56505	0.373458	7.4221
BH0050_S5	TST_D2	CD4_T	3.93706	1.56505	0.373458	6.3515
BH0051_S6	TST_D2	CD4_T	4.27452	1.56505	0.373458	7.25511
BH0054_S8	TST_D2	CD4_T	4.3868	1.56505	0.373458	7.55574
BH0055_S9	TST_D2	CD4_T	4.83131	1.56505	0.373458	8.74599
BH0059_S12	TST_D2	CD4_T	4.55055	1.56505	0.373458	7.99421
BH0069_S6	TST_D2	CD4_T	4.76924	1.56505	0.373458	8.5798
BH0071_S8	TST_D2	CD4_T	4.39315	1.56505	0.373458	7.57275
BH0073_S11	TST_D2	CD4_T	3.65341	1.56505	0.373458	5.59197
BH0074_S12	TST_D2	CD4_T	3.83843	1.56505	0.373458	6.08739
BH0085_S6	TST_D2	CD4_T	3.78692	1.56505	0.373458	5.94948
BH0087_S8	TST_D2	CD4_T	4.2265	1.56505	0.373458	7.12652
BH0093_S13	TST_D2	CD4_T	3.55384	1.56505	0.373458	5.32536
BH0094_S14	TST_D2	CD4_T	4.49417	1.56505	0.373458	7.84325
BH0095_S15	TST_D2	CD4_T	4.50677	1.56505	0.373458	7.87698
BH0097_S1	TST_D2	CD4_T	4.20045	1.56505	0.373458	7.05676
BH0098_S2	TST_D2	CD4_T	3.39325	1.56505	0.373458	4.89534
BH0100_S4	TST_D2	CD4_T	4.12671	1.56505	0.373458	6.85931
BH0104_S3	TST_D2	CD4_T	3.85022	1.56505	0.373458	6.11896
BH0105_S4	TST_D2	CD4_T	4.54776	1.56505	0.373458	7.98674
BH0108_S7	TST_D2	CD4_T	4.17134	1.56505	0.373458	6.97883
BH0109_S8	TST_D2	CD4_T	4.36297	1.56505	0.373458	7.49194
BH0112_S11	TST_D2	CD4_T	3.95839	1.56505	0.373458	6.4086
BH0119_S1	TST_D2	CD4_T	3.57994	1.56505	0.373458	5.39525
BH0123_S5	TST_D2	CD4_T	4.18632	1.56505	0.373458	7.01893
BH0124_S6	TST_D2	CD4_T	4.07718	1.56505	0.373458	6.72668
BH0125_S1	TST_D2	CD4_T	4.67211	1.56505	0.373458	8.31972
BH0129_S11	TST_D2	CD4_T	4.13714	1.56505	0.373458	6.88723
BH0131_S13	TST_D2	CD4_T	3.95533	1.56505	0.373458	6.4004
BH0135_S5	TST_D2	CD4_T	4.28885	1.56505	0.373458	7.29347
BH0143_S10	TST_D2	CD4_T	3.51704	1.56505	0.373458	5.22681
BH0145_S12	TST_D2	CD4_T	3.88197	1.56505	0.373458	6.20398
BH0147_S14	TST_D2	CD4_T	4.26835	1.56505	0.373458	7.23857
BH0158_S8	TST_D2	CD4_T	4.22804	1.56505	0.373458	7.13065
BH0160_S10	TST_D2	CD4_T	4.62013	1.56505	0.373458	8.18053
BH0161_S11	TST_D2	CD4_T	4.49338	1.56505	0.373458	7.84115
BH0162_S12	TST_D2	CD4_T	2.53923	1.56505	0.373458	2.60854
BH0163_S13	TST_D2	CD4_T	3.51793	1.56505	0.373458	5.22919
BH0164_S14	TST_D2	CD4_T	3.44698	1.56505	0.373458	5.03921
BH0174_S8	TST_D2	CD4_T	4.37736	1.56505	0.373458	7.53046
BH0175_S9	TST_D2	CD4_T	3.85528	1.56505	0.373458	6.13252
BH0178_S12	TST_D2	CD4_T	1.38007	1.56505	0.373458	-0.495318
HIRV_15_SB2_S1	TST_D2	CD4_T	4.42158	1.56505	0.373458	7.64888
HIRV_16_SB2_S2	TST_D2	CD4_T	4.64626	1.56505	0.373458	8.25049
HIRV_17_SB2_S3	TST_D2	CD4_T	3.69058	1.56505	0.373458	5.6915
HIRV_18_SB2_S4	TST_D2	CD4_T	0.819351	1.56505	0.373458	-1.99673
HIRV_19_SB2_S5	TST_D2	CD4_T	4.48136	1.56505	0.373458	7.80894
HIRV_20_SB2_S6	TST_D2	CD4_T	3.21172	1.56505	0.373458	4.40927
HIRV_21_SB2_S7	TST_D2	CD4_T	4.12691	1.56505	0.373458	6.85985
HIRV_24_SB2_S8	TST_D2	CD4_T	2.41063	1.56505	0.373458	2.26421
HIRV_26_SB2_S9	TST_D2	CD4_T	3.90694	1.56505	0.373458	6.27085
HIRV_28_SB2_S10	TST_D2	CD4_T	4.04057	1.56505	0.373458	6.62865
HIRV_29_SB2_S11	TST_D2	CD4_T	3.96455	1.56505	0.373458	6.42509
HIRV_30_SB2_S12	TST_D2	CD4_T	4.67818	1.56505	0.373458	8.33598
HIRV_31_SB2_S13	TST_D2	CD4_T	3.73135	1.56505	0.373458	5.80066
HIRV_32_SB2_S14	TST_D2	CD4_T	4.38576	1.56505	0.373458	7.55297
HIRV_33_SB2_S15	TST_D2	CD4_T	4.05611	1.56505	0.373458	6.67026
HIRV_35_SB2_S16	TST_D2	CD4_T	4.64506	1.56505	0.373458	8.24729
HM0065_S2	TST_D2	CD4_T	3.92898	1.56505	0.373458	6.32986
HM0068_S5	TST_D2	CD4_T	4.27722	1.56505	0.373458	7.26234
HM0079_S16	TST_D2	CD4_T	4.17444	1.56505	0.373458	6.98711
HM0091_S12	TST_D2	CD4_T	3.69614	1.56505	0.373458	5.70638
HM0096_S16	TST_D2	CD4_T	3.48652	1.56505	0.373458	5.14509
HM0103_S2	TST_D2	CD4_T	3.82266	1.56505	0.373458	6.04515
HM0106_S5	TST_D2	CD4_T	4.48621	1.56505	0.373458	7.82193
HM0107_S6	TST_D2	CD4_T	4.3411	1.56505	0.373458	7.43338
HM0113_S12	TST_D2	CD4_T	3.96894	1.56505	0.373458	6.43686
HM0141_S8	TST_D2	CD4_T	4.34101	1.56505	0.373458	7.43313
HM0171_S5	TST_D2	CD4_T	2.26749	1.56505	0.373458	1.88091
NM0041_S7	TST_D2	CD4_T	3.6569	1.56505	0.373458	5.6013
NM0044_S9	TST_D2	CD4_T	4.38999	1.56505	0.373458	7.56429
NM0064_S1	TST_D2	CD4_T	3.52744	1.56505	0.373458	5.25465
NM0072_S10	TST_D2	CD4_T	2.78866	1.56505	0.373458	3.27643
NM0099_S3	TST_D2	CD4_T	2.94586	1.56505	0.373458	3.69737
NM0126_S2	TST_D2	CD4_T	4.69985	1.56505	0.373458	8.39399
NM0136_S6	TST_D2	CD4_T	4.28125	1.56505	0.373458	7.27311
NM0137_S7	TST_D2	CD4_T	4.25801	1.56505	0.373458	7.21089
NM0146_S13	TST_D2	CD4_T	4.19896	1.56505	0.373458	7.05277
NM0155_S5	TST_D2	CD4_T	2.98426	1.56505	0.373458	3.80019
NM0169_S3	TST_D2	CD4_T	2.49623	1.56505	0.373458	2.4934
NM0172_S6	TST_D2	CD4_T	4.38847	1.56505	0.373458	7.56022
NM0221_S2	TST_D2	CD4_T	4.32265	1.56505	0.373458	7.38399
RF0009_SB_48H_S9	TST_D2	CD4_T	3.97483	1.56505	0.373458	6.45262
RF0034_S1	TST_D2	CD4_T	4.22516	1.56505	0.373458	7.12294
RF0036_S2	TST_D2	CD4_T	4.3909	1.56505	0.373458	7.56674
RF0037_S3	TST_D2	CD4_T	3.24919	1.56505	0.373458	4.50958
RF0057_S10	TST_D2	CD4_T	2.31766	1.56505	0.373458	2.01525
RF0058_S11	TST_D2	CD4_T	2.25772	1.56505	0.373458	1.85475
RF0078_S15	TST_D2	CD4_T	4.11488	1.56505	0.373458	6.82763
RF0081_S2	TST_D2	CD4_T	3.70585	1.56505	0.373458	5.73238
RF0148_S15	TST_D2	CD4_T	3.77871	1.56505	0.373458	5.92747
RF0173_S7	TST_D2	CD4_T	3.57968	1.56505	0.373458	5.39454
RF0227_S2	TST_D2	CD4_T	4.21807	1.56505	0.373458	7.10395
RF0235_S2	TST_D2	CD4_T	4.39109	1.56505	0.373458	7.56724
WH0001_SB_48H_S1	TST_D2	CD4_T	2.8787	1.56505	0.373458	3.51755
WH0002_SB_48H_S2	TST_D2	CD4_T	2.95611	1.56505	0.373458	3.72483
WH0003_SB_48H_S3	TST_D2	CD4_T	4.07129	1.56505	0.373458	6.7109
WH0004_SB_48H_S4	TST_D2	CD4_T	4.46474	1.56505	0.373458	7.76444
WH0005_SB_48H_S5	TST_D2	CD4_T	4.07425	1.56505	0.373458	6.71883
WH0006_SB_48H_S6	TST_D2	CD4_T	4.31	1.56505	0.373458	7.35011
WH0007_SB_48H_S7	TST_D2	CD4_T	4.3021	1.56505	0.373458	7.32895
WH0008_SB_48H_S8	TST_D2	CD4_T	4.27292	1.56505	0.373458	7.25082
WH0010_SB_48H_S13	TST_D2	CD4_T	3.43619	1.56505	0.373458	5.01032
WH0011_SB_48H_S14	TST_D2	CD4_T	4.44198	1.56505	0.373458	7.70351
WH0012_S1	TST_D2	CD4_T	4.16708	1.56505	0.373458	6.96742
WH0013_SB_48H_S15	TST_D2	CD4_T	4.68491	1.56505	0.373458	8.35399
WH0014_SB_48H_S16	TST_D2	CD4_T	4.12141	1.56505	0.373458	6.84513
WH0038_S4	TST_D2	CD4_T	4.00778	1.56505	0.373458	6.54086
WH0039_S5	TST_D2	CD4_T	3.20864	1.56505	0.373458	4.40101
WH0040_S6	TST_D2	CD4_T	4.97566	1.56505	0.373458	9.13252
WH0043_S8	TST_D2	CD4_T	4.5916	1.56505	0.373458	8.10415
WH0052_S7	TST_D2	CD4_T	1.81821	1.56505	0.373458	0.677886
WH0060_S13	TST_D2	CD4_T	4.28098	1.56505	0.373458	7.2724
WH0061_S14	TST_D2	CD4_T	1.6035	1.56505	0.373458	0.102953
WH0062_S15	TST_D2	CD4_T	4.55225	1.56505	0.373458	7.99877
WH0063_S16	TST_D2	CD4_T	4.24161	1.56505	0.373458	7.16699
WH0066_S3	TST_D2	CD4_T	4.57129	1.56505	0.373458	8.04976
WH0067_S4	TST_D2	CD4_T	4.43966	1.56505	0.373458	7.69729
WH0070_S7	TST_D2	CD4_T	4.9945	1.56505	0.373458	9.18299
WH0075_S13	TST_D2	CD4_T	4.04836	1.56505	0.373458	6.64952
WH0076_S14	TST_D2	CD4_T	1.98411	1.56505	0.373458	1.12211
WH0077_S9	TST_D2	CD4_T	4.13447	1.56505	0.373458	6.88008
WH0080_S1	TST_D2	CD4_T	4.21763	1.56505	0.373458	7.10278
WH0082_S3	TST_D2	CD4_T	3.93543	1.56505	0.373458	6.34711
WH0083_S4	TST_D2	CD4_T	4.1331	1.56505	0.373458	6.87642
WH0084_S5	TST_D2	CD4_T	3.4314	1.56505	0.373458	4.9975
WH0086_S7	TST_D2	CD4_T	4.4958	1.56505	0.373458	7.84762
WH0088_S9	TST_D2	CD4_T	4.15087	1.56505	0.373458	6.92399
WH0089_S10	TST_D2	CD4_T	4.44713	1.56505	0.373458	7.7173
WH0090_S11	TST_D2	CD4_T	4.17933	1.56505	0.373458	7.00021
WH0102_S1	TST_D2	CD4_T	3.76557	1.56505	0.373458	5.8923
WH0110_S9	TST_D2	CD4_T	3.82845	1.56505	0.373458	6.06068
WH0111_S10	TST_D2	CD4_T	4.35432	1.56505	0.373458	7.46877
WH0115_S13	TST_D2	CD4_T	3.72284	1.56505	0.373458	5.77787
WH0116_S14	TST_D2	CD4_T	4.67929	1.56505	0.373458	8.33893
WH0117_S15	TST_D2	CD4_T	3.97267	1.56505	0.373458	6.44683
WH0118_S16	TST_D2	CD4_T	3.48112	1.56505	0.373458	5.13062
WH0120_S2	TST_D2	CD4_T	4.04606	1.56505	0.373458	6.64336
WH0121_S3	TST_D2	CD4_T	4.03931	1.56505	0.373458	6.62527
WH0122_S4	TST_D2	CD4_T	3.92865	1.56505	0.373458	6.32897
WH0127_S9	TST_D2	CD4_T	3.81647	1.56505	0.373458	6.02859
WH0128_S10	TST_D2	CD4_T	3.52545	1.56505	0.373458	5.24932
WH0130_S12	TST_D2	CD4_T	3.88751	1.56505	0.373458	6.2188
WH0132_S14	TST_D2	CD4_T	3.71305	1.56505	0.373458	5.75167
WH0133_S3	TST_D2	CD4_T	1.75685	1.56505	0.373458	0.513599
WH0134_S4	TST_D2	CD4_T	3.96769	1.56505	0.373458	6.4335
WH0142_S9	TST_D2	CD4_T	4.0266	1.56505	0.373458	6.59126
WH0144_S11	TST_D2	CD4_T	3.6916	1.56505	0.373458	5.69422
WH0149_S16	TST_D2	CD4_T	4.00796	1.56505	0.373458	6.54133
WH0151_S1	TST_D2	CD4_T	2.98006	1.56505	0.373458	3.78895
WH0152_S2	TST_D2	CD4_T	4.47368	1.56505	0.373458	7.7884
WH0153_S3	TST_D2	CD4_T	4.46776	1.56505	0.373458	7.77254
WH0154_S4	TST_D2	CD4_T	4.49904	1.56505	0.373458	7.85628
WH0156_S6	TST_D2	CD4_T	3.51188	1.56505	0.373458	5.213
WH0157_S7	TST_D2	CD4_T	4.64399	1.56505	0.373458	8.24441
WH0159_S9	TST_D2	CD4_T	4.54338	1.56505	0.373458	7.97503
WH0165_S15	TST_D2	CD4_T	3.89367	1.56505	0.373458	6.2353
WH0166_S16	TST_D2	CD4_T	4.58609	1.56505	0.373458	8.08939
WH0167_S1	TST_D2	CD4_T	4.52432	1.56505	0.373458	7.92397
WH0168_S2	TST_D2	CD4_T	4.10149	1.56505	0.373458	6.79177
WH0170_S4	TST_D2	CD4_T	4.0424	1.56505	0.373458	6.63356
WH0176_S10	TST_D2	CD4_T	4.1676	1.56505	0.373458	6.9688
WH0177_S11	TST_D2	CD4_T	3.97105	1.56505	0.373458	6.4425
WH0179_S13	TST_D2	CD4_T	3.8326	1.56505	0.373458	6.07178
WH0180_S10	TST_D2	CD4_T	4.29899	1.56505	0.373458	7.32063
WH0181_S12	TST_D2	CD4_T	3.95016	1.56505	0.373458	6.38657
WH0182_S13	TST_D2	CD4_T	4.57885	1.56505	0.373458	8.06999
WH0183_S14	TST_D2	CD4_T	3.50276	1.56505	0.373458	5.18857
WH0184_S15	TST_D2	CD4_T	3.20519	1.56505	0.373458	4.39177
WH0185_S16	TST_D2	CD4_T	3.66871	1.56505	0.373458	5.63292
WH0186_S11	TST_D2	CD4_T	4.1468	1.56505	0.373458	6.91312
WH0187_S12	TST_D2	CD4_T	3.87294	1.56505	0.373458	6.17978
WH0188_S13	TST_D2	CD4_T	2.66522	1.56505	0.373458	2.9459
WH0189_S14	TST_D2	CD4_T	4.16964	1.56505	0.373458	6.97426
WH0191_S15	TST_D2	CD4_T	4.35691	1.56505	0.373458	7.47571
WH0192_S16	TST_D2	CD4_T	3.94881	1.56505	0.373458	6.38297
WH0193_S1	TST_D2	CD4_T	2.33335	1.56505	0.373458	2.05728
WH0194_S2	TST_D2	CD4_T	4.13436	1.56505	0.373458	6.87979
WH0195_S3	TST_D2	CD4_T	4.24417	1.56505	0.373458	7.17383
WH0196_S4	TST_D2	CD4_T	0.930328	1.56505	0.373458	-1.69957
WH0197_S1	TST_D2	CD4_T	4.03002	1.56505	0.373458	6.60042
WH0198_S2	TST_D2	CD4_T	4.24519	1.56505	0.373458	7.17657
WH0199_S3	TST_D2	CD4_T	2.94922	1.56505	0.373458	3.70637
WH0200_S4	TST_D2	CD4_T	3.81942	1.56505	0.373458	6.03649
WH0201_S1	TST_D2	CD4_T	4.19098	1.56505	0.373458	7.03141
WH0202_S2	TST_D2	CD4_T	3.9318	1.56505	0.373458	6.33741
WH0203_S3	TST_D2	CD4_T	4.22487	1.56505	0.373458	7.12214
WH0204_S4	TST_D2	CD4_T	4.67647	1.56505	0.373458	8.33139
WH0205_S1	TST_D2	CD4_T	4.04317	1.56505	0.373458	6.63562
WH0206_S2	TST_D2	CD4_T	3.8146	1.56505	0.373458	6.02357
WH0208_S3	TST_D2	CD4_T	1.37857	1.56505	0.373458	-0.499318
WH0209_S4	TST_D2	CD4_T	4.09834	1.56505	0.373458	6.78334
WH0210_S1	TST_D2	CD4_T	4.42575	1.56505	0.373458	7.66006
WH0212_S2	TST_D2	CD4_T	4.2864	1.56505	0.373458	7.28691
WH0213_S3	TST_D2	CD4_T	4.12928	1.56505	0.373458	6.8662
WH0214_S4	TST_D2	CD4_T	4.67466	1.56505	0.373458	8.32654
WH0215_S1	TST_D2	CD4_T	4.21938	1.56505	0.373458	7.10746
WH0216_S2	TST_D2	CD4_T	4.54564	1.56505	0.373458	7.98107
WH0217_S3	TST_D2	CD4_T	4.39518	1.56505	0.373458	7.57818
WH0218_S4	TST_D2	CD4_T	4.12468	1.56505	0.373458	6.85388
WH0219_S1	TST_D2	CD4_T	4.10472	1.56505	0.373458	6.80042
WH0222_S3	TST_D2	CD4_T	3.22498	1.56505	0.373458	4.44477
WH0223_S4	TST_D2	CD4_T	1.93686	1.56505	0.373458	0.995604
WH0224_S5	TST_D2	CD4_T	3.86472	1.56505	0.373458	6.15778
WH0225_S6	TST_D2	CD4_T	3.8516	1.56505	0.373458	6.12265
WH0226_S1	TST_D2	CD4_T	3.56918	1.56505	0.373458	5.36642
WH0228_S3	TST_D2	CD4_T	4.58118	1.56505	0.373458	8.07624
WH0230_S4	TST_D2	CD4_T	3.96832	1.56505	0.373458	6.43518
WH0231_S5	TST_D2	CD4_T	4.20418	1.56505	0.373458	7.06675
WH0232_S6	TST_D2	CD4_T	1.2009	1.56505	0.373458	-0.975069
WH0233_S1	TST_D2	CD4_T	3.31708	1.56505	0.373458	4.69138
WH0237_S3	TST_D2	CD4_T	4.47151	1.56505	0.373458	7.78259
WH0238_S4	TST_D2	CD4_T	4.02165	1.56505	0.373458	6.578
BH0022_S2	TST_D2	CD8_T	6.4607	1.0736	0.629406	8.55903
BH0046_S10	TST_D2	CD8_T	6.32131	1.0736	0.629406	8.33756
BH0047_S3	TST_D2	CD8_T	6.06155	1.0736	0.629406	7.92485
BH0049_S4	TST_D2	CD8_T	6.33466	1.0736	0.629406	8.35877
BH0050_S5	TST_D2	CD8_T	5.18383	1.0736	0.629406	6.53034
BH0051_S6	TST_D2	CD8_T	6.0024	1.0736	0.629406	7.83088
BH0054_S8	TST_D2	CD8_T	5.46003	1.0736	0.629406	6.96915
BH0055_S9	TST_D2	CD8_T	6.34629	1.0736	0.629406	8.37724
BH0059_S12	TST_D2	CD8_T	6.45861	1.0736	0.629406	8.5557
BH0069_S6	TST_D2	CD8_T	6.71204	1.0736	0.629406	8.95836
BH0071_S8	TST_D2	CD8_T	6.50268	1.0736	0.629406	8.62572
BH0073_S11	TST_D2	CD8_T	5.44866	1.0736	0.629406	6.9511
BH0074_S12	TST_D2	CD8_T	4.71087	1.0736	0.629406	5.77889
BH0085_S6	TST_D2	CD8_T	5.09663	1.0736	0.629406	6.39178
BH0087_S8	TST_D2	CD8_T	6.40084	1.0736	0.629406	8.46392
BH0093_S13	TST_D2	CD8_T	6.46418	1.0736	0.629406	8.56455
BH0094_S14	TST_D2	CD8_T	6.15964	1.0736	0.629406	8.0807
BH0095_S15	TST_D2	CD8_T	5.52486	1.0736	0.629406	7.07215
BH0097_S1	TST_D2	CD8_T	5.25297	1.0736	0.629406	6.64018
BH0098_S2	TST_D2	CD8_T	5.3415	1.0736	0.629406	6.78084
BH0100_S4	TST_D2	CD8_T	7.41233	1.0736	0.629406	10.071
BH0104_S3	TST_D2	CD8_T	5.55535	1.0736	0.629406	7.12061
BH0105_S4	TST_D2	CD8_T	6.76848	1.0736	0.629406	9.04802
BH0108_S7	TST_D2	CD8_T	6.06507	1.0736	0.629406	7.93045
BH0109_S8	TST_D2	CD8_T	5.97836	1.0736	0.629406	7.79268
BH0112_S11	TST_D2	CD8_T	6.1657	1.0736	0.629406	8.09033
BH0119_S1	TST_D2	CD8_T	5.28247	1.0736	0.629406	6.68705
BH0123_S5	TST_D2	CD8_T	6.05221	1.0736	0.629406	7.91001
BH0124_S6	TST_D2	CD8_T	6.56269	1.0736	0.629406	8.72106
BH0125_S1	TST_D2	CD8_T	6.08221	1.0736	0.629406	7.95769
BH0129_S11	TST_D2	CD8_T	6.27343	1.0736	0.629406	8.26149
BH0131_S13	TST_D2	CD8_T	6.34633	1.0736	0.629406	8.37732
BH0135_S5	TST_D2	CD8_T	5.77799	1.0736	0.629406	7.47434
BH0143_S10	TST_D2	CD8_T	4.49981	1.0736	0.629406	5.44357
BH0145_S12	TST_D2	CD8_T	5.40298	1.0736	0.629406	6.87852
BH0147_S14	TST_D2	CD8_T	6.26781	1.0736	0.629406	8.25256
BH0158_S8	TST_D2	CD8_T	6.56003	1.0736	0.629406	8.71683
BH0160_S10	TST_D2	CD8_T	6.25382	1.0736	0.629406	8.23034
BH0161_S11	TST_D2	CD8_T	5.73158	1.0736	0.629406	7.4006
BH0162_S12	TST_D2	CD8_T	2.81729	1.0736	0.629406	2.77037
BH0163_S13	TST_D2	CD8_T	4.71526	1.0736	0.629406	5.78587
BH0164_S14	TST_D2	CD8_T	4.88034	1.0736	0.629406	6.04814
BH0174_S8	TST_D2	CD8_T	6.17025	1.0736	0.629406	8.09756
BH0175_S9	TST_D2	CD8_T	6.01724	1.0736	0.629406	7.85446
BH0178_S12	TST_D2	CD8_T	2.66606	1.0736	0.629406	2.53011
HIRV_15_SB2_S1	TST_D2	CD8_T	6.29041	1.0736	0.629406	8.28846
HIRV_16_SB2_S2	TST_D2	CD8_T	6.00666	1.0736	0.629406	7.83764
HIRV_17_SB2_S3	TST_D2	CD8_T	4.70584	1.0736	0.629406	5.77089
HIRV_18_SB2_S4	TST_D2	CD8_T	1.07458	1.0736	0.629406	0.00156024
HIRV_19_SB2_S5	TST_D2	CD8_T	6.2283	1.0736	0.629406	8.18978
HIRV_20_SB2_S6	TST_D2	CD8_T	4.30404	1.0736	0.629406	5.13252
HIRV_21_SB2_S7	TST_D2	CD8_T	6.10956	1.0736	0.629406	8.00113
HIRV_24_SB2_S8	TST_D2	CD8_T	3.316	1.0736	0.629406	3.56272
HIRV_26_SB2_S9	TST_D2	CD8_T	4.82264	1.0736	0.629406	5.95647
HIRV_28_SB2_S10	TST_D2	CD8_T	4.78789	1.0736	0.629406	5.90126
HIRV_29_SB2_S11	TST_D2	CD8_T	5.99827	1.0736	0.629406	7.82431
HIRV_30_SB2_S12	TST_D2	CD8_T	6.78912	1.0736	0.629406	9.08082
HIRV_31_SB2_S13	TST_D2	CD8_T	5.7276	1.0736	0.629406	7.39427
HIRV_32_SB2_S14	TST_D2	CD8_T	5.64444	1.0736	0.629406	7.26215
HIRV_33_SB2_S15	TST_D2	CD8_T	5.79914	1.0736	0.629406	7.50794
HIRV_35_SB2_S16	TST_D2	CD8_T	6.06341	1.0736	0.629406	7.92781
HM0065_S2	TST_D2	CD8_T	7.53793	1.0736	0.629406	10.2705
HM0068_S5	TST_D2	CD8_T	5.66262	1.0736	0.629406	7.29104
HM0079_S16	TST_D2	CD8_T	5.64109	1.0736	0.629406	7.25683
HM0091_S12	TST_D2	CD8_T	5.1482	1.0736	0.629406	6.47373
HM0096_S16	TST_D2	CD8_T	4.69296	1.0736	0.629406	5.75043
HM0103_S2	TST_D2	CD8_T	5.56795	1.0736	0.629406	7.14062
HM0106_S5	TST_D2	CD8_T	5.41821	1.0736	0.629406	6.90271
HM0107_S6	TST_D2	CD8_T	6.904	1.0736	0.629406	9.26334
HM0113_S12	TST_D2	CD8_T	7.60663	1.0736	0.629406	10.3797
HM0141_S8	TST_D2	CD8_T	5.9068	1.0736	0.629406	7.67899
HM0171_S5	TST_D2	CD8_T	2.41843	1.0736	0.629406	2.13666
NM0041_S7	TST_D2	CD8_T	5.14271	1.0736	0.629406	6.465
NM0044_S9	TST_D2	CD8_T	6.61975	1.0736	0.629406	8.81171
NM0064_S1	TST_D2	CD8_T	4.39674	1.0736	0.629406	5.2798
NM0072_S10	TST_D2	CD8_T	3.70775	1.0736	0.629406	4.18514
NM0099_S3	TST_D2	CD8_T	4.61343	1.0736	0.629406	5.62408
NM0126_S2	TST_D2	CD8_T	6.19142	1.0736	0.629406	8.1312
NM0136_S6	TST_D2	CD8_T	5.26011	1.0736	0.629406	6.65153
NM0137_S7	TST_D2	CD8_T	6.50769	1.0736	0.629406	8.63368
NM0146_S13	TST_D2	CD8_T	5.50007	1.0736	0.629406	7.03278
NM0155_S5	TST_D2	CD8_T	4.82998	1.0736	0.629406	5.96814
NM0169_S3	TST_D2	CD8_T	4.28562	1.0736	0.629406	5.10325
NM0172_S6	TST_D2	CD8_T	5.65049	1.0736	0.629406	7.27176
NM0221_S2	TST_D2	CD8_T	7.04076	1.0736	0.629406	9.48062
RF0009_SB_48H_S9	TST_D2	CD8_T	6.91519	1.0736	0.629406	9.28111
RF0034_S1	TST_D2	CD8_T	5.25966	1.0736	0.629406	6.65081
RF0036_S2	TST_D2	CD8_T	6.37969	1.0736	0.629406	8.43031
RF0037_S3	TST_D2	CD8_T	4.19825	1.0736	0.629406	4.96445
RF0057_S10	TST_D2	CD8_T	2.55916	1.0736	0.629406	2.36026
RF0058_S11	TST_D2	CD8_T	1.07237	1.0736	0.629406	-0.00195606
RF0078_S15	TST_D2	CD8_T	6.0706	1.0736	0.629406	7.93923
RF0081_S2	TST_D2	CD8_T	4.94673	1.0736	0.629406	6.15362
RF0148_S15	TST_D2	CD8_T	5.73232	1.0736	0.629406	7.40177
RF0173_S7	TST_D2	CD8_T	7.67123	1.0736	0.629406	10.4823
RF0227_S2	TST_D2	CD8_T	6.10932	1.0736	0.629406	8.00075
RF0235_S2	TST_D2	CD8_T	6.76125	1.0736	0.629406	9.03654
WH0001_SB_48H_S1	TST_D2	CD8_T	4.37438	1.0736	0.629406	5.24427
WH0002_SB_48H_S2	TST_D2	CD8_T	3.11526	1.0736	0.629406	3.24378
WH0003_SB_48H_S3	TST_D2	CD8_T	6.14295	1.0736	0.629406	8.05418
WH0004_SB_48H_S4	TST_D2	CD8_T	6.21394	1.0736	0.629406	8.16696
WH0005_SB_48H_S5	TST_D2	CD8_T	5.23123	1.0736	0.629406	6.60563
WH0006_SB_48H_S6	TST_D2	CD8_T	5.34852	1.0736	0.629406	6.79199
WH0007_SB_48H_S7	TST_D2	CD8_T	6.81407	1.0736	0.629406	9.12046
WH0008_SB_48H_S8	TST_D2	CD8_T	6.13316	1.0736	0.629406	8.03862
WH0010_SB_48H_S13	TST_D2	CD8_T	6.41284	1.0736	0.629406	8.48298
WH0011_SB_48H_S14	TST_D2	CD8_T	7.04625	1.0736	0.629406	9.48934
WH0012_S1	TST_D2	CD8_T	5.29208	1.0736	0.629406	6.70232
WH0013_SB_48H_S15	TST_D2	CD8_T	6.68144	1.0736	0.629406	8.90974
WH0014_SB_48H_S16	TST_D2	CD8_T	6.00628	1.0736	0.629406	7.83704
WH0038_S4	TST_D2	CD8_T	5.65579	1.0736	0.629406	7.28018
WH0039_S5	TST_D2	CD8_T	4.66149	1.0736	0.629406	5.70044
WH0040_S6	TST_D2	CD8_T	7.08731	1.0736	0.629406	9.55459
WH0043_S8	TST_D2	CD8_T	5.93112	1.0736	0.629406	7.71762
WH0052_S7	TST_D2	CD8_T	2.25807	1.0736	0.629406	1.88189
WH0060_S13	TST_D2	CD8_T	6.64058	1.0736	0.629406	8.84482
WH0061_S14	TST_D2	CD8_T	2.16421	1.0736	0.629406	1.73277
WH0062_S15	TST_D2	CD8_T	6.44987	1.0736	0.629406	8.54182
WH0063_S16	TST_D2	CD8_T	5.92087	1.0736	0.629406	7.70134
WH0066_S3	TST_D2	CD8_T	6.83251	1.0736	0.629406	9.14976
WH0067_S4	TST_D2	CD8_T	7.04183	1.0736	0.629406	9.48231
WH0070_S7	TST_D2	CD8_T	6.69331	1.0736	0.629406	8.92859
WH0075_S13	TST_D2	CD8_T	5.37302	1.0736	0.629406	6.83091
WH0076_S14	TST_D2	CD8_T	1.68528	1.0736	0.629406	0.97183
WH0077_S9	TST_D2	CD8_T	6.50722	1.0736	0.629406	8.63294
WH0080_S1	TST_D2	CD8_T	6.41729	1.0736	0.629406	8.49005
WH0082_S3	TST_D2	CD8_T	6.33166	1.0736	0.629406	8.354
WH0083_S4	TST_D2	CD8_T	6.05109	1.0736	0.629406	7.90823
WH0084_S5	TST_D2	CD8_T	5.29321	1.0736	0.629406	6.70412
WH0086_S7	TST_D2	CD8_T	5.64955	1.0736	0.629406	7.27027
WH0088_S9	TST_D2	CD8_T	5.8945	1.0736	0.629406	7.65944
WH0089_S10	TST_D2	CD8_T	7.12899	1.0736	0.629406	9.62079
WH0090_S11	TST_D2	CD8_T	5.25302	1.0736	0.629406	6.64025
WH0102_S1	TST_D2	CD8_T	6.71375	1.0736	0.629406	8.96108
WH0110_S9	TST_D2	CD8_T	7.35425	1.0736	0.629406	9.97869
WH0111_S10	TST_D2	CD8_T	6.48449	1.0736	0.629406	8.59682
WH0115_S13	TST_D2	CD8_T	4.78398	1.0736	0.629406	5.89506
WH0116_S14	TST_D2	CD8_T	6.03178	1.0736	0.629406	7.87756
WH0117_S15	TST_D2	CD8_T	6.07427	1.0736	0.629406	7.94506
WH0118_S16	TST_D2	CD8_T	4.77005	1.0736	0.629406	5.87293
WH0120_S2	TST_D2	CD8_T	6.27232	1.0736	0.629406	8.25972
WH0121_S3	TST_D2	CD8_T	4.53045	1.0736	0.629406	5.49224
WH0122_S4	TST_D2	CD8_T	6.38395	1.0736	0.629406	8.43708
WH0127_S9	TST_D2	CD8_T	5.81435	1.0736	0.629406	7.5321
WH0128_S10	TST_D2	CD8_T	4.45164	1.0736	0.629406	5.36704
WH0130_S12	TST_D2	CD8_T	6.16542	1.0736	0.629406	8.08989
WH0132_S14	TST_D2	CD8_T	5.21267	1.0736	0.629406	6.57615
WH0133_S3	TST_D2	CD8_T	1.51957	1.0736	0.629406	0.708561
WH0134_S4	TST_D2	CD8_T	7.72201	1.0736	0.629406	10.563
WH0142_S9	TST_D2	CD8_T	6.04172	1.0736	0.629406	7.89334
WH0144_S11	TST_D2	CD8_T	3.61329	1.0736	0.629406	4.03506
WH0149_S16	TST_D2	CD8_T	5.35751	1.0736	0.629406	6.80627
WH0151_S1	TST_D2	CD8_T	3.83562	1.0736	0.629406	4.3883
WH0152_S2	TST_D2	CD8_T	5.84869	1.0736	0.629406	7.58665
WH0153_S3	TST_D2	CD8_T	5.53519	1.0736	0.629406	7.08857
WH0154_S4	TST_D2	CD8_T	6.70595	1.0736	0.629406	8.94868
WH0156_S6	TST_D2	CD8_T	5.65976	1.0736	0.629406	7.28649
WH0157_S7	TST_D2	CD8_T	6.4755	1.0736	0.629406	8.58254
WH0159_S9	TST_D2	CD8_T	6.31986	1.0736	0.629406	8.33526
WH0165_S15	TST_D2	CD8_T	6.73663	1.0736	0.629406	8.99741
WH0166_S16	TST_D2	CD8_T	6.44425	1.0736	0.629406	8.53288
WH0167_S1	TST_D2	CD8_T	6.5399	1.0736	0.629406	8.68486
WH0168_S2	TST_D2	CD8_T	6.60566	1.0736	0.629406	8.78934
WH0170_S4	TST_D2	CD8_T	5.74867	1.0736	0.629406	7.42775
WH0176_S10	TST_D2	CD8_T	5.35962	1.0736	0.629406	6.80962
WH0177_S11	TST_D2	CD8_T	5.32146	1.0736	0.629406	6.749
WH0179_S13	TST_D2	CD8_T	7.12281	1.0736	0.629406	9.61098
WH0180_S10	TST_D2	CD8_T	6.96509	1.0736	0.629406	9.3604
WH0181_S12	TST_D2	CD8_T	7.0421	1.0736	0.629406	9.48275
WH0182_S13	TST_D2	CD8_T	6.39951	1.0736	0.629406	8.46181
WH0183_S14	TST_D2	CD8_T	5.12476	1.0736	0.629406	6.43649
WH0184_S15	TST_D2	CD8_T	4.90301	1.0736	0.629406	6.08417
WH0185_S16	TST_D2	CD8_T	7.37402	1.0736	0.629406	10.0101
WH0186_S11	TST_D2	CD8_T	6.46357	1.0736	0.629406	8.56358
WH0187_S12	TST_D2	CD8_T	6.04257	1.0736	0.629406	7.8947
WH0188_S13	TST_D2	CD8_T	3.33533	1.0736	0.629406	3.59343
WH0189_S14	TST_D2	CD8_T	7.12462	1.0736	0.629406	9.61385
WH0191_S15	TST_D2	CD8_T	6.32677	1.0736	0.629406	8.34623
WH0192_S16	TST_D2	CD8_T	5.52281	1.0736	0.629406	7.06891
WH0193_S1	TST_D2	CD8_T	3.84675	1.0736	0.629406	4.40598
WH0194_S2	TST_D2	CD8_T	6.37508	1.0736	0.629406	8.42298
WH0195_S3	TST_D2	CD8_T	7.0196	1.0736	0.629406	9.44701
WH0196_S4	TST_D2	CD8_T	0.59424	1.0736	0.629406	-0.761607
WH0197_S1	TST_D2	CD8_T	5.0391	1.0736	0.629406	6.30039
WH0198_S2	TST_D2	CD8_T	4.86864	1.0736	0.629406	6.02957
WH0199_S3	TST_D2	CD8_T	3.8546	1.0736	0.629406	4.41845
WH0200_S4	TST_D2	CD8_T	4.17445	1.0736	0.629406	4.92663
WH0201_S1	TST_D2	CD8_T	6.26273	1.0736	0.629406	8.24449
WH0202_S2	TST_D2	CD8_T	6.81002	1.0736	0.629406	9.11402
WH0203_S3	TST_D2	CD8_T	6.01965	1.0736	0.629406	7.85828
WH0204_S4	TST_D2	CD8_T	6.94384	1.0736	0.629406	9.32663
WH0205_S1	TST_D2	CD8_T	7.3348	1.0736	0.629406	9.9478
WH0206_S2	TST_D2	CD8_T	4.68196	1.0736	0.629406	5.73296
WH0208_S3	TST_D2	CD8_T	0.634719	1.0736	0.629406	-0.697294
WH0209_S4	TST_D2	CD8_T	6.50262	1.0736	0.629406	8.62563
WH0210_S1	TST_D2	CD8_T	6.17301	1.0736	0.629406	8.10193
WH0212_S2	TST_D2	CD8_T	6.53658	1.0736	0.629406	8.67958
WH0213_S3	TST_D2	CD8_T	6.36413	1.0736	0.629406	8.4056
WH0214_S4	TST_D2	CD8_T	6.15568	1.0736	0.629406	8.07441
WH0215_S1	TST_D2	CD8_T	6.12942	1.0736	0.629406	8.03269
WH0216_S2	TST_D2	CD8_T	6.29889	1.0736	0.629406	8.30194
WH0217_S3	TST_D2	CD8_T	6.54612	1.0736	0.629406	8.69474
WH0218_S4	TST_D2	CD8_T	5.08251	1.0736	0.629406	6.36936
WH0219_S1	TST_D2	CD8_T	5.77622	1.0736	0.629406	7.47151
WH0222_S3	TST_D2	CD8_T	5.3246	1.0736	0.629406	6.75399
WH0223_S4	TST_D2	CD8_T	3.1656	1.0736	0.629406	3.32377
WH0224_S5	TST_D2	CD8_T	6.19403	1.0736	0.629406	8.13534
WH0225_S6	TST_D2	CD8_T	6.12724	1.0736	0.629406	8.02923
WH0226_S1	TST_D2	CD8_T	4.56976	1.0736	0.629406	5.5547
WH0228_S3	TST_D2	CD8_T	5.96996	1.0736	0.629406	7.77934
WH0230_S4	TST_D2	CD8_T	5.99067	1.0736	0.629406	7.81225
WH0231_S5	TST_D2	CD8_T	5.64633	1.0736	0.629406	7.26514
WH0232_S6	TST_D2	CD8_T	0.943322	1.0736	0.629406	-0.206987
WH0233_S1	TST_D2	CD8_T	5.51857	1.0736	0.629406	7.06217
WH0237_S3	TST_D2	CD8_T	6.37913	1.0736	0.629406	8.42943
WH0238_S4	TST_D2	CD8_T	5.75512	1.0736	0.629406	7.438
BH0022_S2	TST_D2	myeloid	6.44771	3.92147	0.331928	7.61083
BH0046_S10	TST_D2	myeloid	7.3199	3.92147	0.331928	10.2385
BH0047_S3	TST_D2	myeloid	6.78235	3.92147	0.331928	8.619
BH0049_S4	TST_D2	myeloid	6.46077	3.92147	0.331928	7.65018
BH0050_S5	TST_D2	myeloid	6.48128	3.92147	0.331928	7.71197
BH0051_S6	TST_D2	myeloid	6.48352	3.92147	0.331928	7.71871
BH0054_S8	TST_D2	myeloid	6.12941	3.92147	0.331928	6.65188
BH0055_S9	TST_D2	myeloid	6.67868	3.92147	0.331928	8.30668
BH0059_S12	TST_D2	myeloid	7.10572	3.92147	0.331928	9.59321
BH0069_S6	TST_D2	myeloid	6.87416	3.92147	0.331928	8.89559
BH0071_S8	TST_D2	myeloid	7.09186	3.92147	0.331928	9.55146
BH0073_S11	TST_D2	myeloid	6.38212	3.92147	0.331928	7.41323
BH0074_S12	TST_D2	myeloid	6.47427	3.92147	0.331928	7.69083
BH0085_S6	TST_D2	myeloid	6.52593	3.92147	0.331928	7.84649
BH0087_S8	TST_D2	myeloid	6.74518	3.92147	0.331928	8.507
BH0093_S13	TST_D2	myeloid	6.70088	3.92147	0.331928	8.37355
BH0094_S14	TST_D2	myeloid	7.1388	3.92147	0.331928	9.69288
BH0095_S15	TST_D2	myeloid	7.13186	3.92147	0.331928	9.67198
BH0097_S1	TST_D2	myeloid	6.58635	3.92147	0.331928	8.02851
BH0098_S2	TST_D2	myeloid	6.95964	3.92147	0.331928	9.15311
BH0100_S4	TST_D2	myeloid	6.8362	3.92147	0.331928	8.78122
BH0104_S3	TST_D2	myeloid	6.70339	3.92147	0.331928	8.38111
BH0105_S4	TST_D2	myeloid	6.72054	3.92147	0.331928	8.43279
BH0108_S7	TST_D2	myeloid	6.72516	3.92147	0.331928	8.4467
BH0109_S8	TST_D2	myeloid	6.67147	3.92147	0.331928	8.28496
BH0112_S11	TST_D2	myeloid	7.10433	3.92147	0.331928	9.58902
BH0119_S1	TST_D2	myeloid	6.36228	3.92147	0.331928	7.35345
BH0123_S5	TST_D2	myeloid	6.9879	3.92147	0.331928	9.23826
BH0124_S6	TST_D2	myeloid	7.10732	3.92147	0.331928	9.59803
BH0125_S1	TST_D2	myeloid	6.80911	3.92147	0.331928	8.69962
BH0129_S11	TST_D2	myeloid	7.26712	3.92147	0.331928	10.0795
BH0131_S13	TST_D2	myeloid	6.51002	3.92147	0.331928	7.79854
BH0135_S5	TST_D2	myeloid	6.43369	3.92147	0.331928	7.56858
BH0143_S10	TST_D2	myeloid	6.10297	3.92147	0.331928	6.57222
BH0145_S12	TST_D2	myeloid	6.06663	3.92147	0.331928	6.46275
BH0147_S14	TST_D2	myeloid	6.98167	3.92147	0.331928	9.21949
BH0158_S8	TST_D2	myeloid	7.41089	3.92147	0.331928	10.5126
BH0160_S10	TST_D2	myeloid	7.04912	3.92147	0.331928	9.42269
BH0161_S11	TST_D2	myeloid	6.88389	3.92147	0.331928	8.92489
BH0162_S12	TST_D2	myeloid	5.30808	3.92147	0.331928	4.17745
BH0163_S13	TST_D2	myeloid	6.24999	3.92147	0.331928	7.01515
BH0164_S14	TST_D2	myeloid	6.02103	3.92147	0.331928	6.32537
BH0174_S8	TST_D2	myeloid	6.77643	3.92147	0.331928	8.60117
BH0175_S9	TST_D2	myeloid	6.82913	3.92147	0.331928	8.75994
BH0178_S12	TST_D2	myeloid	4.16051	3.92147	0.331928	0.720178
HIRV_15_SB2_S1	TST_D2	myeloid	6.47861	3.92147	0.331928	7.70393
HIRV_16_SB2_S2	TST_D2	myeloid	6.8949	3.92147	0.331928	8.95806
HIRV_17_SB2_S3	TST_D2	myeloid	6.21677	3.92147	0.331928	6.91507
HIRV_18_SB2_S4	TST_D2	myeloid	3.66938	3.92147	0.331928	-0.759461
HIRV_19_SB2_S5	TST_D2	myeloid	6.99821	3.92147	0.331928	9.26933
HIRV_20_SB2_S6	TST_D2	myeloid	5.65304	3.92147	0.331928	5.21671
HIRV_21_SB2_S7	TST_D2	myeloid	6.08866	3.92147	0.331928	6.52911
HIRV_24_SB2_S8	TST_D2	myeloid	5.10069	3.92147	0.331928	3.55264
HIRV_26_SB2_S9	TST_D2	myeloid	6.69082	3.92147	0.331928	8.34324
HIRV_28_SB2_S10	TST_D2	myeloid	5.84709	3.92147	0.331928	5.80135
HIRV_29_SB2_S11	TST_D2	myeloid	6.80904	3.92147	0.331928	8.6994
HIRV_30_SB2_S12	TST_D2	myeloid	6.74498	3.92147	0.331928	8.50643
HIRV_31_SB2_S13	TST_D2	myeloid	6.25101	3.92147	0.331928	7.01824
HIRV_32_SB2_S14	TST_D2	myeloid	6.27334	3.92147	0.331928	7.0855
HIRV_33_SB2_S15	TST_D2	myeloid	6.57998	3.92147	0.331928	8.00933
HIRV_35_SB2_S16	TST_D2	myeloid	6.81306	3.92147	0.331928	8.71151
HM0065_S2	TST_D2	myeloid	6.91041	3.92147	0.331928	9.00481
HM0068_S5	TST_D2	myeloid	6.65234	3.92147	0.331928	8.22731
HM0079_S16	TST_D2	myeloid	6.39878	3.92147	0.331928	7.4634
HM0091_S12	TST_D2	myeloid	6.04714	3.92147	0.331928	6.40402
HM0096_S16	TST_D2	myeloid	6.30133	3.92147	0.331928	7.16982
HM0103_S2	TST_D2	myeloid	6.61718	3.92147	0.331928	8.12139
HM0106_S5	TST_D2	myeloid	6.70375	3.92147	0.331928	8.3822
HM0107_S6	TST_D2	myeloid	7.08547	3.92147	0.331928	9.53219
HM0113_S12	TST_D2	myeloid	6.39372	3.92147	0.331928	7.44817
HM0141_S8	TST_D2	myeloid	6.94471	3.92147	0.331928	9.10813
HM0171_S5	TST_D2	myeloid	4.56477	3.92147	0.331928	1.93808
NM0041_S7	TST_D2	myeloid	5.97764	3.92147	0.331928	6.19465
NM0044_S9	TST_D2	myeloid	6.86289	3.92147	0.331928	8.86164
NM0064_S1	TST_D2	myeloid	6.12437	3.92147	0.331928	6.63669
NM0072_S10	TST_D2	myeloid	5.14702	3.92147	0.331928	3.69224
NM0099_S3	TST_D2	myeloid	5.84317	3.92147	0.331928	5.78952
NM0126_S2	TST_D2	myeloid	7.01944	3.92147	0.331928	9.33328
NM0136_S6	TST_D2	myeloid	6.47463	3.92147	0.331928	7.69192
NM0137_S7	TST_D2	myeloid	6.64264	3.92147	0.331928	8.19809
NM0146_S13	TST_D2	myeloid	6.8007	3.92147	0.331928	8.67427
NM0155_S5	TST_D2	myeloid	5.67781	3.92147	0.331928	5.29136
NM0169_S3	TST_D2	myeloid	5.88276	3.92147	0.331928	5.90881
NM0172_S6	TST_D2	myeloid	7.10639	3.92147	0.331928	9.59522
NM0221_S2	TST_D2	myeloid	6.76513	3.92147	0.331928	8.56712
RF0009_SB_48H_S9	TST_D2	myeloid	6.67783	3.92147	0.331928	8.3041
RF0034_S1	TST_D2	myeloid	6.38235	3.92147	0.331928	7.41392
RF0036_S2	TST_D2	myeloid	6.96746	3.92147	0.331928	9.17668
RF0037_S3	TST_D2	myeloid	5.60605	3.92147	0.331928	5.07515
RF0057_S10	TST_D2	myeloid	4.73332	3.92147	0.331928	2.44587
RF0058_S11	TST_D2	myeloid	4.37587	3.92147	0.331928	1.36899
RF0078_S15	TST_D2	myeloid	6.84085	3.92147	0.331928	8.79525
RF0081_S2	TST_D2	myeloid	6.18713	3.92147	0.331928	6.82577
RF0148_S15	TST_D2	myeloid	6.31015	3.92147	0.331928	7.19639
RF0173_S7	TST_D2	myeloid	6.53778	3.92147	0.331928	7.88218
RF0227_S2	TST_D2	myeloid	6.74249	3.92147	0.331928	8.49892
RF0235_S2	TST_D2	myeloid	6.87631	3.92147	0.331928	8.90206
WH0001_SB_48H_S1	TST_D2	myeloid	5.62738	3.92147	0.331928	5.13942
WH0002_SB_48H_S2	TST_D2	myeloid	4.97793	3.92147	0.331928	3.1828
WH0003_SB_48H_S3	TST_D2	myeloid	6.69348	3.92147	0.331928	8.35125
WH0004_SB_48H_S4	TST_D2	myeloid	6.62233	3.92147	0.331928	8.13691
WH0005_SB_48H_S5	TST_D2	myeloid	5.97711	3.92147	0.331928	6.19305
WH0006_SB_48H_S6	TST_D2	myeloid	6.30635	3.92147	0.331928	7.18494
WH0007_SB_48H_S7	TST_D2	myeloid	6.74494	3.92147	0.331928	8.5063
WH0008_SB_48H_S8	TST_D2	myeloid	6.60627	3.92147	0.331928	8.08852
WH0010_SB_48H_S13	TST_D2	myeloid	7.01631	3.92147	0.331928	9.32384
WH0011_SB_48H_S14	TST_D2	myeloid	6.9377	3.92147	0.331928	9.08701
WH0012_S1	TST_D2	myeloid	6.19689	3.92147	0.331928	6.85519
WH0013_SB_48H_S15	TST_D2	myeloid	7.13349	3.92147	0.331928	9.67689
WH0014_SB_48H_S16	TST_D2	myeloid	6.90187	3.92147	0.331928	8.97907
WH0038_S4	TST_D2	myeloid	6.52814	3.92147	0.331928	7.85315
WH0039_S5	TST_D2	myeloid	5.63079	3.92147	0.331928	5.14968
WH0040_S6	TST_D2	myeloid	6.89925	3.92147	0.331928	8.97117
WH0043_S8	TST_D2	myeloid	6.71578	3.92147	0.331928	8.41843
WH0052_S7	TST_D2	myeloid	4.69932	3.92147	0.331928	2.34346
WH0060_S13	TST_D2	myeloid	7.4462	3.92147	0.331928	10.619
WH0061_S14	TST_D2	myeloid	4.34782	3.92147	0.331928	1.28448
WH0062_S15	TST_D2	myeloid	6.98163	3.92147	0.331928	9.21937
WH0063_S16	TST_D2	myeloid	6.45797	3.92147	0.331928	7.64173
WH0066_S3	TST_D2	myeloid	7.43254	3.92147	0.331928	10.5778
WH0067_S4	TST_D2	myeloid	7.11751	3.92147	0.331928	9.62873
WH0070_S7	TST_D2	myeloid	6.93631	3.92147	0.331928	9.08284
WH0075_S13	TST_D2	myeloid	6.51656	3.92147	0.331928	7.81824
WH0076_S14	TST_D2	myeloid	4.69092	3.92147	0.331928	2.31812
WH0077_S9	TST_D2	myeloid	6.48976	3.92147	0.331928	7.73751
WH0080_S1	TST_D2	myeloid	6.76551	3.92147	0.331928	8.56825
WH0082_S3	TST_D2	myeloid	6.98605	3.92147	0.331928	9.23268
WH0083_S4	TST_D2	myeloid	7.33678	3.92147	0.331928	10.2893
WH0084_S5	TST_D2	myeloid	6.79394	3.92147	0.331928	8.6539
WH0086_S7	TST_D2	myeloid	6.64929	3.92147	0.331928	8.21813
WH0088_S9	TST_D2	myeloid	6.92428	3.92147	0.331928	9.04659
WH0089_S10	TST_D2	myeloid	7.18596	3.92147	0.331928	9.83496
WH0090_S11	TST_D2	myeloid	6.65259	3.92147	0.331928	8.22808
WH0102_S1	TST_D2	myeloid	7.01355	3.92147	0.331928	9.31553
WH0110_S9	TST_D2	myeloid	7.0593	3.92147	0.331928	9.45336
WH0111_S10	TST_D2	myeloid	7.20374	3.92147	0.331928	9.88853
WH0115_S13	TST_D2	myeloid	5.93091	3.92147	0.331928	6.05385
WH0116_S14	TST_D2	myeloid	7.28739	3.92147	0.331928	10.1405
WH0117_S15	TST_D2	myeloid	6.92585	3.92147	0.331928	9.05132
WH0118_S16	TST_D2	myeloid	6.27207	3.92147	0.331928	7.08166
WH0120_S2	TST_D2	myeloid	6.87198	3.92147	0.331928	8.88901
WH0121_S3	TST_D2	myeloid	6.04326	3.92147	0.331928	6.39233
WH0122_S4	TST_D2	myeloid	6.95669	3.92147	0.331928	9.14423
WH0127_S9	TST_D2	myeloid	6.60122	3.92147	0.331928	8.0733
WH0128_S10	TST_D2	myeloid	6.36723	3.92147	0.331928	7.36835
WH0130_S12	TST_D2	myeloid	6.75955	3.92147	0.331928	8.55031
WH0132_S14	TST_D2	myeloid	6.25796	3.92147	0.331928	7.03916
WH0133_S3	TST_D2	myeloid	4.25761	3.92147	0.331928	1.01269
WH0134_S4	TST_D2	myeloid	6.82057	3.92147	0.331928	8.73413
WH0142_S9	TST_D2	myeloid	7.08378	3.92147	0.331928	9.52711
WH0144_S11	TST_D2	myeloid	6.09789	3.92147	0.331928	6.55691
WH0149_S16	TST_D2	myeloid	6.53805	3.92147	0.331928	7.88299
WH0151_S1	TST_D2	myeloid	6.04469	3.92147	0.331928	6.39664
WH0152_S2	TST_D2	myeloid	6.54519	3.92147	0.331928	7.90451
WH0153_S3	TST_D2	myeloid	6.6744	3.92147	0.331928	8.29376
WH0154_S4	TST_D2	myeloid	7.08144	3.92147	0.331928	9.52006
WH0156_S6	TST_D2	myeloid	6.277	3.92147	0.331928	7.09653
WH0157_S7	TST_D2	myeloid	6.75854	3.92147	0.331928	8.54728
WH0159_S9	TST_D2	myeloid	6.9111	3.92147	0.331928	9.00688
WH0165_S15	TST_D2	myeloid	6.09634	3.92147	0.331928	6.55226
WH0166_S16	TST_D2	myeloid	7.02375	3.92147	0.331928	9.34626
WH0167_S1	TST_D2	myeloid	7.2125	3.92147	0.331928	9.91493
WH0168_S2	TST_D2	myeloid	6.67217	3.92147	0.331928	8.28706
WH0170_S4	TST_D2	myeloid	6.28179	3.92147	0.331928	7.11097
WH0176_S10	TST_D2	myeloid	6.23815	3.92147	0.331928	6.97947
WH0177_S11	TST_D2	myeloid	6.36073	3.92147	0.331928	7.34879
WH0179_S13	TST_D2	myeloid	6.90854	3.92147	0.331928	8.99917
WH0180_S10	TST_D2	myeloid	6.99286	3.92147	0.331928	9.2532
WH0181_S12	TST_D2	myeloid	6.81545	3.92147	0.331928	8.71871
WH0182_S13	TST_D2	myeloid	6.94582	3.92147	0.331928	9.11148
WH0183_S14	TST_D2	myeloid	6.31049	3.92147	0.331928	7.19743
WH0184_S15	TST_D2	myeloid	6.03043	3.92147	0.331928	6.35368
WH0185_S16	TST_D2	myeloid	6.58557	3.92147	0.331928	8.02616
WH0186_S11	TST_D2	myeloid	6.49727	3.92147	0.331928	7.76013
WH0187_S12	TST_D2	myeloid	6.56699	3.92147	0.331928	7.97018
WH0188_S13	TST_D2	myeloid	4.87475	3.92147	0.331928	2.87197
WH0189_S14	TST_D2	myeloid	6.83793	3.92147	0.331928	8.78643
WH0191_S15	TST_D2	myeloid	6.56673	3.92147	0.331928	7.9694
WH0192_S16	TST_D2	myeloid	6.34312	3.92147	0.331928	7.29573
WH0193_S1	TST_D2	myeloid	5.55805	3.92147	0.331928	4.93056
WH0194_S2	TST_D2	myeloid	6.55148	3.92147	0.331928	7.92345
WH0195_S3	TST_D2	myeloid	6.673	3.92147	0.331928	8.28956
WH0196_S4	TST_D2	myeloid	3.36751	3.92147	0.331928	-1.66892
WH0197_S1	TST_D2	myeloid	6.22581	3.92147	0.331928	6.9423
WH0198_S2	TST_D2	myeloid	6.40946	3.92147	0.331928	7.49558
WH0199_S3	TST_D2	myeloid	6.14497	3.92147	0.331928	6.69875
WH0200_S4	TST_D2	myeloid	6.16573	3.92147	0.331928	6.76129
WH0201_S1	TST_D2	myeloid	6.96242	3.92147	0.331928	9.16151
WH0202_S2	TST_D2	myeloid	6.93116	3.92147	0.331928	9.06732
WH0203_S3	TST_D2	myeloid	6.55362	3.92147	0.331928	7.92989
WH0204_S4	TST_D2	myeloid	6.96719	3.92147	0.331928	9.17587
WH0205_S1	TST_D2	myeloid	6.92329	3.92147	0.331928	9.04362
WH0206_S2	TST_D2	myeloid	6.10837	3.92147	0.331928	6.5885
WH0208_S3	TST_D2	myeloid	4.04775	3.92147	0.331928	0.380468
WH0209_S4	TST_D2	myeloid	6.98421	3.92147	0.331928	9.22714
WH0210_S1	TST_D2	myeloid	6.7962	3.92147	0.331928	8.66071
WH0212_S2	TST_D2	myeloid	6.96237	3.92147	0.331928	9.16133
WH0213_S3	TST_D2	myeloid	6.5052	3.92147	0.331928	7.78401
WH0214_S4	TST_D2	myeloid	6.70322	3.92147	0.331928	8.38061
WH0215_S1	TST_D2	myeloid	6.82879	3.92147	0.331928	8.75891
WH0216_S2	TST_D2	myeloid	6.58947	3.92147	0.331928	8.0379
WH0217_S3	TST_D2	myeloid	6.99304	3.92147	0.331928	9.25374
WH0218_S4	TST_D2	myeloid	6.03469	3.92147	0.331928	6.36651
WH0219_S1	TST_D2	myeloid	6.33914	3.92147	0.331928	7.28373
WH0222_S3	TST_D2	myeloid	5.48486	3.92147	0.331928	4.71004
WH0223_S4	TST_D2	myeloid	5.06326	3.92147	0.331928	3.43987
WH0224_S5	TST_D2	myeloid	6.44738	3.92147	0.331928	7.60982
WH0225_S6	TST_D2	myeloid	6.63885	3.92147	0.331928	8.18667
WH0226_S1	TST_D2	myeloid	5.75221	3.92147	0.331928	5.51549
WH0228_S3	TST_D2	myeloid	6.6629	3.92147	0.331928	8.25914
WH0230_S4	TST_D2	myeloid	6.84469	3.92147	0.331928	8.8068
WH0231_S5	TST_D2	myeloid	6.40584	3.92147	0.331928	7.48468
WH0232_S6	TST_D2	myeloid	3.84173	3.92147	0.331928	-0.240235
WH0233_S1	TST_D2	myeloid	5.83965	3.92147	0.331928	5.77892
WH0237_S3	TST_D2	myeloid	6.76596	3.92147	0.331928	8.56963
WH0238_S4	TST_D2	myeloid	6.86778	3.92147	0.331928	8.87637
BH0022_S2	TST_D2	NK	1.30739	1.08966	0.248445	0.876389
BH0046_S10	TST_D2	NK	1.83322	1.08966	0.248445	2.99285
BH0047_S3	TST_D2	NK	1.94067	1.08966	0.248445	3.42535
BH0049_S4	TST_D2	NK	2.05454	1.08966	0.248445	3.8837
BH0050_S5	TST_D2	NK	2.4678	1.08966	0.248445	5.54707
BH0051_S6	TST_D2	NK	1.71828	1.08966	0.248445	2.53024
BH0054_S8	TST_D2	NK	1.60342	1.08966	0.248445	2.06792
BH0055_S9	TST_D2	NK	2.16342	1.08966	0.248445	4.32192
BH0059_S12	TST_D2	NK	2.37048	1.08966	0.248445	5.15538
BH0069_S6	TST_D2	NK	1.97368	1.08966	0.248445	3.55822
BH0071_S8	TST_D2	NK	2.24707	1.08966	0.248445	4.65862
BH0073_S11	TST_D2	NK	1.76927	1.08966	0.248445	2.73547
BH0074_S12	TST_D2	NK	1.73727	1.08966	0.248445	2.60665
BH0085_S6	TST_D2	NK	1.97202	1.08966	0.248445	3.55155
BH0087_S8	TST_D2	NK	2.15264	1.08966	0.248445	4.27854
BH0093_S13	TST_D2	NK	1.29259	1.08966	0.248445	0.816827
BH0094_S14	TST_D2	NK	2.09064	1.08966	0.248445	4.02898
BH0095_S15	TST_D2	NK	1.94589	1.08966	0.248445	3.44638
BH0097_S1	TST_D2	NK	1.82905	1.08966	0.248445	2.97607
BH0098_S2	TST_D2	NK	1.68793	1.08966	0.248445	2.40809
BH0100_S4	TST_D2	NK	1.20819	1.08966	0.248445	0.477084
BH0104_S3	TST_D2	NK	1.43343	1.08966	0.248445	1.38371
BH0105_S4	TST_D2	NK	2.2543	1.08966	0.248445	4.68773
BH0108_S7	TST_D2	NK	1.82134	1.08966	0.248445	2.94504
BH0109_S8	TST_D2	NK	2.63624	1.08966	0.248445	6.22505
BH0112_S11	TST_D2	NK	1.7223	1.08966	0.248445	2.54641
BH0119_S1	TST_D2	NK	1.91417	1.08966	0.248445	3.31871
BH0123_S5	TST_D2	NK	1.90378	1.08966	0.248445	3.27688
BH0124_S6	TST_D2	NK	1.54259	1.08966	0.248445	1.82309
BH0125_S1	TST_D2	NK	1.70757	1.08966	0.248445	2.48712
BH0129_S11	TST_D2	NK	2.14536	1.08966	0.248445	4.24923
BH0131_S13	TST_D2	NK	2.13294	1.08966	0.248445	4.19926
BH0135_S5	TST_D2	NK	2.03875	1.08966	0.248445	3.82015
BH0143_S10	TST_D2	NK	2.05366	1.08966	0.248445	3.88016
BH0145_S12	TST_D2	NK	2.01728	1.08966	0.248445	3.7337
BH0147_S14	TST_D2	NK	1.63614	1.08966	0.248445	2.1996
BH0158_S8	TST_D2	NK	1.39048	1.08966	0.248445	1.21084
BH0160_S10	TST_D2	NK	2.08912	1.08966	0.248445	4.02286
BH0161_S11	TST_D2	NK	2.1732	1.08966	0.248445	4.36129
BH0162_S12	TST_D2	NK	1.56926	1.08966	0.248445	1.93042
BH0163_S13	TST_D2	NK	2.06104	1.08966	0.248445	3.90984
BH0164_S14	TST_D2	NK	1.63036	1.08966	0.248445	2.17633
BH0174_S8	TST_D2	NK	1.87468	1.08966	0.248445	3.15973
BH0175_S9	TST_D2	NK	1.62429	1.08966	0.248445	2.15191
BH0178_S12	TST_D2	NK	1.06146	1.08966	0.248445	-0.113478
HIRV_15_SB2_S1	TST_D2	NK	1.82124	1.08966	0.248445	2.94464
HIRV_16_SB2_S2	TST_D2	NK	2.1857	1.08966	0.248445	4.41161
HIRV_17_SB2_S3	TST_D2	NK	1.57326	1.08966	0.248445	1.94652
HIRV_18_SB2_S4	TST_D2	NK	0.796569	1.08966	0.248445	-1.17969
HIRV_19_SB2_S5	TST_D2	NK	2.05083	1.08966	0.248445	3.86877
HIRV_20_SB2_S6	TST_D2	NK	1.94044	1.08966	0.248445	3.42444
HIRV_21_SB2_S7	TST_D2	NK	1.17926	1.08966	0.248445	0.360661
HIRV_24_SB2_S8	TST_D2	NK	1.73414	1.08966	0.248445	2.59406
HIRV_26_SB2_S9	TST_D2	NK	2.24311	1.08966	0.248445	4.64267
HIRV_28_SB2_S10	TST_D2	NK	1.94545	1.08966	0.248445	3.4446
HIRV_29_SB2_S11	TST_D2	NK	1.78309	1.08966	0.248445	2.79108
HIRV_30_SB2_S12	TST_D2	NK	2.09499	1.08966	0.248445	4.04652
HIRV_31_SB2_S13	TST_D2	NK	1.90221	1.08966	0.248445	3.27054
HIRV_32_SB2_S14	TST_D2	NK	1.79159	1.08966	0.248445	2.82531
HIRV_33_SB2_S15	TST_D2	NK	2.12853	1.08966	0.248445	4.1815
HIRV_35_SB2_S16	TST_D2	NK	2.03976	1.08966	0.248445	3.8242
HM0065_S2	TST_D2	NK	1.53917	1.08966	0.248445	1.80931
HM0068_S5	TST_D2	NK	1.8539	1.08966	0.248445	3.0761
HM0079_S16	TST_D2	NK	2.18674	1.08966	0.248445	4.41581
HM0091_S12	TST_D2	NK	1.63402	1.08966	0.248445	2.19108
HM0096_S16	TST_D2	NK	1.25822	1.08966	0.248445	0.678487
HM0103_S2	TST_D2	NK	1.78645	1.08966	0.248445	2.80461
HM0106_S5	TST_D2	NK	2.34934	1.08966	0.248445	5.07028
HM0107_S6	TST_D2	NK	2.18905	1.08966	0.248445	4.4251
HM0113_S12	TST_D2	NK	1.22464	1.08966	0.248445	0.54332
HM0141_S8	TST_D2	NK	1.70035	1.08966	0.248445	2.45807
HM0171_S5	TST_D2	NK	1.12241	1.08966	0.248445	0.131823
NM0041_S7	TST_D2	NK	2.31099	1.08966	0.248445	4.91593
NM0044_S9	TST_D2	NK	1.81286	1.08966	0.248445	2.91093
NM0064_S1	TST_D2	NK	2.09955	1.08966	0.248445	4.06486
NM0072_S10	TST_D2	NK	1.60716	1.08966	0.248445	2.08298
NM0099_S3	TST_D2	NK	1.05988	1.08966	0.248445	-0.119842
NM0126_S2	TST_D2	NK	1.87621	1.08966	0.248445	3.16592
NM0136_S6	TST_D2	NK	1.47658	1.08966	0.248445	1.55736
NM0137_S7	TST_D2	NK	1.43744	1.08966	0.248445	1.39983
NM0146_S13	TST_D2	NK	1.93053	1.08966	0.248445	3.38454
NM0155_S5	TST_D2	NK	1.66568	1.08966	0.248445	2.31852
NM0169_S3	TST_D2	NK	1.31155	1.08966	0.248445	0.893135
NM0172_S6	TST_D2	NK	1.7714	1.08966	0.248445	2.74402
NM0221_S2	TST_D2	NK	1.87023	1.08966	0.248445	3.14184
RF0009_SB_48H_S9	TST_D2	NK	2.20235	1.08966	0.248445	4.47862
RF0034_S1	TST_D2	NK	2.07157	1.08966	0.248445	3.95224
RF0036_S2	TST_D2	NK	2.24801	1.08966	0.248445	4.6624
RF0037_S3	TST_D2	NK	1.5028	1.08966	0.248445	1.66291
RF0057_S10	TST_D2	NK	1.5403	1.08966	0.248445	1.81385
RF0058_S11	TST_D2	NK	1.324	1.08966	0.248445	0.943253
RF0078_S15	TST_D2	NK	1.81387	1.08966	0.248445	2.915
RF0081_S2	TST_D2	NK	1.53252	1.08966	0.248445	1.78253
RF0148_S15	TST_D2	NK	1.47229	1.08966	0.248445	1.54012
RF0173_S7	TST_D2	NK	1.44366	1.08966	0.248445	1.42486
RF0227_S2	TST_D2	NK	1.59233	1.08966	0.248445	2.02326
RF0235_S2	TST_D2	NK	1.57802	1.08966	0.248445	1.96567
WH0001_SB_48H_S1	TST_D2	NK	1.45392	1.08966	0.248445	1.46616
WH0002_SB_48H_S2	TST_D2	NK	1.71118	1.08966	0.248445	2.50167
WH0003_SB_48H_S3	TST_D2	NK	2.21455	1.08966	0.248445	4.52774
WH0004_SB_48H_S4	TST_D2	NK	2.04849	1.08966	0.248445	3.85935
WH0005_SB_48H_S5	TST_D2	NK	1.79728	1.08966	0.248445	2.8482
WH0006_SB_48H_S6	TST_D2	NK	1.78676	1.08966	0.248445	2.80585
WH0007_SB_48H_S7	TST_D2	NK	2.19169	1.08966	0.248445	4.43571
WH0008_SB_48H_S8	TST_D2	NK	1.66207	1.08966	0.248445	2.304
WH0010_SB_48H_S13	TST_D2	NK	2.06503	1.08966	0.248445	3.92592
WH0011_SB_48H_S14	TST_D2	NK	2.6744	1.08966	0.248445	6.37866
WH0012_S1	TST_D2	NK	1.83965	1.08966	0.248445	3.01875
WH0013_SB_48H_S15	TST_D2	NK	1.46315	1.08966	0.248445	1.50332
WH0014_SB_48H_S16	TST_D2	NK	1.97538	1.08966	0.248445	3.56508
WH0038_S4	TST_D2	NK	1.96853	1.08966	0.248445	3.53751
WH0039_S5	TST_D2	NK	1.41039	1.08966	0.248445	1.29098
WH0040_S6	TST_D2	NK	1.87283	1.08966	0.248445	3.15228
WH0043_S8	TST_D2	NK	2.50812	1.08966	0.248445	5.70936
WH0052_S7	TST_D2	NK	1.15647	1.08966	0.248445	0.268923
WH0060_S13	TST_D2	NK	1.61667	1.08966	0.248445	2.12126
WH0061_S14	TST_D2	NK	1.28601	1.08966	0.248445	0.790315
WH0062_S15	TST_D2	NK	1.64307	1.08966	0.248445	2.22752
WH0063_S16	TST_D2	NK	1.60944	1.08966	0.248445	2.09216
WH0066_S3	TST_D2	NK	1.70559	1.08966	0.248445	2.47915
WH0067_S4	TST_D2	NK	1.80133	1.08966	0.248445	2.86451
WH0070_S7	TST_D2	NK	2.27711	1.08966	0.248445	4.77954
WH0075_S13	TST_D2	NK	1.5715	1.08966	0.248445	1.93943
WH0076_S14	TST_D2	NK	1.26202	1.08966	0.248445	0.693752
WH0077_S9	TST_D2	NK	1.727	1.08966	0.248445	2.56531
WH0080_S1	TST_D2	NK	1.574	1.08966	0.248445	1.94948
WH0082_S3	TST_D2	NK	1.94441	1.08966	0.248445	3.44042
WH0083_S4	TST_D2	NK	1.7746	1.08966	0.248445	2.75693
WH0084_S5	TST_D2	NK	1.48834	1.08966	0.248445	1.6047
WH0086_S7	TST_D2	NK	2.06615	1.08966	0.248445	3.93041
WH0088_S9	TST_D2	NK	1.91133	1.08966	0.248445	3.30725
WH0089_S10	TST_D2	NK	2.19989	1.08966	0.248445	4.46875
WH0090_S11	TST_D2	NK	1.79693	1.08966	0.248445	2.84679
WH0102_S1	TST_D2	NK	1.47031	1.08966	0.248445	1.53215
WH0110_S9	TST_D2	NK	1.92888	1.08966	0.248445	3.37792
WH0111_S10	TST_D2	NK	1.92095	1.08966	0.248445	3.34599
WH0115_S13	TST_D2	NK	1.57745	1.08966	0.248445	1.96339
WH0116_S14	TST_D2	NK	1.76911	1.08966	0.248445	2.73481
WH0117_S15	TST_D2	NK	2.06392	1.08966	0.248445	3.92146
WH0118_S16	TST_D2	NK	1.88564	1.08966	0.248445	3.20387
WH0120_S2	TST_D2	NK	1.76937	1.08966	0.248445	2.73587
WH0121_S3	TST_D2	NK	1.67932	1.08966	0.248445	2.3734
WH0122_S4	TST_D2	NK	1.64006	1.08966	0.248445	2.21538
WH0127_S9	TST_D2	NK	2.08455	1.08966	0.248445	4.00447
WH0128_S10	TST_D2	NK	1.55018	1.08966	0.248445	1.85364
WH0130_S12	TST_D2	NK	1.5885	1.08966	0.248445	2.00788
WH0132_S14	TST_D2	NK	1.60859	1.08966	0.248445	2.08873
WH0133_S3	TST_D2	NK	1.07279	1.08966	0.248445	-0.0678905
WH0134_S4	TST_D2	NK	1.88431	1.08966	0.248445	3.19851
WH0142_S9	TST_D2	NK	1.61654	1.08966	0.248445	2.12073
WH0144_S11	TST_D2	NK	1.82044	1.08966	0.248445	2.94145
WH0149_S16	TST_D2	NK	1.70458	1.08966	0.248445	2.47508
WH0151_S1	TST_D2	NK	1.59746	1.08966	0.248445	2.04394
WH0152_S2	TST_D2	NK	2.33797	1.08966	0.248445	5.0245
WH0153_S3	TST_D2	NK	2.41886	1.08966	0.248445	5.35011
WH0154_S4	TST_D2	NK	1.97583	1.08966	0.248445	3.56689
WH0156_S6	TST_D2	NK	1.81151	1.08966	0.248445	2.90548
WH0157_S7	TST_D2	NK	1.79278	1.08966	0.248445	2.83009
WH0159_S9	TST_D2	NK	2.45214	1.08966	0.248445	5.48404
WH0165_S15	TST_D2	NK	2.08724	1.08966	0.248445	4.01531
WH0166_S16	TST_D2	NK	2.0823	1.08966	0.248445	3.99541
WH0167_S1	TST_D2	NK	1.56641	1.08966	0.248445	1.91893
WH0168_S2	TST_D2	NK	1.94163	1.08966	0.248445	3.42924
WH0170_S4	TST_D2	NK	1.81303	1.08966	0.248445	2.9116
WH0176_S10	TST_D2	NK	1.82499	1.08966	0.248445	2.95976
WH0177_S11	TST_D2	NK	1.81351	1.08966	0.248445	2.91355
WH0179_S13	TST_D2	NK	1.54924	1.08966	0.248445	1.84985
WH0180_S10	TST_D2	NK	2.00603	1.08966	0.248445	3.68845
WH0181_S12	TST_D2	NK	1.65886	1.08966	0.248445	2.29106
WH0182_S13	TST_D2	NK	1.63191	1.08966	0.248445	2.18261
WH0183_S14	TST_D2	NK	1.17318	1.08966	0.248445	0.336164
WH0184_S15	TST_D2	NK	1.49474	1.08966	0.248445	1.63046
WH0185_S16	TST_D2	NK	1.45667	1.08966	0.248445	1.47725
WH0186_S11	TST_D2	NK	1.68204	1.08966	0.248445	2.38437
WH0187_S12	TST_D2	NK	2.1717	1.08966	0.248445	4.35525
WH0188_S13	TST_D2	NK	1.03475	1.08966	0.248445	-0.220995
WH0189_S14	TST_D2	NK	1.90271	1.08966	0.248445	3.27256
WH0191_S15	TST_D2	NK	1.79619	1.08966	0.248445	2.84383
WH0192_S16	TST_D2	NK	2.14554	1.08966	0.248445	4.24996
WH0193_S1	TST_D2	NK	1.59204	1.08966	0.248445	2.02211
WH0194_S2	TST_D2	NK	1.38942	1.08966	0.248445	1.20654
WH0195_S3	TST_D2	NK	1.86013	1.08966	0.248445	3.10118
WH0196_S4	TST_D2	NK	0.392001	1.08966	0.248445	-2.8081
WH0197_S1	TST_D2	NK	1.56063	1.08966	0.248445	1.89567
WH0198_S2	TST_D2	NK	1.78393	1.08966	0.248445	2.79445
WH0199_S3	TST_D2	NK	1.25924	1.08966	0.248445	0.682567
WH0200_S4	TST_D2	NK	2.11673	1.08966	0.248445	4.134
WH0201_S1	TST_D2	NK	1.77624	1.08966	0.248445	2.76352
WH0202_S2	TST_D2	NK	1.6058	1.08966	0.248445	2.07748
WH0203_S3	TST_D2	NK	2.09407	1.08966	0.248445	4.04278
WH0204_S4	TST_D2	NK	2.26293	1.08966	0.248445	4.72248
WH0205_S1	TST_D2	NK	2.13176	1.08966	0.248445	4.19449
WH0206_S2	TST_D2	NK	2.19746	1.08966	0.248445	4.45894
WH0208_S3	TST_D2	NK	1.02444	1.08966	0.248445	-0.262517
WH0209_S4	TST_D2	NK	1.51214	1.08966	0.248445	1.70051
WH0210_S1	TST_D2	NK	2.35959	1.08966	0.248445	5.11154
WH0212_S2	TST_D2	NK	1.89671	1.08966	0.248445	3.24843
WH0213_S3	TST_D2	NK	2.07941	1.08966	0.248445	3.98381
WH0214_S4	TST_D2	NK	2.16552	1.08966	0.248445	4.33038
WH0215_S1	TST_D2	NK	2.05995	1.08966	0.248445	3.90548
WH0216_S2	TST_D2	NK	1.80426	1.08966	0.248445	2.8763
WH0217_S3	TST_D2	NK	1.90812	1.08966	0.248445	3.29434
WH0218_S4	TST_D2	NK	1.96465	1.08966	0.248445	3.5219
WH0219_S1	TST_D2	NK	1.57478	1.08966	0.248445	1.95265
WH0222_S3	TST_D2	NK	1.40776	1.08966	0.248445	1.28035
WH0223_S4	TST_D2	NK	0.687231	1.08966	0.248445	-1.61978
WH0224_S5	TST_D2	NK	1.21445	1.08966	0.248445	0.502285
WH0225_S6	TST_D2	NK	0.85457	1.08966	0.248445	-0.946236
WH0226_S1	TST_D2	NK	1.77393	1.08966	0.248445	2.75424
WH0228_S3	TST_D2	NK	2.22078	1.08966	0.248445	4.55282
WH0230_S4	TST_D2	NK	1.64163	1.08966	0.248445	2.22173
WH0231_S5	TST_D2	NK	2.16294	1.08966	0.248445	4.31999
WH0232_S6	TST_D2	NK	0.613407	1.08966	0.248445	-1.91693
WH0233_S1	TST_D2	NK	1.53268	1.08966	0.248445	1.78319
WH0237_S3	TST_D2	NK	1.54762	1.08966	0.248445	1.84331
WH0238_S4	TST_D2	NK	1.98665	1.08966	0.248445	3.61042
BH0022_S2	TST_D2	T_cell	4.80408	1.89761	0.329997	8.80756
BH0046_S10	TST_D2	T_cell	4.7782	1.89761	0.329997	8.72914
BH0047_S3	TST_D2	T_cell	5.25512	1.89761	0.329997	10.1744
BH0049_S4	TST_D2	T_cell	4.96539	1.89761	0.329997	9.29638
BH0050_S5	TST_D2	T_cell	4.48507	1.89761	0.329997	7.84086
BH0051_S6	TST_D2	T_cell	4.66618	1.89761	0.329997	8.38969
BH0054_S8	TST_D2	T_cell	4.73836	1.89761	0.329997	8.6084
BH0055_S9	TST_D2	T_cell	5.42891	1.89761	0.329997	10.701
BH0059_S12	TST_D2	T_cell	5.25155	1.89761	0.329997	10.1635
BH0069_S6	TST_D2	T_cell	5.40151	1.89761	0.329997	10.618
BH0071_S8	TST_D2	T_cell	5.26497	1.89761	0.329997	10.2042
BH0073_S11	TST_D2	T_cell	4.0589	1.89761	0.329997	6.5494
BH0074_S12	TST_D2	T_cell	4.1264	1.89761	0.329997	6.75395
BH0085_S6	TST_D2	T_cell	4.46801	1.89761	0.329997	7.78914
BH0087_S8	TST_D2	T_cell	5.14005	1.89761	0.329997	9.82564
BH0093_S13	TST_D2	T_cell	4.19268	1.89761	0.329997	6.95482
BH0094_S14	TST_D2	T_cell	5.56327	1.89761	0.329997	11.1081
BH0095_S15	TST_D2	T_cell	5.25353	1.89761	0.329997	10.1695
BH0097_S1	TST_D2	T_cell	4.63882	1.89761	0.329997	8.30677
BH0098_S2	TST_D2	T_cell	3.79277	1.89761	0.329997	5.74294
BH0100_S4	TST_D2	T_cell	5.02724	1.89761	0.329997	9.48381
BH0104_S3	TST_D2	T_cell	4.06194	1.89761	0.329997	6.55862
BH0105_S4	TST_D2	T_cell	5.28348	1.89761	0.329997	10.2603
BH0108_S7	TST_D2	T_cell	5.25813	1.89761	0.329997	10.1835
BH0109_S8	TST_D2	T_cell	5.38979	1.89761	0.329997	10.5824
BH0112_S11	TST_D2	T_cell	4.45218	1.89761	0.329997	7.74117
BH0119_S1	TST_D2	T_cell	4.19109	1.89761	0.329997	6.94999
BH0123_S5	TST_D2	T_cell	4.57485	1.89761	0.329997	8.11291
BH0124_S6	TST_D2	T_cell	4.40962	1.89761	0.329997	7.61221
BH0125_S1	TST_D2	T_cell	5.13983	1.89761	0.329997	9.82497
BH0129_S11	TST_D2	T_cell	4.87591	1.89761	0.329997	9.02522
BH0131_S13	TST_D2	T_cell	4.84858	1.89761	0.329997	8.9424
BH0135_S5	TST_D2	T_cell	4.79562	1.89761	0.329997	8.78191
BH0143_S10	TST_D2	T_cell	4.0225	1.89761	0.329997	6.4391
BH0145_S12	TST_D2	T_cell	4.53816	1.89761	0.329997	8.00174
BH0147_S14	TST_D2	T_cell	4.84407	1.89761	0.329997	8.92874
BH0158_S8	TST_D2	T_cell	4.81698	1.89761	0.329997	8.84666
BH0160_S10	TST_D2	T_cell	5.19288	1.89761	0.329997	9.98575
BH0161_S11	TST_D2	T_cell	5.21582	1.89761	0.329997	10.0553
BH0162_S12	TST_D2	T_cell	2.97325	1.89761	0.329997	3.25954
BH0163_S13	TST_D2	T_cell	4.16379	1.89761	0.329997	6.86727
BH0164_S14	TST_D2	T_cell	4.33341	1.89761	0.329997	7.38126
BH0174_S8	TST_D2	T_cell	4.96489	1.89761	0.329997	9.29486
BH0175_S9	TST_D2	T_cell	4.27451	1.89761	0.329997	7.20277
BH0178_S12	TST_D2	T_cell	1.99914	1.89761	0.329997	0.30767
HIRV_15_SB2_S1	TST_D2	T_cell	5.05372	1.89761	0.329997	9.56404
HIRV_16_SB2_S2	TST_D2	T_cell	5.19822	1.89761	0.329997	10.0019
HIRV_17_SB2_S3	TST_D2	T_cell	3.9542	1.89761	0.329997	6.23215
HIRV_18_SB2_S4	TST_D2	T_cell	1.42481	1.89761	0.329997	-1.43274
HIRV_19_SB2_S5	TST_D2	T_cell	4.73085	1.89761	0.329997	8.58565
HIRV_20_SB2_S6	TST_D2	T_cell	3.89776	1.89761	0.329997	6.06111
HIRV_21_SB2_S7	TST_D2	T_cell	4.56944	1.89761	0.329997	8.09652
HIRV_24_SB2_S8	TST_D2	T_cell	2.92904	1.89761	0.329997	3.12557
HIRV_26_SB2_S9	TST_D2	T_cell	4.50358	1.89761	0.329997	7.89693
HIRV_28_SB2_S10	TST_D2	T_cell	4.80853	1.89761	0.329997	8.82105
HIRV_29_SB2_S11	TST_D2	T_cell	4.81271	1.89761	0.329997	8.8337
HIRV_30_SB2_S12	TST_D2	T_cell	5.15891	1.89761	0.329997	9.8828
HIRV_31_SB2_S13	TST_D2	T_cell	4.68133	1.89761	0.329997	8.43559
HIRV_32_SB2_S14	TST_D2	T_cell	5.15791	1.89761	0.329997	9.87979
HIRV_33_SB2_S15	TST_D2	T_cell	4.43645	1.89761	0.329997	7.69352
HIRV_35_SB2_S16	TST_D2	T_cell	4.93571	1.89761	0.329997	9.20645
HM0065_S2	TST_D2	T_cell	4.77557	1.89761	0.329997	8.72116
HM0068_S5	TST_D2	T_cell	4.7334	1.89761	0.329997	8.59338
HM0079_S16	TST_D2	T_cell	4.68986	1.89761	0.329997	8.46143
HM0091_S12	TST_D2	T_cell	4.22356	1.89761	0.329997	7.0484
HM0096_S16	TST_D2	T_cell	3.78676	1.89761	0.329997	5.72473
HM0103_S2	TST_D2	T_cell	4.39027	1.89761	0.329997	7.55357
HM0106_S5	TST_D2	T_cell	5.48721	1.89761	0.329997	10.8777
HM0107_S6	TST_D2	T_cell	5.21366	1.89761	0.329997	10.0487
HM0113_S12	TST_D2	T_cell	4.76832	1.89761	0.329997	8.69919
HM0141_S8	TST_D2	T_cell	4.80411	1.89761	0.329997	8.80763
HM0171_S5	TST_D2	T_cell	2.76269	1.89761	0.329997	2.62146
NM0041_S7	TST_D2	T_cell	4.64262	1.89761	0.329997	8.31827
NM0044_S9	TST_D2	T_cell	4.70098	1.89761	0.329997	8.49513
NM0064_S1	TST_D2	T_cell	4.03393	1.89761	0.329997	6.47374
NM0072_S10	TST_D2	T_cell	3.51916	1.89761	0.329997	4.91383
NM0099_S3	TST_D2	T_cell	3.4915	1.89761	0.329997	4.83
NM0126_S2	TST_D2	T_cell	4.96314	1.89761	0.329997	9.28956
NM0136_S6	TST_D2	T_cell	4.66112	1.89761	0.329997	8.37435
NM0137_S7	TST_D2	T_cell	4.98801	1.89761	0.329997	9.36491
NM0146_S13	TST_D2	T_cell	4.64252	1.89761	0.329997	8.31798
NM0155_S5	TST_D2	T_cell	3.80017	1.89761	0.329997	5.76539
NM0169_S3	TST_D2	T_cell	3.50143	1.89761	0.329997	4.86008
NM0172_S6	TST_D2	T_cell	4.65627	1.89761	0.329997	8.35965
NM0221_S2	TST_D2	T_cell	5.07455	1.89761	0.329997	9.62716
RF0009_SB_48H_S9	TST_D2	T_cell	4.86354	1.89761	0.329997	8.98775
RF0034_S1	TST_D2	T_cell	4.77717	1.89761	0.329997	8.72601
RF0036_S2	TST_D2	T_cell	4.85633	1.89761	0.329997	8.96589
RF0037_S3	TST_D2	T_cell	3.97114	1.89761	0.329997	6.28348
RF0057_S10	TST_D2	T_cell	2.72795	1.89761	0.329997	2.5162
RF0058_S11	TST_D2	T_cell	2.56638	1.89761	0.329997	2.0266
RF0078_S15	TST_D2	T_cell	4.64433	1.89761	0.329997	8.32347
RF0081_S2	TST_D2	T_cell	4.17928	1.89761	0.329997	6.9142
RF0148_S15	TST_D2	T_cell	4.57546	1.89761	0.329997	8.11476
RF0173_S7	TST_D2	T_cell	4.7371	1.89761	0.329997	8.60459
RF0227_S2	TST_D2	T_cell	4.89155	1.89761	0.329997	9.07262
RF0235_S2	TST_D2	T_cell	5.28947	1.89761	0.329997	10.2784
WH0001_SB_48H_S1	TST_D2	T_cell	3.8472	1.89761	0.329997	5.90789
WH0002_SB_48H_S2	TST_D2	T_cell	3.28334	1.89761	0.329997	4.19922
WH0003_SB_48H_S3	TST_D2	T_cell	4.58816	1.89761	0.329997	8.15325
WH0004_SB_48H_S4	TST_D2	T_cell	5.19918	1.89761	0.329997	10.0048
WH0005_SB_48H_S5	TST_D2	T_cell	4.43165	1.89761	0.329997	7.67897
WH0006_SB_48H_S6	TST_D2	T_cell	4.88183	1.89761	0.329997	9.04318
WH0007_SB_48H_S7	TST_D2	T_cell	4.96382	1.89761	0.329997	9.29162
WH0008_SB_48H_S8	TST_D2	T_cell	4.80233	1.89761	0.329997	8.80226
WH0010_SB_48H_S13	TST_D2	T_cell	4.36602	1.89761	0.329997	7.48008
WH0011_SB_48H_S14	TST_D2	T_cell	5.16941	1.89761	0.329997	9.91462
WH0012_S1	TST_D2	T_cell	4.75145	1.89761	0.329997	8.64806
WH0013_SB_48H_S15	TST_D2	T_cell	4.9152	1.89761	0.329997	9.14428
WH0014_SB_48H_S16	TST_D2	T_cell	4.44301	1.89761	0.329997	7.71339
WH0038_S4	TST_D2	T_cell	4.36444	1.89761	0.329997	7.47531
WH0039_S5	TST_D2	T_cell	3.85781	1.89761	0.329997	5.94004
WH0040_S6	TST_D2	T_cell	5.40265	1.89761	0.329997	10.6214
WH0043_S8	TST_D2	T_cell	5.27706	1.89761	0.329997	10.2409
WH0052_S7	TST_D2	T_cell	2.24901	1.89761	0.329997	1.06485
WH0060_S13	TST_D2	T_cell	4.78078	1.89761	0.329997	8.73696
WH0061_S14	TST_D2	T_cell	2.32603	1.89761	0.329997	1.29823
WH0062_S15	TST_D2	T_cell	5.24272	1.89761	0.329997	10.1368
WH0063_S16	TST_D2	T_cell	4.97285	1.89761	0.329997	9.31899
WH0066_S3	TST_D2	T_cell	5.14109	1.89761	0.329997	9.82882
WH0067_S4	TST_D2	T_cell	5.2723	1.89761	0.329997	10.2264
WH0070_S7	TST_D2	T_cell	5.54002	1.89761	0.329997	11.0377
WH0075_S13	TST_D2	T_cell	4.3827	1.89761	0.329997	7.53062
WH0076_S14	TST_D2	T_cell	2.19893	1.89761	0.329997	0.913077
WH0077_S9	TST_D2	T_cell	4.73306	1.89761	0.329997	8.59235
WH0080_S1	TST_D2	T_cell	4.61357	1.89761	0.329997	8.23026
WH0082_S3	TST_D2	T_cell	4.31377	1.89761	0.329997	7.32176
WH0083_S4	TST_D2	T_cell	4.36265	1.89761	0.329997	7.46988
WH0084_S5	TST_D2	T_cell	3.79515	1.89761	0.329997	5.75016
WH0086_S7	TST_D2	T_cell	4.9248	1.89761	0.329997	9.17336
WH0088_S9	TST_D2	T_cell	4.78589	1.89761	0.329997	8.75242
WH0089_S10	TST_D2	T_cell	4.98882	1.89761	0.329997	9.36738
WH0090_S11	TST_D2	T_cell	4.58568	1.89761	0.329997	8.14574
WH0102_S1	TST_D2	T_cell	4.49577	1.89761	0.329997	7.87329
WH0110_S9	TST_D2	T_cell	4.70359	1.89761	0.329997	8.50303
WH0111_S10	TST_D2	T_cell	4.65282	1.89761	0.329997	8.3492
WH0115_S13	TST_D2	T_cell	4.24636	1.89761	0.329997	7.11747
WH0116_S14	TST_D2	T_cell	5.00296	1.89761	0.329997	9.41021
WH0117_S15	TST_D2	T_cell	4.73414	1.89761	0.329997	8.5956
WH0118_S16	TST_D2	T_cell	3.94922	1.89761	0.329997	6.21704
WH0120_S2	TST_D2	T_cell	4.56047	1.89761	0.329997	8.06934
WH0121_S3	TST_D2	T_cell	4.46678	1.89761	0.329997	7.78542
WH0122_S4	TST_D2	T_cell	4.39388	1.89761	0.329997	7.5645
WH0127_S9	TST_D2	T_cell	4.35888	1.89761	0.329997	7.45846
WH0128_S10	TST_D2	T_cell	3.95264	1.89761	0.329997	6.22743
WH0130_S12	TST_D2	T_cell	4.53	1.89761	0.329997	7.977
WH0132_S14	TST_D2	T_cell	4.12888	1.89761	0.329997	6.76149
WH0133_S3	TST_D2	T_cell	1.98666	1.89761	0.329997	0.269839
WH0134_S4	TST_D2	T_cell	5.07794	1.89761	0.329997	9.63743
WH0142_S9	TST_D2	T_cell	4.45709	1.89761	0.329997	7.75607
WH0144_S11	TST_D2	T_cell	4.01402	1.89761	0.329997	6.41342
WH0149_S16	TST_D2	T_cell	4.46204	1.89761	0.329997	7.77107
WH0151_S1	TST_D2	T_cell	3.2515	1.89761	0.329997	4.10273
WH0152_S2	TST_D2	T_cell	5.34986	1.89761	0.329997	10.4614
WH0153_S3	TST_D2	T_cell	4.92657	1.89761	0.329997	9.17873
WH0154_S4	TST_D2	T_cell	5.27367	1.89761	0.329997	10.2306
WH0156_S6	TST_D2	T_cell	3.9452	1.89761	0.329997	6.20485
WH0157_S7	TST_D2	T_cell	5.39965	1.89761	0.329997	10.6123
WH0159_S9	TST_D2	T_cell	5.1823	1.89761	0.329997	9.95368
WH0165_S15	TST_D2	T_cell	5.24436	1.89761	0.329997	10.1417
WH0166_S16	TST_D2	T_cell	4.92766	1.89761	0.329997	9.18205
WH0167_S1	TST_D2	T_cell	4.94054	1.89761	0.329997	9.22108
WH0168_S2	TST_D2	T_cell	5.27265	1.89761	0.329997	10.2275
WH0170_S4	TST_D2	T_cell	4.8043	1.89761	0.329997	8.80823
WH0176_S10	TST_D2	T_cell	4.80428	1.89761	0.329997	8.80815
WH0177_S11	TST_D2	T_cell	4.54291	1.89761	0.329997	8.01612
WH0179_S13	TST_D2	T_cell	4.5837	1.89761	0.329997	8.13974
WH0180_S10	TST_D2	T_cell	5.32854	1.89761	0.329997	10.3968
WH0181_S12	TST_D2	T_cell	4.69987	1.89761	0.329997	8.49176
WH0182_S13	TST_D2	T_cell	5.23534	1.89761	0.329997	10.1144
WH0183_S14	TST_D2	T_cell	4.01527	1.89761	0.329997	6.41719
WH0184_S15	TST_D2	T_cell	3.90408	1.89761	0.329997	6.08025
WH0185_S16	TST_D2	T_cell	4.62552	1.89761	0.329997	8.26645
WH0186_S11	TST_D2	T_cell	4.9661	1.89761	0.329997	9.29853
WH0187_S12	TST_D2	T_cell	4.62065	1.89761	0.329997	8.25169
WH0188_S13	TST_D2	T_cell	3.10365	1.89761	0.329997	3.65469
WH0189_S14	TST_D2	T_cell	5.04625	1.89761	0.329997	9.54141
WH0191_S15	TST_D2	T_cell	4.90528	1.89761	0.329997	9.11421
WH0192_S16	TST_D2	T_cell	4.57836	1.89761	0.329997	8.12353
WH0193_S1	TST_D2	T_cell	2.9291	1.89761	0.329997	3.12574
WH0194_S2	TST_D2	T_cell	5.24562	1.89761	0.329997	10.1456
WH0195_S3	TST_D2	T_cell	4.65002	1.89761	0.329997	8.3407
WH0196_S4	TST_D2	T_cell	1.29884	1.89761	0.329997	-1.81447
WH0197_S1	TST_D2	T_cell	4.332	1.89761	0.329997	7.37698
WH0198_S2	TST_D2	T_cell	4.80987	1.89761	0.329997	8.82511
WH0199_S3	TST_D2	T_cell	3.33889	1.89761	0.329997	4.36755
WH0200_S4	TST_D2	T_cell	4.23678	1.89761	0.329997	7.08844
WH0201_S1	TST_D2	T_cell	4.74496	1.89761	0.329997	8.62841
WH0202_S2	TST_D2	T_cell	4.73696	1.89761	0.329997	8.60416
WH0203_S3	TST_D2	T_cell	4.86554	1.89761	0.329997	8.99379
WH0204_S4	TST_D2	T_cell	5.40808	1.89761	0.329997	10.6379
WH0205_S1	TST_D2	T_cell	5.05145	1.89761	0.329997	9.55717
WH0206_S2	TST_D2	T_cell	4.20116	1.89761	0.329997	6.9805
WH0208_S3	TST_D2	T_cell	1.79632	1.89761	0.329997	-0.30696
WH0209_S4	TST_D2	T_cell	4.47288	1.89761	0.329997	7.80391
WH0210_S1	TST_D2	T_cell	5.10019	1.89761	0.329997	9.70486
WH0212_S2	TST_D2	T_cell	4.7503	1.89761	0.329997	8.64458
WH0213_S3	TST_D2	T_cell	4.78251	1.89761	0.329997	8.74219
WH0214_S4	TST_D2	T_cell	5.44225	1.89761	0.329997	10.7414
WH0215_S1	TST_D2	T_cell	4.4974	1.89761	0.329997	7.8782
WH0216_S2	TST_D2	T_cell	4.895	1.89761	0.329997	9.08306
WH0217_S3	TST_D2	T_cell	5.01678	1.89761	0.329997	9.4521
WH0218_S4	TST_D2	T_cell	4.748	1.89761	0.329997	8.6376
WH0219_S1	TST_D2	T_cell	4.97992	1.89761	0.329997	9.3404
WH0222_S3	TST_D2	T_cell	4.15735	1.89761	0.329997	6.84776
WH0223_S4	TST_D2	T_cell	2.68965	1.89761	0.329997	2.40014
WH0224_S5	TST_D2	T_cell	4.78432	1.89761	0.329997	8.74768
WH0225_S6	TST_D2	T_cell	4.04599	1.89761	0.329997	6.51031
WH0226_S1	TST_D2	T_cell	4.41898	1.89761	0.329997	7.64056
WH0228_S3	TST_D2	T_cell	5.10145	1.89761	0.329997	9.70868
WH0230_S4	TST_D2	T_cell	4.51435	1.89761	0.329997	7.92957
WH0231_S5	TST_D2	T_cell	4.82296	1.89761	0.329997	8.86478
WH0232_S6	TST_D2	T_cell	1.6067	1.89761	0.329997	-0.881568
WH0233_S1	TST_D2	T_cell	3.65509	1.89761	0.329997	5.32572
WH0237_S3	TST_D2	T_cell	5.04446	1.89761	0.329997	9.53598
WH0238_S4	TST_D2	T_cell	4.81944	1.89761	0.329997	8.85411
BH0022_d7_S6	TST_D7	CCND1	3.55744	2.31702	0.326208	3.80254
BH0029_d7_S5	TST_D7	CCND1	4.10552	2.31702	0.326208	5.4827
BH0046_d7_S15	TST_D7	CCND1	4.3178	2.31702	0.326208	6.13345
BH0047_d7_S1	TST_D7	CCND1	3.77362	2.31702	0.326208	4.46525
BH0049_d7_S4	TST_D7	CCND1	4.44877	2.31702	0.326208	6.53496
BH0050_d7_S5	TST_D7	CCND1	3.81647	2.31702	0.326208	4.59661
BH0051_d7_S6	TST_D7	CCND1	4.4243	2.31702	0.326208	6.45993
BH0054_d7_S12	TST_D7	CCND1	3.40864	2.31702	0.326208	3.34639
BH0055_d7_S6	TST_D7	CCND1	4.311	2.31702	0.326208	6.1126
BH0059_d7_S15	TST_D7	CCND1	3.89235	2.31702	0.326208	4.82924
BH0073_d7_S9	TST_D7	CCND1	4.14775	2.31702	0.326208	5.61215
BH0074_d7_S5	TST_D7	CCND1	3.65601	2.31702	0.326208	4.10472
BH0087_d7_S6	TST_D7	CCND1	4.46391	2.31702	0.326208	6.58135
BH0093_d7_S7	TST_D7	CCND1	3.73444	2.31702	0.326208	4.34515
BH0094_d7_S7	TST_D7	CCND1	3.81064	2.31702	0.326208	4.57873
BH0095_d7_S10	TST_D7	CCND1	3.62651	2.31702	0.326208	4.01429
BH0097_d7_S9	TST_D7	CCND1	4.21229	2.31702	0.326208	5.81001
BH0098_d7_S13	TST_D7	CCND1	3.88628	2.31702	0.326208	4.81061
BH0100_d7_S10	TST_D7	CCND1	3.60198	2.31702	0.326208	3.93908
BH0104_d7_S13	TST_D7	CCND1	3.46347	2.31702	0.326208	3.51448
BH0105_d7_S14	TST_D7	CCND1	3.72908	2.31702	0.326208	4.32871
BH0107_d7_S15	TST_D7	CCND1	3.85937	2.31702	0.326208	4.72813
BH0108_d7_S15	TST_D7	CCND1	4.08066	2.31702	0.326208	5.40649
BH0112_d7_S3	TST_D7	CCND1	4.01593	2.31702	0.326208	5.20807
BH0119_d7_S6	TST_D7	CCND1	4.75503	2.31702	0.326208	7.4738
BH0124_d7_S7	TST_D7	CCND1	4.23289	2.31702	0.326208	5.87315
BH0125_d7_S8	TST_D7	CCND1	4.13543	2.31702	0.326208	5.57439
BH0129_d7_S10	TST_D7	CCND1	3.84301	2.31702	0.326208	4.67799
BH0131_d7_S7	TST_D7	CCND1	4.03	2.31702	0.326208	5.2512
BH0145_d7_S8	TST_D7	CCND1	3.96046	2.31702	0.326208	5.03803
BH0147_d7_S15	TST_D7	CCND1	4.2487	2.31702	0.326208	5.92163
BH0148_d7_S1	TST_D7	CCND1	3.71678	2.31702	0.326208	4.29101
BH0160_d7_S10	TST_D7	CCND1	4.52281	2.31702	0.326208	6.76192
BH0161_d7_S11	TST_D7	CCND1	3.2022	2.31702	0.326208	2.71355
BH0162_d7_S12	TST_D7	CCND1	3.25786	2.31702	0.326208	2.88419
BH0163_d7_S10	TST_D7	CCND1	3.7939	2.31702	0.326208	4.52744
BH0164_d7_S5	TST_D7	CCND1	3.61167	2.31702	0.326208	3.9688
BH0175_d7_S9	TST_D7	CCND1	4.30682	2.31702	0.326208	6.0998
HM0068_d7_S8	TST_D7	CCND1	3.99156	2.31702	0.326208	5.13336
HM0091_d7_S8	TST_D7	CCND1	3.78548	2.31702	0.326208	4.5016
HM0096_d7_S5	TST_D7	CCND1	4.0846	2.31702	0.326208	5.41859
HM0103_d7_S12	TST_D7	CCND1	2.13299	2.31702	0.326208	-0.564137
HM0106_d7_S1	TST_D7	CCND1	3.69263	2.31702	0.326208	4.21697
HM0136_d7_S11	TST_D7	CCND1	4.13311	2.31702	0.326208	5.56729
HM0141_d7_S9	TST_D7	CCND1	4.24396	2.31702	0.326208	5.9071
HM0171_d7_S10	TST_D7	CCND1	2.05415	2.31702	0.326208	-0.80585
NM0041_d7_S6	TST_D7	CCND1	3.47787	2.31702	0.326208	3.55861
NM0044_d7_S12	TST_D7	CCND1	4.9813	2.31702	0.326208	8.16743
NM0113_d7_S16	TST_D7	CCND1	3.62597	2.31702	0.326208	4.01263
NM0126_d7_S9	TST_D7	CCND1	2.89447	2.31702	0.326208	1.77019
NM0146_d7_S14	TST_D7	CCND1	4.26625	2.31702	0.326208	5.97543
NM0169_d7_S9	TST_D7	CCND1	4.25475	2.31702	0.326208	5.94018
NM0221_d7_S7	TST_D7	CCND1	4.19802	2.31702	0.326208	5.76627
RF0025_d7_S7	TST_D7	CCND1	3.78431	2.31702	0.326208	4.49803
RF0032_d7_S11	TST_D7	CCND1	4.06123	2.31702	0.326208	5.34693
RF0034_d7_S14	TST_D7	CCND1	3.63087	2.31702	0.326208	4.02764
RF0035_d7_S2	TST_D7	CCND1	4.64981	2.31702	0.326208	7.15123
RF0037_d7_S6	TST_D7	CCND1	4.6238	2.31702	0.326208	7.07152
RF0053_d7_S9	TST_D7	CCND1	3.56433	2.31702	0.326208	3.82367
RF0058_d7_S9	TST_D7	CCND1	2.26646	2.31702	0.326208	-0.154988
RF0078_d7_S12	TST_D7	CCND1	4.36981	2.31702	0.326208	6.29288
RF0081_d7_S9	TST_D7	CCND1	4.24287	2.31702	0.326208	5.90375
RF0173_d7_S8	TST_D7	CCND1	4.05826	2.31702	0.326208	5.33784
WH0001_d7_S12	TST_D7	CCND1	3.39244	2.31702	0.326208	3.29675
WH0002_d7_S8	TST_D7	CCND1	2.47809	2.31702	0.326208	0.493771
WH0003_d7_S9	TST_D7	CCND1	4.50442	2.31702	0.326208	6.70556
WH0005_d7_S10	TST_D7	CCND1	4.23506	2.31702	0.326208	5.87981
WH0010_d7_S11	TST_D7	CCND1	3.74822	2.31702	0.326208	4.3874
WH0011_d7_S3	TST_D7	CCND1	3.69765	2.31702	0.326208	4.23237
WH0012_d7_S5	TST_D7	CCND1	3.62844	2.31702	0.326208	4.0202
WH0013_d7_S12	TST_D7	CCND1	4.47433	2.31702	0.326208	6.61331
WH0017_d7_S5	TST_D7	CCND1	4.34827	2.31702	0.326208	6.22685
WH0018_d7_S13	TST_D7	CCND1	1.89875	2.31702	0.326208	-1.28221
WH0019_d7_S14	TST_D7	CCND1	4.30062	2.31702	0.326208	6.0808
WH0020_d7_S15	TST_D7	CCND1	3.65287	2.31702	0.326208	4.09509
WH0021_d7_S16	TST_D7	CCND1	4.25545	2.31702	0.326208	5.94234
WH0024_d7_S8	TST_D7	CCND1	1.8718	2.31702	0.326208	-1.36484
WH0026_d7_S8	TST_D7	CCND1	4.19208	2.31702	0.326208	5.74806
WH0031_d7_S9	TST_D7	CCND1	4.36501	2.31702	0.326208	6.27819
WH0033_d7_S10	TST_D7	CCND1	4.45007	2.31702	0.326208	6.53895
WH0038_d7_S11	TST_D7	CCND1	3.98869	2.31702	0.326208	5.12457
WH0039_d7_S7	TST_D7	CCND1	4.22296	2.31702	0.326208	5.84273
WH0040_d7_S4	TST_D7	CCND1	4.12699	2.31702	0.326208	5.54853
WH0043_d7_S8	TST_D7	CCND1	3.75553	2.31702	0.326208	4.40979
WH0045_d7_S10	TST_D7	CCND1	3.7325	2.31702	0.326208	4.33919
WH0060_d7_S7	TST_D7	CCND1	4.45492	2.31702	0.326208	6.55379
WH0061_d7_S13	TST_D7	CCND1	2.38915	2.31702	0.326208	0.221132
WH0062_d7_S3	TST_D7	CCND1	4.0712	2.31702	0.326208	5.37749
WH0063_d7_S14	TST_D7	CCND1	4.39237	2.31702	0.326208	6.36205
WH0066_d7_S15	TST_D7	CCND1	3.59893	2.31702	0.326208	3.92975
WH0067_d7_S16	TST_D7	CCND1	4.04545	2.31702	0.326208	5.29855
WH0070_d7_S5	TST_D7	CCND1	3.60477	2.31702	0.326208	3.94765
WH0075_d7_S10	TST_D7	CCND1	3.99937	2.31702	0.326208	5.1573
WH0076_d7_S11	TST_D7	CCND1	2.83736	2.31702	0.326208	1.59512
WH0077_d7_S7	TST_D7	CCND1	3.9393	2.31702	0.326208	4.97315
WH0080_d7_S13	TST_D7	CCND1	4.73905	2.31702	0.326208	7.42482
WH0082_d7_S14	TST_D7	CCND1	2.9237	2.31702	0.326208	1.8598
WH0083_d7_S11	TST_D7	CCND1	4.46009	2.31702	0.326208	6.56966
WH0084_d7_S14	TST_D7	CCND1	4.06567	2.31702	0.326208	5.36054
WH0086_d7_S2	TST_D7	CCND1	3.75993	2.31702	0.326208	4.42329
WH0088_d7_S15	TST_D7	CCND1	3.1475	2.31702	0.326208	2.54586
WH0089_d7_S13	TST_D7	CCND1	4.25502	2.31702	0.326208	5.94101
WH0090_d7_S16	TST_D7	CCND1	4.25924	2.31702	0.326208	5.95394
WH0102_d7_S11	TST_D7	CCND1	3.70189	2.31702	0.326208	4.24537
WH0110_d7_S1	TST_D7	CCND1	3.65964	2.31702	0.326208	4.11585
WH0111_d7_S2	TST_D7	CCND1	4.4811	2.31702	0.326208	6.63405
WH0115_d7_S4	TST_D7	CCND1	4.20813	2.31702	0.326208	5.79726
WH0116_d7_S5	TST_D7	CCND1	3.82154	2.31702	0.326208	4.61214
WH0118_d7_S13	TST_D7	CCND1	4.44912	2.31702	0.326208	6.53601
WH0120_d7_S6	TST_D7	CCND1	3.79553	2.31702	0.326208	4.53241
WH0121_d7_S7	TST_D7	CCND1	3.9064	2.31702	0.326208	4.87229
WH0122_d7_S8	TST_D7	CCND1	3.80805	2.31702	0.326208	4.5708
WH0127_d7_S5	TST_D7	CCND1	4.52268	2.31702	0.326208	6.76153
WH0128_d7_S6	TST_D7	CCND1	4.0274	2.31702	0.326208	5.24323
WH0130_d7_S9	TST_D7	CCND1	4.29501	2.31702	0.326208	6.06359
WH0132_d7_S10	TST_D7	CCND1	3.92316	2.31702	0.326208	4.92369
WH0133_d7_S11	TST_D7	CCND1	3.0436	2.31702	0.326208	2.22737
WH0134_d7_S12	TST_D7	CCND1	4.1637	2.31702	0.326208	5.66106
WH0139_d7_S12	TST_D7	CCND1	3.74854	2.31702	0.326208	4.38838
WH0142_d7_S13	TST_D7	CCND1	3.8054	2.31702	0.326208	4.56267
WH0144_d7_S13	TST_D7	CCND1	3.4574	2.31702	0.326208	3.49588
WH0149_d7_S14	TST_D7	CCND1	4.57828	2.31702	0.326208	6.93198
WH0150_d7_S2	TST_D7	CCND1	3.79106	2.31702	0.326208	4.5187
WH0152_d7_S15	TST_D7	CCND1	3.7355	2.31702	0.326208	4.3484
WH0154_d7_S16	TST_D7	CCND1	3.35992	2.31702	0.326208	3.19703
WH0155_d7_S3	TST_D7	CCND1	4.45405	2.31702	0.326208	6.55115
WH0156_d7_S8	TST_D7	CCND1	4.53997	2.31702	0.326208	6.81454
WH0157_d7_S9	TST_D7	CCND1	3.30394	2.31702	0.326208	3.02544
WH0159_d7_S4	TST_D7	CCND1	3.73355	2.31702	0.326208	4.34243
WH0165_d7_S6	TST_D7	CCND1	4.32462	2.31702	0.326208	6.15437
WH0166_d7_S7	TST_D7	CCND1	4.12546	2.31702	0.326208	5.54384
WH0167_d7_S8	TST_D7	CCND1	4.40323	2.31702	0.326208	6.39534
WH0168_d7_S13	TST_D7	CCND1	4.11251	2.31702	0.326208	5.50414
WH0170_d7_S14	TST_D7	CCND1	4.16516	2.31702	0.326208	5.66553
WH0176_d7_S15	TST_D7	CCND1	4.07894	2.31702	0.326208	5.40123
WH0177_d7_S11	TST_D7	CCND1	4.25655	2.31702	0.326208	5.9457
WH0181_d7_S12	TST_D7	CCND1	3.7348	2.31702	0.326208	4.34625
WH0182_d7_S13	TST_D7	CCND1	3.95586	2.31702	0.326208	5.02393
WH0183_d7_S14	TST_D7	CCND1	4.02915	2.31702	0.326208	5.24859
WH0184_d7_S16	TST_D7	CCND1	3.60075	2.31702	0.326208	3.93531
WH0185_d7_S10	TST_D7	CCND1	4.38401	2.31702	0.326208	6.33642
WH0186_d7_S7	TST_D7	CCND1	4.11349	2.31702	0.326208	5.50713
WH0187_d7_S7	TST_D7	CCND1	4.32595	2.31702	0.326208	6.15844
WH0188_d7_S6	TST_D7	CCND1	3.75817	2.31702	0.326208	4.41788
WH0189_d7_S15	TST_D7	CCND1	3.78084	2.31702	0.326208	4.4874
WH0191_d7_S7	TST_D7	CCND1	3.961	2.31702	0.326208	5.03969
WH0193_d7_S12	TST_D7	CCND1	4.25255	2.31702	0.326208	5.93344
WH0194_d7_S8	TST_D7	CCND1	3.76903	2.31702	0.326208	4.4512
WH0196_d7_S14	TST_D7	CCND1	4.25609	2.31702	0.326208	5.94428
WH0199_d7_S2	TST_D7	CCND1	3.75588	2.31702	0.326208	4.41087
WH0200_d7_S3	TST_D7	CCND1	4.25555	2.31702	0.326208	5.94263
WH0210_d7_S4	TST_D7	CCND1	3.90665	2.31702	0.326208	4.87306
WH0215_d7_S5	TST_D7	CCND1	3.81704	2.31702	0.326208	4.59835
WH0220_d7_S6	TST_D7	CCND1	2.63902	2.31702	0.326208	0.987099
WH0223_d7_S8	TST_D7	CCND1	4.13824	2.31702	0.326208	5.58301
WH0224_d7_S9	TST_D7	CCND1	3.83803	2.31702	0.326208	4.66271
WH0228_d7_S10	TST_D7	CCND1	3.41425	2.31702	0.326208	3.36361
WH0229_d7_S11	TST_D7	CCND1	4.07531	2.31702	0.326208	5.3901
BH0022_d7_S6	TST_D7	CD4_T	4.46595	1.56505	0.373458	7.76769
BH0029_d7_S5	TST_D7	CD4_T	4.81035	1.56505	0.373458	8.68988
BH0046_d7_S15	TST_D7	CD4_T	4.67802	1.56505	0.373458	8.33554
BH0047_d7_S1	TST_D7	CD4_T	4.19802	1.56505	0.373458	7.05025
BH0049_d7_S4	TST_D7	CD4_T	4.5073	1.56505	0.373458	7.8784
BH0050_d7_S5	TST_D7	CD4_T	4.24368	1.56505	0.373458	7.17253
BH0051_d7_S6	TST_D7	CD4_T	4.74714	1.56505	0.373458	8.52062
BH0054_d7_S12	TST_D7	CD4_T	4.16761	1.56505	0.373458	6.96883
BH0055_d7_S6	TST_D7	CD4_T	4.99266	1.56505	0.373458	9.17806
BH0059_d7_S15	TST_D7	CD4_T	4.68667	1.56505	0.373458	8.35871
BH0073_d7_S9	TST_D7	CD4_T	4.77911	1.56505	0.373458	8.60624
BH0074_d7_S5	TST_D7	CD4_T	4.19117	1.56505	0.373458	7.03192
BH0087_d7_S6	TST_D7	CD4_T	5.09568	1.56505	0.373458	9.45391
BH0093_d7_S7	TST_D7	CD4_T	4.83945	1.56505	0.373458	8.76779
BH0094_d7_S7	TST_D7	CD4_T	4.69115	1.56505	0.373458	8.37069
BH0095_d7_S10	TST_D7	CD4_T	4.77043	1.56505	0.373458	8.58298
BH0097_d7_S9	TST_D7	CD4_T	4.78197	1.56505	0.373458	8.61389
BH0098_d7_S13	TST_D7	CD4_T	4.29773	1.56505	0.373458	7.31725
BH0100_d7_S10	TST_D7	CD4_T	4.71216	1.56505	0.373458	8.42695
BH0104_d7_S13	TST_D7	CD4_T	4.37387	1.56505	0.373458	7.52113
BH0105_d7_S14	TST_D7	CD4_T	4.69764	1.56505	0.373458	8.38808
BH0107_d7_S15	TST_D7	CD4_T	4.7129	1.56505	0.373458	8.42895
BH0108_d7_S15	TST_D7	CD4_T	4.83213	1.56505	0.373458	8.74819
BH0112_d7_S3	TST_D7	CD4_T	4.45517	1.56505	0.373458	7.73883
BH0119_d7_S6	TST_D7	CD4_T	4.86386	1.56505	0.373458	8.83315
BH0124_d7_S7	TST_D7	CD4_T	4.64457	1.56505	0.373458	8.24599
BH0125_d7_S8	TST_D7	CD4_T	4.74381	1.56505	0.373458	8.51172
BH0129_d7_S10	TST_D7	CD4_T	4.21767	1.56505	0.373458	7.10287
BH0131_d7_S7	TST_D7	CD4_T	4.6914	1.56505	0.373458	8.37138
BH0145_d7_S8	TST_D7	CD4_T	4.43786	1.56505	0.373458	7.69246
BH0147_d7_S15	TST_D7	CD4_T	4.57451	1.56505	0.373458	8.05838
BH0148_d7_S1	TST_D7	CD4_T	4.34004	1.56505	0.373458	7.43054
BH0160_d7_S10	TST_D7	CD4_T	5.12518	1.56505	0.373458	9.53289
BH0161_d7_S11	TST_D7	CD4_T	3.83115	1.56505	0.373458	6.06791
BH0162_d7_S12	TST_D7	CD4_T	3.74997	1.56505	0.373458	5.85052
BH0163_d7_S10	TST_D7	CD4_T	4.36768	1.56505	0.373458	7.50456
BH0164_d7_S5	TST_D7	CD4_T	4.10066	1.56505	0.373458	6.78956
BH0175_d7_S9	TST_D7	CD4_T	4.76234	1.56505	0.373458	8.56132
HM0068_d7_S8	TST_D7	CD4_T	4.77111	1.56505	0.373458	8.5848
HM0091_d7_S8	TST_D7	CD4_T	4.74791	1.56505	0.373458	8.5227
HM0096_d7_S5	TST_D7	CD4_T	4.41884	1.56505	0.373458	7.64154
HM0103_d7_S12	TST_D7	CD4_T	4.48844	1.56505	0.373458	7.8279
HM0106_d7_S1	TST_D7	CD4_T	4.24756	1.56505	0.373458	7.18291
HM0136_d7_S11	TST_D7	CD4_T	4.49977	1.56505	0.373458	7.85825
HM0141_d7_S9	TST_D7	CD4_T	4.71927	1.56505	0.373458	8.44599
HM0171_d7_S10	TST_D7	CD4_T	1.1593	1.56505	0.373458	-1.08646
NM0041_d7_S6	TST_D7	CD4_T	4.04188	1.56505	0.373458	6.63216
NM0044_d7_S12	TST_D7	CD4_T	5.11984	1.56505	0.373458	9.5186
NM0113_d7_S16	TST_D7	CD4_T	5.04747	1.56505	0.373458	9.32482
NM0126_d7_S9	TST_D7	CD4_T	3.88867	1.56505	0.373458	6.22191
NM0146_d7_S14	TST_D7	CD4_T	4.82384	1.56505	0.373458	8.72599
NM0169_d7_S9	TST_D7	CD4_T	4.79283	1.56505	0.373458	8.64297
NM0221_d7_S7	TST_D7	CD4_T	4.69045	1.56505	0.373458	8.36884
RF0025_d7_S7	TST_D7	CD4_T	4.67769	1.56505	0.373458	8.33467
RF0032_d7_S11	TST_D7	CD4_T	4.56173	1.56505	0.373458	8.02415
RF0034_d7_S14	TST_D7	CD4_T	4.09617	1.56505	0.373458	6.77753
RF0035_d7_S2	TST_D7	CD4_T	4.92685	1.56505	0.373458	9.00182
RF0037_d7_S6	TST_D7	CD4_T	5.01889	1.56505	0.373458	9.24829
RF0053_d7_S9	TST_D7	CD4_T	4.62153	1.56505	0.373458	8.18428
RF0058_d7_S9	TST_D7	CD4_T	2.75298	1.56505	0.373458	3.18091
RF0078_d7_S12	TST_D7	CD4_T	4.83954	1.56505	0.373458	8.76805
RF0081_d7_S9	TST_D7	CD4_T	4.53157	1.56505	0.373458	7.94341
RF0173_d7_S8	TST_D7	CD4_T	4.73389	1.56505	0.373458	8.48514
WH0001_d7_S12	TST_D7	CD4_T	4.30355	1.56505	0.373458	7.33283
WH0002_d7_S8	TST_D7	CD4_T	1.17457	1.56505	0.373458	-1.04558
WH0003_d7_S9	TST_D7	CD4_T	4.76201	1.56505	0.373458	8.56045
WH0005_d7_S10	TST_D7	CD4_T	4.6596	1.56505	0.373458	8.28621
WH0010_d7_S11	TST_D7	CD4_T	4.73037	1.56505	0.373458	8.47571
WH0011_d7_S3	TST_D7	CD4_T	4.60949	1.56505	0.373458	8.15205
WH0012_d7_S5	TST_D7	CD4_T	4.38296	1.56505	0.373458	7.54546
WH0013_d7_S12	TST_D7	CD4_T	5.03413	1.56505	0.373458	9.2891
WH0017_d7_S5	TST_D7	CD4_T	4.59587	1.56505	0.373458	8.11557
WH0018_d7_S13	TST_D7	CD4_T	1.63175	1.56505	0.373458	0.178603
WH0019_d7_S14	TST_D7	CD4_T	4.95688	1.56505	0.373458	9.08224
WH0020_d7_S15	TST_D7	CD4_T	4.48694	1.56505	0.373458	7.8239
WH0021_d7_S16	TST_D7	CD4_T	4.86066	1.56505	0.373458	8.82459
WH0024_d7_S8	TST_D7	CD4_T	1.66219	1.56505	0.373458	0.260106
WH0026_d7_S8	TST_D7	CD4_T	4.66221	1.56505	0.373458	8.2932
WH0031_d7_S9	TST_D7	CD4_T	4.65033	1.56505	0.373458	8.2614
WH0033_d7_S10	TST_D7	CD4_T	4.76228	1.56505	0.373458	8.56117
WH0038_d7_S11	TST_D7	CD4_T	4.68676	1.56505	0.373458	8.35895
WH0039_d7_S7	TST_D7	CD4_T	4.81841	1.56505	0.373458	8.71146
WH0040_d7_S4	TST_D7	CD4_T	4.8935	1.56505	0.373458	8.91253
WH0043_d7_S8	TST_D7	CD4_T	4.39918	1.56505	0.373458	7.58891
WH0045_d7_S10	TST_D7	CD4_T	3.94248	1.56505	0.373458	6.36599
WH0060_d7_S7	TST_D7	CD4_T	4.91886	1.56505	0.373458	8.98044
WH0061_d7_S13	TST_D7	CD4_T	3.01825	1.56505	0.373458	3.8912
WH0062_d7_S3	TST_D7	CD4_T	4.4856	1.56505	0.373458	7.8203
WH0063_d7_S14	TST_D7	CD4_T	4.78507	1.56505	0.373458	8.62218
WH0066_d7_S15	TST_D7	CD4_T	5.23223	1.56505	0.373458	9.81954
WH0067_d7_S16	TST_D7	CD4_T	5.00164	1.56505	0.373458	9.20208
WH0070_d7_S5	TST_D7	CD4_T	4.88343	1.56505	0.373458	8.88555
WH0075_d7_S10	TST_D7	CD4_T	4.67055	1.56505	0.373458	8.31553
WH0076_d7_S11	TST_D7	CD4_T	3.96063	1.56505	0.373458	6.41461
WH0077_d7_S7	TST_D7	CD4_T	4.75789	1.56505	0.373458	8.54942
WH0080_d7_S13	TST_D7	CD4_T	4.80579	1.56505	0.373458	8.67767
WH0082_d7_S14	TST_D7	CD4_T	4.1832	1.56505	0.373458	7.01058
WH0083_d7_S11	TST_D7	CD4_T	4.80035	1.56505	0.373458	8.6631
WH0084_d7_S14	TST_D7	CD4_T	4.63386	1.56505	0.373458	8.21731
WH0086_d7_S2	TST_D7	CD4_T	4.65394	1.56505	0.373458	8.27106
WH0088_d7_S15	TST_D7	CD4_T	4.40926	1.56505	0.373458	7.61589
WH0089_d7_S13	TST_D7	CD4_T	4.75837	1.56505	0.373458	8.55069
WH0090_d7_S16	TST_D7	CD4_T	4.90029	1.56505	0.373458	8.93072
WH0102_d7_S11	TST_D7	CD4_T	4.81398	1.56505	0.373458	8.69961
WH0110_d7_S1	TST_D7	CD4_T	4.38009	1.56505	0.373458	7.53779
WH0111_d7_S2	TST_D7	CD4_T	4.89812	1.56505	0.373458	8.92491
WH0115_d7_S4	TST_D7	CD4_T	4.83246	1.56505	0.373458	8.74908
WH0116_d7_S5	TST_D7	CD4_T	4.66551	1.56505	0.373458	8.30206
WH0118_d7_S13	TST_D7	CD4_T	4.53927	1.56505	0.373458	7.96403
WH0120_d7_S6	TST_D7	CD4_T	4.37396	1.56505	0.373458	7.52135
WH0121_d7_S7	TST_D7	CD4_T	3.91789	1.56505	0.373458	6.30015
WH0122_d7_S8	TST_D7	CD4_T	4.42155	1.56505	0.373458	7.6488
WH0127_d7_S5	TST_D7	CD4_T	4.61291	1.56505	0.373458	8.16119
WH0128_d7_S6	TST_D7	CD4_T	4.42593	1.56505	0.373458	7.66052
WH0130_d7_S9	TST_D7	CD4_T	4.62658	1.56505	0.373458	8.1978
WH0132_d7_S10	TST_D7	CD4_T	4.25616	1.56505	0.373458	7.20595
WH0133_d7_S11	TST_D7	CD4_T	3.85932	1.56505	0.373458	6.14333
WH0134_d7_S12	TST_D7	CD4_T	4.84771	1.56505	0.373458	8.78992
WH0139_d7_S12	TST_D7	CD4_T	4.30733	1.56505	0.373458	7.34297
WH0142_d7_S13	TST_D7	CD4_T	4.37496	1.56505	0.373458	7.52406
WH0144_d7_S13	TST_D7	CD4_T	4.39372	1.56505	0.373458	7.57427
WH0149_d7_S14	TST_D7	CD4_T	4.66277	1.56505	0.373458	8.29471
WH0150_d7_S2	TST_D7	CD4_T	4.26058	1.56505	0.373458	7.21777
WH0152_d7_S15	TST_D7	CD4_T	4.27689	1.56505	0.373458	7.26144
WH0154_d7_S16	TST_D7	CD4_T	5.18915	1.56505	0.373458	9.7042
WH0155_d7_S3	TST_D7	CD4_T	4.58403	1.56505	0.373458	8.08388
WH0156_d7_S8	TST_D7	CD4_T	4.6689	1.56505	0.373458	8.31111
WH0157_d7_S9	TST_D7	CD4_T	4.90275	1.56505	0.373458	8.9373
WH0159_d7_S4	TST_D7	CD4_T	4.50976	1.56505	0.373458	7.88499
WH0165_d7_S6	TST_D7	CD4_T	4.4795	1.56505	0.373458	7.80396
WH0166_d7_S7	TST_D7	CD4_T	4.46341	1.56505	0.373458	7.76088
WH0167_d7_S8	TST_D7	CD4_T	4.97987	1.56505	0.373458	9.1438
WH0168_d7_S13	TST_D7	CD4_T	4.5548	1.56505	0.373458	8.00561
WH0170_d7_S14	TST_D7	CD4_T	4.90879	1.56505	0.373458	8.95346
WH0176_d7_S15	TST_D7	CD4_T	4.76767	1.56505	0.373458	8.57559
WH0177_d7_S11	TST_D7	CD4_T	4.55163	1.56505	0.373458	7.9971
WH0181_d7_S12	TST_D7	CD4_T	4.77253	1.56505	0.373458	8.58861
WH0182_d7_S13	TST_D7	CD4_T	4.51307	1.56505	0.373458	7.89387
WH0183_d7_S14	TST_D7	CD4_T	4.41357	1.56505	0.373458	7.62743
WH0184_d7_S16	TST_D7	CD4_T	4.25839	1.56505	0.373458	7.21192
WH0185_d7_S10	TST_D7	CD4_T	4.73286	1.56505	0.373458	8.48238
WH0186_d7_S7	TST_D7	CD4_T	4.92526	1.56505	0.373458	8.99756
WH0187_d7_S7	TST_D7	CD4_T	4.55962	1.56505	0.373458	8.01851
WH0188_d7_S6	TST_D7	CD4_T	4.10679	1.56505	0.373458	6.80599
WH0189_d7_S15	TST_D7	CD4_T	4.83691	1.56505	0.373458	8.76101
WH0191_d7_S7	TST_D7	CD4_T	4.80778	1.56505	0.373458	8.68299
WH0193_d7_S12	TST_D7	CD4_T	4.38972	1.56505	0.373458	7.56356
WH0194_d7_S8	TST_D7	CD4_T	5.06602	1.56505	0.373458	9.37449
WH0196_d7_S14	TST_D7	CD4_T	4.54091	1.56505	0.373458	7.96842
WH0199_d7_S2	TST_D7	CD4_T	4.30287	1.56505	0.373458	7.33101
WH0200_d7_S3	TST_D7	CD4_T	4.82463	1.56505	0.373458	8.72812
WH0210_d7_S4	TST_D7	CD4_T	4.59462	1.56505	0.373458	8.11222
WH0215_d7_S5	TST_D7	CD4_T	4.28792	1.56505	0.373458	7.29097
WH0220_d7_S6	TST_D7	CD4_T	2.98093	1.56505	0.373458	3.79127
WH0223_d7_S8	TST_D7	CD4_T	4.5955	1.56505	0.373458	8.11459
WH0224_d7_S9	TST_D7	CD4_T	4.34737	1.56505	0.373458	7.45017
WH0228_d7_S10	TST_D7	CD4_T	4.04006	1.56505	0.373458	6.6273
WH0229_d7_S11	TST_D7	CD4_T	4.35968	1.56505	0.373458	7.48314
BH0022_d7_S6	TST_D7	CD8_T	6.01533	1.0736	0.629406	7.85142
BH0029_d7_S5	TST_D7	CD8_T	5.89355	1.0736	0.629406	7.65794
BH0046_d7_S15	TST_D7	CD8_T	6.18286	1.0736	0.629406	8.1176
BH0047_d7_S1	TST_D7	CD8_T	6.02213	1.0736	0.629406	7.86222
BH0049_d7_S4	TST_D7	CD8_T	5.96332	1.0736	0.629406	7.76879
BH0050_d7_S5	TST_D7	CD8_T	5.40474	1.0736	0.629406	6.88132
BH0051_d7_S6	TST_D7	CD8_T	5.89943	1.0736	0.629406	7.66728
BH0054_d7_S12	TST_D7	CD8_T	5.92005	1.0736	0.629406	7.70004
BH0055_d7_S6	TST_D7	CD8_T	5.73638	1.0736	0.629406	7.40823
BH0059_d7_S15	TST_D7	CD8_T	6.03055	1.0736	0.629406	7.8756
BH0073_d7_S9	TST_D7	CD8_T	5.70205	1.0736	0.629406	7.35369
BH0074_d7_S5	TST_D7	CD8_T	5.29059	1.0736	0.629406	6.69996
BH0087_d7_S6	TST_D7	CD8_T	5.87566	1.0736	0.629406	7.62951
BH0093_d7_S7	TST_D7	CD8_T	5.53516	1.0736	0.629406	7.08853
BH0094_d7_S7	TST_D7	CD8_T	5.93301	1.0736	0.629406	7.72064
BH0095_d7_S10	TST_D7	CD8_T	6.37424	1.0736	0.629406	8.42166
BH0097_d7_S9	TST_D7	CD8_T	5.3284	1.0736	0.629406	6.76003
BH0098_d7_S13	TST_D7	CD8_T	5.72436	1.0736	0.629406	7.38913
BH0100_d7_S10	TST_D7	CD8_T	6.21084	1.0736	0.629406	8.16204
BH0104_d7_S13	TST_D7	CD8_T	5.69383	1.0736	0.629406	7.34062
BH0105_d7_S14	TST_D7	CD8_T	5.68042	1.0736	0.629406	7.31931
BH0107_d7_S15	TST_D7	CD8_T	6.44382	1.0736	0.629406	8.53221
BH0108_d7_S15	TST_D7	CD8_T	5.69176	1.0736	0.629406	7.33734
BH0112_d7_S3	TST_D7	CD8_T	5.80723	1.0736	0.629406	7.52079
BH0119_d7_S6	TST_D7	CD8_T	5.84284	1.0736	0.629406	7.57737
BH0124_d7_S7	TST_D7	CD8_T	6.08401	1.0736	0.629406	7.96054
BH0125_d7_S8	TST_D7	CD8_T	5.44874	1.0736	0.629406	6.95122
BH0129_d7_S10	TST_D7	CD8_T	4.84604	1.0736	0.629406	5.99365
BH0131_d7_S7	TST_D7	CD8_T	5.89242	1.0736	0.629406	7.65613
BH0145_d7_S8	TST_D7	CD8_T	5.61745	1.0736	0.629406	7.21927
BH0147_d7_S15	TST_D7	CD8_T	6.73036	1.0736	0.629406	8.98745
BH0148_d7_S1	TST_D7	CD8_T	6.35371	1.0736	0.629406	8.38903
BH0160_d7_S10	TST_D7	CD8_T	5.72284	1.0736	0.629406	7.38671
BH0161_d7_S11	TST_D7	CD8_T	4.69599	1.0736	0.629406	5.75526
BH0162_d7_S12	TST_D7	CD8_T	4.50611	1.0736	0.629406	5.45358
BH0163_d7_S10	TST_D7	CD8_T	5.53006	1.0736	0.629406	7.08042
BH0164_d7_S5	TST_D7	CD8_T	5.5118	1.0736	0.629406	7.0514
BH0175_d7_S9	TST_D7	CD8_T	5.60446	1.0736	0.629406	7.19863
HM0068_d7_S8	TST_D7	CD8_T	5.77279	1.0736	0.629406	7.46607
HM0091_d7_S8	TST_D7	CD8_T	5.47137	1.0736	0.629406	6.98717
HM0096_d7_S5	TST_D7	CD8_T	5.2483	1.0736	0.629406	6.63277
HM0103_d7_S12	TST_D7	CD8_T	5.17676	1.0736	0.629406	6.5191
HM0106_d7_S1	TST_D7	CD8_T	5.31084	1.0736	0.629406	6.73212
HM0136_d7_S11	TST_D7	CD8_T	5.8987	1.0736	0.629406	7.66612
HM0141_d7_S9	TST_D7	CD8_T	5.51499	1.0736	0.629406	7.05648
HM0171_d7_S10	TST_D7	CD8_T	1.07341	1.0736	0.629406	-0.000299577
NM0041_d7_S6	TST_D7	CD8_T	4.84237	1.0736	0.629406	5.98782
NM0044_d7_S12	TST_D7	CD8_T	5.80372	1.0736	0.629406	7.51522
NM0113_d7_S16	TST_D7	CD8_T	5.71174	1.0736	0.629406	7.36908
NM0126_d7_S9	TST_D7	CD8_T	6.38299	1.0736	0.629406	8.43556
NM0146_d7_S14	TST_D7	CD8_T	5.82566	1.0736	0.629406	7.55008
NM0169_d7_S9	TST_D7	CD8_T	6.29944	1.0736	0.629406	8.30281
NM0221_d7_S7	TST_D7	CD8_T	5.87253	1.0736	0.629406	7.62454
RF0025_d7_S7	TST_D7	CD8_T	6.15759	1.0736	0.629406	8.07744
RF0032_d7_S11	TST_D7	CD8_T	6.06257	1.0736	0.629406	7.92648
RF0034_d7_S14	TST_D7	CD8_T	5.22558	1.0736	0.629406	6.59667
RF0035_d7_S2	TST_D7	CD8_T	5.57519	1.0736	0.629406	7.15212
RF0037_d7_S6	TST_D7	CD8_T	5.5656	1.0736	0.629406	7.13689
RF0053_d7_S9	TST_D7	CD8_T	5.78813	1.0736	0.629406	7.49044
RF0058_d7_S9	TST_D7	CD8_T	3.68705	1.0736	0.629406	4.15226
RF0078_d7_S12	TST_D7	CD8_T	6.01412	1.0736	0.629406	7.8495
RF0081_d7_S9	TST_D7	CD8_T	6.03686	1.0736	0.629406	7.88563
RF0173_d7_S8	TST_D7	CD8_T	6.00756	1.0736	0.629406	7.83907
WH0001_d7_S12	TST_D7	CD8_T	6.03622	1.0736	0.629406	7.8846
WH0002_d7_S8	TST_D7	CD8_T	0.599829	1.0736	0.629406	-0.752727
WH0003_d7_S9	TST_D7	CD8_T	5.91023	1.0736	0.629406	7.68444
WH0005_d7_S10	TST_D7	CD8_T	5.48151	1.0736	0.629406	7.00329
WH0010_d7_S11	TST_D7	CD8_T	5.48947	1.0736	0.629406	7.01593
WH0011_d7_S3	TST_D7	CD8_T	6.12734	1.0736	0.629406	8.02938
WH0012_d7_S5	TST_D7	CD8_T	6.0616	1.0736	0.629406	7.92493
WH0013_d7_S12	TST_D7	CD8_T	6.09123	1.0736	0.629406	7.972
WH0017_d7_S5	TST_D7	CD8_T	5.82487	1.0736	0.629406	7.54881
WH0018_d7_S13	TST_D7	CD8_T	1.40413	1.0736	0.629406	0.525145
WH0019_d7_S14	TST_D7	CD8_T	5.62871	1.0736	0.629406	7.23716
WH0020_d7_S15	TST_D7	CD8_T	5.71752	1.0736	0.629406	7.37825
WH0021_d7_S16	TST_D7	CD8_T	5.91808	1.0736	0.629406	7.6969
WH0024_d7_S8	TST_D7	CD8_T	1.55864	1.0736	0.629406	0.770624
WH0026_d7_S8	TST_D7	CD8_T	5.31441	1.0736	0.629406	6.7378
WH0031_d7_S9	TST_D7	CD8_T	5.80415	1.0736	0.629406	7.5159
WH0033_d7_S10	TST_D7	CD8_T	5.99311	1.0736	0.629406	7.81612
WH0038_d7_S11	TST_D7	CD8_T	5.46467	1.0736	0.629406	6.97652
WH0039_d7_S7	TST_D7	CD8_T	5.70911	1.0736	0.629406	7.3649
WH0040_d7_S4	TST_D7	CD8_T	6.04337	1.0736	0.629406	7.89597
WH0043_d7_S8	TST_D7	CD8_T	5.75912	1.0736	0.629406	7.44435
WH0045_d7_S10	TST_D7	CD8_T	5.66663	1.0736	0.629406	7.29741
WH0060_d7_S7	TST_D7	CD8_T	5.55944	1.0736	0.629406	7.1271
WH0061_d7_S13	TST_D7	CD8_T	3.47019	1.0736	0.629406	3.8077
WH0062_d7_S3	TST_D7	CD8_T	6.10512	1.0736	0.629406	7.99407
WH0063_d7_S14	TST_D7	CD8_T	6.10379	1.0736	0.629406	7.99196
WH0066_d7_S15	TST_D7	CD8_T	6.51858	1.0736	0.629406	8.65099
WH0067_d7_S16	TST_D7	CD8_T	6.43204	1.0736	0.629406	8.51349
WH0070_d7_S5	TST_D7	CD8_T	6.1065	1.0736	0.629406	7.99626
WH0075_d7_S10	TST_D7	CD8_T	5.59173	1.0736	0.629406	7.1784
WH0076_d7_S11	TST_D7	CD8_T	4.51815	1.0736	0.629406	5.4727
WH0077_d7_S7	TST_D7	CD8_T	6.03587	1.0736	0.629406	7.88406
WH0080_d7_S13	TST_D7	CD8_T	6.23842	1.0736	0.629406	8.20586
WH0082_d7_S14	TST_D7	CD8_T	6.01557	1.0736	0.629406	7.8518
WH0083_d7_S11	TST_D7	CD8_T	5.75021	1.0736	0.629406	7.4302
WH0084_d7_S14	TST_D7	CD8_T	5.62549	1.0736	0.629406	7.23204
WH0086_d7_S2	TST_D7	CD8_T	6.10903	1.0736	0.629406	8.00029
WH0088_d7_S15	TST_D7	CD8_T	4.95751	1.0736	0.629406	6.17076
WH0089_d7_S13	TST_D7	CD8_T	5.40759	1.0736	0.629406	6.88584
WH0090_d7_S16	TST_D7	CD8_T	5.19955	1.0736	0.629406	6.55531
WH0102_d7_S11	TST_D7	CD8_T	5.76162	1.0736	0.629406	7.44833
WH0110_d7_S1	TST_D7	CD8_T	6.06031	1.0736	0.629406	7.92288
WH0111_d7_S2	TST_D7	CD8_T	5.64568	1.0736	0.629406	7.26412
WH0115_d7_S4	TST_D7	CD8_T	5.68276	1.0736	0.629406	7.32303
WH0116_d7_S5	TST_D7	CD8_T	5.64017	1.0736	0.629406	7.25536
WH0118_d7_S13	TST_D7	CD8_T	6.01462	1.0736	0.629406	7.85029
WH0120_d7_S6	TST_D7	CD8_T	6.02673	1.0736	0.629406	7.86953
WH0121_d7_S7	TST_D7	CD8_T	5.25861	1.0736	0.629406	6.64914
WH0122_d7_S8	TST_D7	CD8_T	5.15359	1.0736	0.629406	6.48228
WH0127_d7_S5	TST_D7	CD8_T	5.6101	1.0736	0.629406	7.2076
WH0128_d7_S6	TST_D7	CD8_T	5.21741	1.0736	0.629406	6.58368
WH0130_d7_S9	TST_D7	CD8_T	6.26446	1.0736	0.629406	8.24724
WH0132_d7_S10	TST_D7	CD8_T	5.23464	1.0736	0.629406	6.61105
WH0133_d7_S11	TST_D7	CD8_T	4.30786	1.0736	0.629406	5.1386
WH0134_d7_S12	TST_D7	CD8_T	5.84156	1.0736	0.629406	7.57533
WH0139_d7_S12	TST_D7	CD8_T	6.40175	1.0736	0.629406	8.46537
WH0142_d7_S13	TST_D7	CD8_T	5.61231	1.0736	0.629406	7.2111
WH0144_d7_S13	TST_D7	CD8_T	5.28913	1.0736	0.629406	6.69764
WH0149_d7_S14	TST_D7	CD8_T	4.77732	1.0736	0.629406	5.88447
WH0150_d7_S2	TST_D7	CD8_T	5.37742	1.0736	0.629406	6.83791
WH0152_d7_S15	TST_D7	CD8_T	5.06522	1.0736	0.629406	6.34188
WH0154_d7_S16	TST_D7	CD8_T	5.24522	1.0736	0.629406	6.62787
WH0155_d7_S3	TST_D7	CD8_T	6.23391	1.0736	0.629406	8.19869
WH0156_d7_S8	TST_D7	CD8_T	5.97894	1.0736	0.629406	7.7936
WH0157_d7_S9	TST_D7	CD8_T	5.45815	1.0736	0.629406	6.96618
WH0159_d7_S4	TST_D7	CD8_T	5.51451	1.0736	0.629406	7.05572
WH0165_d7_S6	TST_D7	CD8_T	5.97373	1.0736	0.629406	7.78533
WH0166_d7_S7	TST_D7	CD8_T	5.69195	1.0736	0.629406	7.33763
WH0167_d7_S8	TST_D7	CD8_T	5.61049	1.0736	0.629406	7.20821
WH0168_d7_S13	TST_D7	CD8_T	5.91114	1.0736	0.629406	7.68588
WH0170_d7_S14	TST_D7	CD8_T	5.85719	1.0736	0.629406	7.60016
WH0176_d7_S15	TST_D7	CD8_T	5.43994	1.0736	0.629406	6.93723
WH0177_d7_S11	TST_D7	CD8_T	5.58008	1.0736	0.629406	7.15989
WH0181_d7_S12	TST_D7	CD8_T	5.75843	1.0736	0.629406	7.44325
WH0182_d7_S13	TST_D7	CD8_T	5.66836	1.0736	0.629406	7.30015
WH0183_d7_S14	TST_D7	CD8_T	5.63568	1.0736	0.629406	7.24823
WH0184_d7_S16	TST_D7	CD8_T	5.72795	1.0736	0.629406	7.39483
WH0185_d7_S10	TST_D7	CD8_T	6.22814	1.0736	0.629406	8.18954
WH0186_d7_S7	TST_D7	CD8_T	5.98544	1.0736	0.629406	7.80393
WH0187_d7_S7	TST_D7	CD8_T	5.21602	1.0736	0.629406	6.58148
WH0188_d7_S6	TST_D7	CD8_T	5.10617	1.0736	0.629406	6.40694
WH0189_d7_S15	TST_D7	CD8_T	6.00042	1.0736	0.629406	7.82774
WH0191_d7_S7	TST_D7	CD8_T	5.89725	1.0736	0.629406	7.66381
WH0193_d7_S12	TST_D7	CD8_T	5.93591	1.0736	0.629406	7.72523
WH0194_d7_S8	TST_D7	CD8_T	5.57588	1.0736	0.629406	7.15321
WH0196_d7_S14	TST_D7	CD8_T	6.00826	1.0736	0.629406	7.84019
WH0199_d7_S2	TST_D7	CD8_T	5.3195	1.0736	0.629406	6.74588
WH0200_d7_S3	TST_D7	CD8_T	5.44831	1.0736	0.629406	6.95054
WH0210_d7_S4	TST_D7	CD8_T	5.31491	1.0736	0.629406	6.73859
WH0215_d7_S5	TST_D7	CD8_T	6.08013	1.0736	0.629406	7.95438
WH0220_d7_S6	TST_D7	CD8_T	4.84124	1.0736	0.629406	5.98602
WH0223_d7_S8	TST_D7	CD8_T	5.90116	1.0736	0.629406	7.67002
WH0224_d7_S9	TST_D7	CD8_T	6.14794	1.0736	0.629406	8.06211
WH0228_d7_S10	TST_D7	CD8_T	5.44244	1.0736	0.629406	6.94122
WH0229_d7_S11	TST_D7	CD8_T	5.99759	1.0736	0.629406	7.82324
BH0022_d7_S6	TST_D7	myeloid	6.51012	3.92147	0.331928	7.79885
BH0029_d7_S5	TST_D7	myeloid	6.5935	3.92147	0.331928	8.05004
BH0046_d7_S15	TST_D7	myeloid	6.72935	3.92147	0.331928	8.45931
BH0047_d7_S1	TST_D7	myeloid	5.81357	3.92147	0.331928	5.70033
BH0049_d7_S4	TST_D7	myeloid	6.31606	3.92147	0.331928	7.2142
BH0050_d7_S5	TST_D7	myeloid	6.58115	3.92147	0.331928	8.01285
BH0051_d7_S6	TST_D7	myeloid	6.52804	3.92147	0.331928	7.85284
BH0054_d7_S12	TST_D7	myeloid	6.20446	3.92147	0.331928	6.87799
BH0055_d7_S6	TST_D7	myeloid	6.49043	3.92147	0.331928	7.73953
BH0059_d7_S15	TST_D7	myeloid	6.56899	3.92147	0.331928	7.97621
BH0073_d7_S9	TST_D7	myeloid	6.51298	3.92147	0.331928	7.80745
BH0074_d7_S5	TST_D7	myeloid	6.55399	3.92147	0.331928	7.93103
BH0087_d7_S6	TST_D7	myeloid	6.65596	3.92147	0.331928	8.23821
BH0093_d7_S7	TST_D7	myeloid	6.12499	3.92147	0.331928	6.63858
BH0094_d7_S7	TST_D7	myeloid	6.26202	3.92147	0.331928	7.05138
BH0095_d7_S10	TST_D7	myeloid	6.62595	3.92147	0.331928	8.1478
BH0097_d7_S9	TST_D7	myeloid	6.56216	3.92147	0.331928	7.95563
BH0098_d7_S13	TST_D7	myeloid	6.76863	3.92147	0.331928	8.57767
BH0100_d7_S10	TST_D7	myeloid	6.3546	3.92147	0.331928	7.3303
BH0104_d7_S13	TST_D7	myeloid	6.53682	3.92147	0.331928	7.8793
BH0105_d7_S14	TST_D7	myeloid	6.03523	3.92147	0.331928	6.36813
BH0107_d7_S15	TST_D7	myeloid	6.29297	3.92147	0.331928	7.14463
BH0108_d7_S15	TST_D7	myeloid	6.74616	3.92147	0.331928	8.50998
BH0112_d7_S3	TST_D7	myeloid	6.85537	3.92147	0.331928	8.83899
BH0119_d7_S6	TST_D7	myeloid	6.47481	3.92147	0.331928	7.69248
BH0124_d7_S7	TST_D7	myeloid	6.98155	3.92147	0.331928	9.21914
BH0125_d7_S8	TST_D7	myeloid	6.48534	3.92147	0.331928	7.72419
BH0129_d7_S10	TST_D7	myeloid	6.61142	3.92147	0.331928	8.10403
BH0131_d7_S7	TST_D7	myeloid	6.73397	3.92147	0.331928	8.47324
BH0145_d7_S8	TST_D7	myeloid	6.2713	3.92147	0.331928	7.07936
BH0147_d7_S15	TST_D7	myeloid	6.91814	3.92147	0.331928	9.0281
[truncated: 443 more rows]

## Sheet: Fig1C
	Proliferation module	All T cells	CD4 T cells	CD8 T cells	NK cells	Myeloid cells
Proliferation module	1	0.65624	0.57247	0.27326	0.19966	0.41253
All T cells	0.65624	1	0.82146	0.6591	0.04377	0.31279
CD4 T cells	0.57247	0.82146	1	0.30582	0.15334	0.3157
CD8 T cells	0.27326	0.6591	0.30582	1	-0.06951	0.2492
NK cells	0.19966	0.04377	0.15334	-0.06951	1	0.22269
Myeloid cells	0.41253	0.31279	0.3157	0.2492	0.22269	1

## Sheet: Fig2A,S3
chain	dataset	sample	tissue	Richness	Gini index	Shannon diversity	Simpson diversity	No. expanded TCRs
beta	downsampled	LAT01_Blood_beta	Blood	1.17937	-1.09085	0.293601	-0.406078	-1.28378
beta	downsampled	LAT16_Blood_beta	Blood	1.26998	-1.17465	0.567961	-0.218995	-1.47009
beta	downsampled	RBM030_Blood_beta	Blood	2.3225	-2.35668	3.3613	4.82029	-2.30366
beta	downsampled	RBM043_Blood_beta	Blood	2.16824	-2.15228	2.06656	-0.0329916	-2.30938
beta	downsampled	RBM046_Blood_beta	Blood	2.7986	-2.83801	4.28054	8.90838	-2.95342
beta	downsampled	RBM047_Blood_beta	Blood	1.99312	-1.98863	2.01713	0.0807788	-2.00864
beta	downsampled	RBM049_Blood_beta	Blood	1.9435	-1.89876	1.23317	-0.406648	-2.13773
beta	downsampled	RBM054_Blood_beta	Blood	1.57204	-1.52351	1.30356	0.149373	-1.67178
beta	downsampled	RBM068_Blood_beta	Blood	2.2905	-2.27933	1.91678	-0.414041	-2.46529
beta	downsampled	RBM075_Blood_beta	Blood	2.05101	-2.05188	2.20375	0.406629	-2.0612
beta	downsampled	RBM077_Blood_beta	Blood	2.26101	-2.29979	3.27377	4.71024	-2.20389
beta	downsampled	RBM083_Blood_beta	Blood	1.64108	-1.63982	1.54939	0.111775	-1.55663
beta	downsampled	RF0009_Blood_beta	Blood	2.15098	-2.13153	2.38099	0.863677	-2.32976
beta	downsampled	WH0006_Blood_beta	Blood	1.98952	-1.95104	1.71512	-0.11278	-2.19316
beta	downsampled	WH0007_Blood_beta	Blood	2.14523	-2.12443	2.32874	0.545602	-2.33191
beta	downsampled	WH0008_Blood_beta	Blood	2.05173	-2.00576	1.36315	-0.324746	-2.33262
beta	downsampled	WH0014_Blood_beta	Blood	1.74788	-1.68205	0.874458	-0.370365	-1.96608
beta	downsampled	WH0015_Blood_beta	Blood	1.49832	-1.4463	1.1898	0.117997	-1.59775
beta	downsampled	WH0016_Blood_beta	Blood	1.90933	-1.88692	2.00242	0.469667	-2.00613
beta	downsampled	WH0020_Blood_beta	Blood	1.17793	-1.06702	-0.0194029	-0.496391	-1.37604
beta	downsampled	LAT01_TST_D2_beta	Day 2 TST	0.472412	-0.466093	0.231312	-0.0405859	-0.354372
beta	downsampled	LAT16_TST_D2_beta	Day 2 TST	0.78094	-0.830238	0.702477	0.106404	-0.564284
beta	downsampled	RBM030_TST_D2_beta	Day 2 TST	1.42928	-1.5646	2.12412	2.64281	-1.06385
beta	downsampled	RBM047_TST_D2_beta	Day 2 TST	1.02402	-1.09119	1.17656	0.57578	-0.784924
beta	downsampled	RBM049_TST_D2_beta	Day 2 TST	1.21209	-1.26035	1.53019	1.62425	-1.02738
beta	downsampled	RBM054_TST_D2_beta	Day 2 TST	1.32428	-1.38893	1.68331	1.23166	-1.10355
beta	downsampled	RBM068_TST_D2_beta	Day 2 TST	0.834519	-1.02401	1.0135	-0.0447655	-0.394066
beta	downsampled	RBM083_TST_D2_beta	Day 2 TST	0.747139	-0.846778	0.854706	0.559701	-0.449494
beta	downsampled	RF0009_TST_D2_beta	Day 2 TST	1.14592	-1.15878	1.22056	0.774714	-1.02702
beta	downsampled	WH0006_TST_D2_beta	Day 2 TST	1.13622	-1.16688	1.31998	1.13945	-0.986611
beta	downsampled	WH0007_TST_D2_beta	Day 2 TST	1.58606	-1.61418	1.9712	1.37913	-1.46186
beta	downsampled	WH0008_TST_D2_beta	Day 2 TST	1.5573	-1.58699	1.91727	1.17101	-1.42682
beta	downsampled	WH0014_TST_D2_beta	Day 2 TST	1.47639	-1.48386	1.69835	1.17954	-1.40107
beta	downsampled	WH0015_TST_D2_beta	Day 2 TST	0.90428	-0.897072	0.640209	-0.0908261	-0.793507
beta	downsampled	WH0016_TST_D2_beta	Day 2 TST	1.16103	-1.18703	1.22462	0.446435	-1.01379
beta	downsampled	WH0020_TST_D2_beta	Day 2 TST	0.90392	-0.924686	0.712865	-0.0610016	-0.730926
beta	downsampled	BH0046_TST_D7_beta	Day 7 TST	-0.455691	0.566431	-0.568627	-0.289892	0.364407
beta	downsampled	BH0047_TST_D7_beta	Day 7 TST	-0.411821	0.548496	-0.60068	-0.331676	0.288238
beta	downsampled	BH0049_TST_D7_beta	Day 7 TST	0.0268794	0.10447	-0.374851	-0.280014	-0.133374
beta	downsampled	BH0051_TST_D7_beta	Day 7 TST	-0.534081	0.655847	-0.583686	-0.248377	0.374777
beta	downsampled	BH0054_TST_D7_beta	Day 7 TST	0.0470164	0.0233313	-0.144051	-0.0473669	-0.100118
beta	downsampled	BH0059_TST_D7_beta	Day 7 TST	0.305921	-0.250113	0.146366	0.250341	-0.344002
beta	downsampled	BH0074_TST_D7_beta	Day 7 TST	0.318507	-0.267353	-0.0454654	-0.218179	-0.273554
beta	downsampled	BH0085_TST_D7_beta	Day 7 TST	-1.00227	1.14473	-0.91226	-0.523344	0.862188
beta	downsampled	BH0087_TST_D7_beta	Day 7 TST	-0.963792	1.05587	-0.7725	-0.387338	0.801396
beta	downsampled	BH0093_TST_D7_beta	Day 7 TST	-1.13963	1.35925	-0.964359	-0.522244	0.901882
beta	downsampled	BH0094_TST_D7_beta	Day 7 TST	0.32462	-0.220219	-0.0876545	-0.129795	-0.406582
beta	downsampled	BH0097_TST_D7_beta	Day 7 TST	-0.145364	0.295425	-0.635057	-0.46761	0.0486447
beta	downsampled	BH0098_TST_D7_beta	Day 7 TST	0.336127	-0.232123	-0.123744	-0.21272	-0.400503
beta	downsampled	BH0100_TST_D7_beta	Day 7 TST	-0.890435	1.0669	-0.857907	-0.465917	0.704486
beta	downsampled	BH0108_TST_D7_beta	Day 7 TST	-0.516102	0.630542	-0.618332	-0.343164	0.420193
beta	downsampled	BH0112_TST_D7_beta	Day 7 TST	0.186537	-0.150466	-0.0842469	-0.155809	-0.116567
beta	downsampled	BH0119_TST_D7_beta	Day 7 TST	-0.837935	1.01613	-0.82435	-0.445072	0.625813
beta	downsampled	BH0124_TST_D7_beta	Day 7 TST	-0.358242	0.528281	-0.654559	-0.412785	0.175593
beta	downsampled	BH0129_TST_D7_beta	Day 7 TST	0.328935	-0.37608	0.129616	-0.10441	-0.0897471
beta	downsampled	BH0131_TST_D7_beta	Day 7 TST	0.519878	-0.496888	0.392217	0.262824	-0.480963
beta	downsampled	BH0145_TST_D7_beta	Day 7 TST	-0.905538	0.420604	-0.496981	-0.289004	1.21264
beta	downsampled	BH0147_TST_D7_beta	Day 7 TST	-0.488054	0.512226	-0.455311	-0.184258	0.467038
beta	downsampled	BH0160_TST_D7_beta	Day 7 TST	-1.09181	1.00983	-0.830638	-0.461379	1.15828
beta	downsampled	BH0161_TST_D7_beta	Day 7 TST	-1.22845	0.56234	-0.654348	-0.366839	1.47941
beta	downsampled	BH0162_TST_D7_beta	Day 7 TST	-0.988244	0.317826	-0.453763	-0.255828	1.33136
beta	downsampled	BH0163_TST_D7_beta	Day 7 TST	-1.08569	0.389109	-0.49712	-0.218774	1.40968
beta	downsampled	BH0164_TST_D7_beta	Day 7 TST	0.452634	-0.526584	0.345362	-0.0238027	-0.208113
beta	downsampled	BH0175_TST_D7_beta	Day 7 TST	-0.670007	0.635879	-0.528342	-0.296651	0.65907
beta	downsampled	HM0091_TST_D7_beta	Day 7 TST	-0.951566	1.13219	-0.895805	-0.488466	0.77386
beta	downsampled	HM0096_TST_D7_beta	Day 7 TST	-0.336666	0.44353	-0.606486	-0.425696	0.28931
beta	downsampled	HM0106_TST_D7_beta	Day 7 TST	0.748577	-0.714915	0.450146	0.11354	-0.671207
beta	downsampled	HM0107_TST_D7_beta	Day 7 TST	-0.48302	0.610928	-0.618318	-0.330515	0.370844
beta	downsampled	HM0141_TST_D7_beta	Day 7 TST	-0.977816	0.884822	-0.747013	-0.407767	1.07246
beta	downsampled	LAT01_TST_D7_beta	Day 7 TST	-0.527968	0.659812	-0.654959	-0.373864	0.408392
beta	downsampled	LAT16_TST_D7_beta	Day 7 TST	-0.0648161	0.180866	-0.44373	-0.341636	0.00251411
beta	downsampled	NM0041_TST_D7_beta	Day 7 TST	0.674501	-0.59694	0.21826	-0.0724961	-0.686584
beta	downsampled	NM0113_TST_D7_beta	Day 7 TST	-0.426924	0.546559	-0.619074	-0.388029	0.345454
beta	downsampled	NM0126_TST_D7_beta	Day 7 TST	-1.05513	0.489248	-0.477752	-0.0485362	1.36176
beta	downsampled	NM0136_TST_D7_beta	Day 7 TST	-0.253961	0.329978	-0.426924	-0.253912	0.231379
beta	downsampled	NM0146_TST_D7_beta	Day 7 TST	-0.243532	0.358393	-0.480178	-0.278956	0.168084
beta	downsampled	NM0155_TST_D7_beta	Day 7 TST	-0.511787	0.608848	-0.579565	-0.291132	0.433424
beta	downsampled	NM0169_TST_D7_beta	Day 7 TST	-0.979614	1.05844	-0.753125	-0.342903	0.831077
beta	downsampled	NM0221_TST_D7_beta	Day 7 TST	-0.600965	0.750088	-0.698259	-0.363312	0.461317
beta	downsampled	RF0009_TST_D7_beta	Day 7 TST	-0.616428	0.72134	-0.671619	-0.389827	0.523897
beta	downsampled	RF0032_TST_D7_beta	Day 7 TST	0.469175	-0.452894	0.279694	0.0832972	-0.396211
beta	downsampled	RF0034_TST_D7_beta	Day 7 TST	0.111383	-0.0319743	-0.173706	-0.149197	-0.141957
beta	downsampled	RF0053_TST_D7_beta	Day 7 TST	0.0135745	0.108848	-0.392207	-0.271584	-0.0783038
beta	downsampled	RF0058_TST_D7_beta	Day 7 TST	0.7288	-1.05853	1.32233	1.82736	-0.13409
beta	downsampled	RF0078_TST_D7_beta	Day 7 TST	-0.387728	0.540528	-0.588061	-0.319384	0.209923
beta	downsampled	RF0081_TST_D7_beta	Day 7 TST	-0.0320934	0.0956637	-0.219786	-0.150445	-0.00213471
beta	downsampled	RF0173_TST_D7_beta	Day 7 TST	-1.23636	1.36762	-0.90486	-0.465002	1.02955
beta	downsampled	WH0001_TST_D7_beta	Day 7 TST	-1.01881	0.752341	-0.648773	-0.34791	1.17044
beta	downsampled	WH0006_TST_D7_beta	Day 7 TST	-0.735812	0.822702	-0.687401	-0.351183	0.63976
beta	downsampled	WH0007_TST_D7_beta	Day 7 TST	-0.0418024	0.133744	-0.267958	-0.149397	-0.0443317
beta	downsampled	WH0008_TST_D7_beta	Day 7 TST	-0.371187	0.516901	-0.597536	-0.349861	0.228161
beta	downsampled	WH0011_TST_D7_beta	Day 7 TST	0.0207663	0.0869237	-0.269245	-0.18758	-0.130514
beta	downsampled	WH0012_TST_D7_beta	Day 7 TST	0.0955611	-0.0147452	-0.203717	-0.164105	-0.120858
beta	downsampled	WH0014_TST_D7_beta	Day 7 TST	-0.0338914	0.098355	-0.187621	-0.0658576	-0.0250212
beta	downsampled	WH0015_TST_D7_beta	Day 7 TST	0.0516911	0.00866115	-0.211672	-0.212165	-0.0582781
beta	downsampled	WH0016_TST_D7_beta	Day 7 TST	0.196606	-0.161308	0.00770574	-0.0448345	-0.175571
beta	downsampled	WH0017_TST_D7_beta	Day 7 TST	-1.05405	1.28677	-0.941782	-0.490173	0.813197
beta	downsampled	WH0020_TST_D7_beta	Day 7 TST	0.250185	-0.194492	-0.111507	-0.267828	-0.228854
beta	downsampled	WH0035_TST_D7_beta	Day 7 TST	-0.813123	0.9711	-0.775039	-0.377368	0.635469
beta	downsampled	WH0040_TST_D7_beta	Day 7 TST	-0.376221	0.453313	-0.450866	-0.177396	0.307906
beta	downsampled	WH0043_TST_D7_beta	Day 7 TST	-0.567164	0.723256	-0.712639	-0.408346	0.413041
beta	downsampled	WH0045_TST_D7_beta	Day 7 TST	-0.0917854	0.181539	-0.338862	-0.206834	0.0557967
beta	downsampled	WH0062_TST_D7_beta	Day 7 TST	-0.394201	0.496143	-0.583331	-0.350333	0.347242
beta	downsampled	WH0075_TST_D7_beta	Day 7 TST	-0.33307	0.476711	-0.662626	-0.448506	0.229233
beta	downsampled	WH0076_TST_D7_beta	Day 7 TST	1.32896	-1.38746	1.60227	0.855039	-1.10319
beta	downsampled	WH0077_TST_D7_beta	Day 7 TST	-0.550623	0.683425	-0.617489	-0.267928	0.403743
beta	downsampled	WH0080_TST_D7_beta	Day 7 TST	-0.912011	1.04003	-0.766278	-0.36397	0.719863
beta	downsampled	WH0082_TST_D7_beta	Day 7 TST	-0.457848	0.572406	-0.550301	-0.242229	0.341878
beta	downsampled	WH0083_TST_D7_beta	Day 7 TST	-0.433396	0.531137	-0.501777	-0.204337	0.321495
beta	downsampled	WH0084_TST_D7_beta	Day 7 TST	-0.379458	0.386063	-0.406988	-0.274228	0.404101
beta	downsampled	WH0086_TST_D7_beta	Day 7 TST	0.821933	-0.778698	0.453422	-0.028311	-0.782063
beta	downsampled	WH0088_TST_D7_beta	Day 7 TST	-0.310776	0.430983	-0.518049	-0.313819	0.195619
beta	downsampled	WH0089_TST_D7_beta	Day 7 TST	-0.729339	0.822371	-0.655515	-0.291482	0.607933
beta	downsampled	WH0090_TST_D7_beta	Day 7 TST	-1.13927	1.28645	-0.862247	-0.413805	0.91404
beta	downsampled	WH0102_TST_D7_beta	Day 7 TST	-0.931429	0.931508	-0.672216	-0.304597	0.838229
beta	downsampled	WH0110_TST_D7_beta	Day 7 TST	-0.79838	0.913319	-0.699409	-0.308298	0.624741
beta	downsampled	WH0111_TST_D7_beta	Day 7 TST	-0.243173	0.317947	-0.369365	-0.156865	0.187752
beta	downsampled	WH0115_TST_D7_beta	Day 7 TST	-0.708842	0.839815	-0.701886	-0.368197	0.543207
beta	downsampled	WH0116_TST_D7_beta	Day 7 TST	-0.573996	0.707432	-0.653041	-0.325455	0.442006
beta	downsampled	WH0118_TST_D7_beta	Day 7 TST	-0.980692	1.13755	-0.815999	-0.378387	0.773145
beta	downsampled	WH0120_TST_D7_beta	Day 7 TST	0.519518	-0.550947	0.479944	0.40543	-0.351154
beta	downsampled	WH0121_TST_D7_beta	Day 7 TST	0.159928	-0.118925	-0.216354	-0.330863	-0.0793766
beta	downsampled	WH0122_TST_D7_beta	Day 7 TST	0.0150129	0.0460495	-0.190143	-0.0809238	-0.0114323
beta	downsampled	WH0130_TST_D7_beta	Day 7 TST	-0.81636	0.991215	-0.813621	-0.436095	0.624025
beta	downsampled	WH0134_TST_D7_beta	Day 7 TST	-0.993638	1.23914	-0.92772	-0.486354	0.703771
beta	downsampled	WH0139_TST_D7_beta	Day 7 TST	-0.953004	0.999066	-0.724799	-0.317448	0.860758
beta	downsampled	WH0140_TST_D7_beta	Day 7 TST	-0.281649	0.331046	-0.481283	-0.325379	0.326143
beta	downsampled	WH0142_TST_D7_beta	Day 7 TST	-1.6801	1.11358	-0.904972	-0.458088	1.68467
beta	downsampled	WH0144_TST_D7_beta	Day 7 TST	0.38647	-0.478262	0.322158	0.0182577	-0.111561
beta	downsampled	WH0149_TST_D7_beta	Day 7 TST	-1.22845	1.07475	-0.758261	-0.358286	1.23982
beta	downsampled	WH0150_TST_D7_beta	Day 7 TST	0.12289	-0.134513	0.037883	0.0555246	-0.0157236
beta	downsampled	WH0152_TST_D7_beta	Day 7 TST	0.468816	-0.62661	0.562703	0.285793	-0.100475
beta	downsampled	WH0154_TST_D7_beta	Day 7 TST	-1.55748	1.64641	-0.993886	-0.504474	1.39609
beta	downsampled	WH0156_TST_D7_beta	Day 7 TST	-1.20148	1.01173	-0.812791	-0.440284	1.31384
beta	downsampled	WH0157_TST_D7_beta	Day 7 TST	-1.78402	1.10935	-0.891882	-0.416942	1.73652
beta	downsampled	WH0159_TST_D7_beta	Day 7 TST	-0.797301	0.893275	-0.749551	-0.402153	0.733094
beta	downsampled	WH0165_TST_D7_beta	Day 7 TST	-0.690144	0.638844	-0.596024	-0.345737	0.791025
beta	downsampled	WH0166_TST_D7_beta	Day 7 TST	-0.402471	0.491562	-0.523698	-0.273701	0.354036
beta	downsampled	WH0167_TST_D7_beta	Day 7 TST	-0.864904	0.807249	-0.599402	-0.236872	0.857182
beta	downsampled	WH0168_TST_D7_beta	Day 7 TST	-0.921001	0.941466	-0.830532	-0.473513	0.963389
beta	downsampled	WH0170_TST_D7_beta	Day 7 TST	-0.567523	0.518235	-0.616424	-0.418338	0.729518
beta	downsampled	WH0176_TST_D7_beta	Day 7 TST	-0.36004	0.505168	-0.649171	-0.423813	0.244253
beta	downsampled	WH0177_TST_D7_beta	Day 7 TST	-0.890076	0.846437	-0.695096	-0.338334	0.964104
beta	downsampled	WH0181_TST_D7_beta	Day 7 TST	-0.700212	0.699791	-0.622007	-0.339409	0.742391
beta	downsampled	WH0182_TST_D7_beta	Day 7 TST	-0.52689	0.55047	-0.486924	-0.200132	0.527115
beta	downsampled	WH0183_TST_D7_beta	Day 7 TST	-0.638722	0.711666	-0.617357	-0.320132	0.557869
beta	downsampled	WH0184_TST_D7_beta	Day 7 TST	-0.369749	-0.123404	-0.0636507	-0.132123	0.884717
beta	downsampled	WH0185_TST_D7_beta	Day 7 TST	-1.34028	1.45104	-0.966256	-0.511017	1.22515
beta	downsampled	WH0186_TST_D7_beta	Day 7 TST	-1.10979	1.21624	-0.900389	-0.493005	1.0088
beta	downsampled	WH0187_TST_D7_beta	Day 7 TST	-1.39386	1.25969	-0.939247	-0.50278	1.43542
beta	downsampled	WH0188_TST_D7_beta	Day 7 TST	-0.714236	0.155832	-0.411157	-0.339027	1.16293
beta	downsampled	WH0191_TST_D7_beta	Day 7 TST	-0.54451	0.451879	-0.452181	-0.276027	0.68303
beta	downsampled	WH0193_TST_D7_beta	Day 7 TST	-0.502078	0.588645	-0.550731	-0.263448	0.430205
beta	downsampled	WH0194_TST_D7_beta	Day 7 TST	-0.621821	0.386764	-0.483436	-0.331364	0.901524
beta	downsampled	WH0196_TST_D7_beta	Day 7 TST	-0.758466	0.752681	-0.570795	-0.191219	0.735955
beta	downsampled	WH0199_TST_D7_beta	Day 7 TST	0.17575	-0.205252	0.0749352	0.0594346	-0.00928674
beta	downsampled	WH0200_TST_D7_beta	Day 7 TST	-0.634767	0.731209	-0.644964	-0.313106	0.56073
beta	downsampled	WH0210_TST_D7_beta	Day 7 TST	-0.0896279	0.149203	-0.387959	-0.32026	0.129105
beta	downsampled	WH0215_TST_D7_beta	Day 7 TST	-0.627215	0.771747	-0.715078	-0.374488	0.500653
beta	downsampled	WH0220_TST_D7_beta	Day 7 TST	-1.02205	-0.273599	-0.257891	-0.145815	1.59205
beta	downsampled	WH0223_TST_D7_beta	Day 7 TST	-0.519338	0.601225	-0.579317	-0.289335	0.4817
beta	downsampled	WH0224_TST_D7_beta	Day 7 TST	0.00566355	0.0787273	-0.33591	-0.290133	-0.0125051
beta	downsampled	WH0228_TST_D7_beta	Day 7 TST	0.441127	-0.588863	0.505462	0.221571	-0.0836678
beta	downsampled	WH0229_TST_D7_beta	Day 7 TST	-0.0284975	-0.00846073	-0.132255	-0.0565647	0.212426
alpha	downsampled	BH0046_TST_D7_alpha	Day 7 TST	-0.493677	0.696031	-0.618562	-0.341008	0.34719
alpha	downsampled	BH0047_TST_D7_alpha	Day 7 TST	-0.214646	0.379805	-0.471359	-0.32154	0.122529
alpha	downsampled	BH0049_TST_D7_alpha	Day 7 TST	-0.138391	0.347284	-0.548849	-0.406896	0.00491355
alpha	downsampled	BH0051_TST_D7_alpha	Day 7 TST	-0.514194	0.686538	-0.55779	-0.236543	0.357418
alpha	downsampled	BH0054_TST_D7_alpha	Day 7 TST	-0.111718	0.231998	-0.306485	-0.19789	0.0390049
alpha	downsampled	BH0059_TST_D7_alpha	Day 7 TST	0.130724	-0.0187331	-0.0854276	0.0394752	-0.211225
alpha	downsampled	BH0074_TST_D7_alpha	Day 7 TST	0.00386073	0.137104	-0.414865	-0.376351	-0.0209959
alpha	downsampled	BH0087_TST_D7_alpha	Day 7 TST	-0.878713	1.07131	-0.755786	-0.429249	0.688445
alpha	downsampled	BH0093_TST_D7_alpha	Day 7 TST	-1.15091	1.46518	-0.943137	-0.573172	0.889242
alpha	downsampled	BH0094_TST_D7_alpha	Day 7 TST	0.210741	-0.0690989	-0.173951	-0.1618	-0.287931
alpha	downsampled	BH0097_TST_D7_alpha	Day 7 TST	-0.245079	0.4812	-0.707136	-0.526473	0.10071
alpha	downsampled	BH0098_TST_D7_alpha	Day 7 TST	0.279815	-0.133624	-0.196375	-0.257401	-0.350659
alpha	downsampled	BH0100_TST_D7_alpha	Day 7 TST	-0.918721	1.21357	-0.882814	-0.535103	0.692536
alpha	downsampled	BH0108_TST_D7_alpha	Day 7 TST	-0.198916	0.276762	-0.341493	-0.249269	0.215598
alpha	downsampled	BH0112_TST_D7_alpha	Day 7 TST	0.120808	-0.0494569	-0.159646	-0.191424	-0.0564508
alpha	downsampled	BH0119_TST_D7_alpha	Day 7 TST	-0.325779	0.462884	-0.485412	-0.319389	0.254462
alpha	downsampled	BH0129_TST_D7_alpha	Day 7 TST	0.256562	-0.282245	0.0505188	-0.0742529	-0.0250868
alpha	downsampled	BH0145_TST_D7_alpha	Day 7 TST	-1.09517	0.318838	-0.507627	-0.218235	1.36618
alpha	downsampled	BH0147_TST_D7_alpha	Day 7 TST	-0.277222	0.31976	-0.283616	-0.0411197	0.290258
alpha	downsampled	BH0160_TST_D7_alpha	Day 7 TST	-1.14236	0.93188	-0.746479	-0.426028	1.23868
alpha	downsampled	BH0161_TST_D7_alpha	Day 7 TST	-1.44054	0.881089	-0.836463	-0.50682	1.51823
alpha	downsampled	BH0162_TST_D7_alpha	Day 7 TST	-1.1892	0.184077	-0.538842	-0.306203	1.46573
alpha	downsampled	BH0163_TST_D7_alpha	Day 7 TST	-1.22032	0.0873552	-0.47305	-0.0930775	1.4988
alpha	downsampled	BH0164_TST_D7_alpha	Day 7 TST	0.418305	-0.530842	0.362414	0.014768	-0.11202
alpha	downsampled	BH0175_TST_D7_alpha	Day 7 TST	-0.606521	0.647946	-0.527372	-0.285796	0.584466
alpha	downsampled	HM0091_TST_D7_alpha	Day 7 TST	-0.951549	1.23689	-0.899187	-0.544638	0.755945
alpha	downsampled	HM0096_TST_D7_alpha	Day 7 TST	-0.217039	0.382706	-0.550292	-0.437196	0.151165
alpha	downsampled	HM0106_TST_D7_alpha	Day 7 TST	0.511657	-0.414023	0.00342728	-0.241779	-0.487365
alpha	downsampled	HM0107_TST_D7_alpha	Day 7 TST	-0.406822	0.592317	-0.583514	-0.349728	0.297076
alpha	downsampled	HM0141_TST_D7_alpha	Day 7 TST	-1.06781	0.854167	-0.708132	-0.473234	1.17459
alpha	downsampled	LAT01_Blood_alpha	Blood	1.05296	-0.943123	0.167038	-0.399453	-1.14601
alpha	downsampled	LAT01_TST_D2_alpha	Day 2 TST	0.557136	-0.542165	0.216683	-0.309808	-0.417819
alpha	downsampled	LAT01_TST_D7_alpha	Day 7 TST	-0.610966	0.845904	-0.731435	-0.455932	0.435828
alpha	downsampled	LAT16_Blood_alpha	Blood	1.01125	-0.884229	0.267791	-0.242012	-1.18283
alpha	downsampled	LAT16_TST_D2_alpha	Day 2 TST	0.836168	-0.865875	0.773628	0.322244	-0.65339
alpha	downsampled	LAT16_TST_D7_alpha	Day 7 TST	-0.217381	0.415793	-0.61314	-0.473381	0.121847
alpha	downsampled	NM0041_TST_D7_alpha	Day 7 TST	0.399497	-0.251728	-0.191868	-0.316884	-0.458047
alpha	downsampled	NM0126_TST_D7_alpha	Day 7 TST	-1.17553	0.232731	-0.467775	0.0202749	1.45448
alpha	downsampled	NM0136_TST_D7_alpha	Day 7 TST	-0.207123	0.329291	-0.407462	-0.252812	0.188325
alpha	downsampled	NM0146_TST_D7_alpha	Day 7 TST	-0.185922	0.330789	-0.412078	-0.245529	0.131733
alpha	downsampled	NM0155_TST_D7_alpha	Day 7 TST	-0.562409	0.730293	-0.642385	-0.381887	0.479806
alpha	downsampled	NM0169_TST_D7_alpha	Day 7 TST	-0.961123	1.12948	-0.760431	-0.403364	0.788673
alpha	downsampled	NM0221_TST_D7_alpha	Day 7 TST	-0.589423	0.796688	-0.666055	-0.370986	0.439237
alpha	downsampled	RBM030_Blood_alpha	Blood	2.42897	-2.4935	3.51274	6.26186	-2.47966
alpha	downsampled	RBM030_TST_D2_alpha	Day 2 TST	1.5464	-1.69632	2.32051	4.16592	-1.19578
alpha	downsampled	RBM043_Blood_alpha	Blood	2.17935	-2.20266	2.28058	0.17403	-2.26352
alpha	downsampled	RBM046_Blood_alpha	Blood	2.53635	-2.61296	3.73433	6.54657	-2.58296
alpha	downsampled	RBM047_Blood_alpha	Blood	1.82543	-1.85919	1.80578	-0.0977228	-1.72829
alpha	downsampled	RBM047_TST_D2_alpha	Day 2 TST	1.12922	-1.2065	1.34365	0.993176	-0.880438
alpha	downsampled	RBM049_Blood_alpha	Blood	1.84355	-1.80874	1.18509	-0.362334	-2.01022
alpha	downsampled	RBM049_TST_D2_alpha	Day 2 TST	1.20035	-1.24073	1.353	0.942736	-1.03078
alpha	downsampled	RBM054_Blood_alpha	Blood	1.46707	-1.404	1.03552	0.0997519	-1.5967
alpha	downsampled	RBM054_TST_D2_alpha	Day 2 TST	1.37508	-1.45857	1.83104	2.4833	-1.14158
alpha	downsampled	RBM068_Blood_alpha	Blood	2.31339	-2.33724	2.16168	-0.348337	-2.48137
alpha	downsampled	RBM068_TST_D2_alpha	Day 2 TST	0.97158	-1.18227	1.39788	1.33594	-0.516684
alpha	downsampled	RBM075_Blood_alpha	Blood	1.79705	-1.78498	1.47387	-0.0510895	-1.83806
alpha	downsampled	RBM077_Blood_alpha	Blood	2.42111	-2.47436	3.31821	3.75502	-2.51989
alpha	downsampled	RBM083_Blood_alpha	Blood	1.34704	-1.36739	1.13405	0.0227683	-1.17158
alpha	downsampled	RBM083_TST_D2_alpha	Day 2 TST	0.915158	-1.01487	1.05742	0.782464	-0.615889
alpha	downsampled	RF0009_Blood_alpha	Blood	2.09591	-2.10333	2.35257	0.868582	-2.23216
alpha	downsampled	RF0009_TST_D2_alpha	Day 2 TST	1.16512	-1.16326	1.09334	0.28303	-1.07374
alpha	downsampled	RF0009_TST_D7_alpha	Day 7 TST	-0.355871	0.493548	-0.532139	-0.3782	0.299803
alpha	downsampled	RF0032_TST_D7_alpha	Day 7 TST	0.452158	-0.408683	0.184564	-0.143452	-0.377591
alpha	downsampled	RF0034_TST_D7_alpha	Day 7 TST	0.160132	-0.0356459	-0.208426	-0.26761	-0.200316
alpha	downsampled	RF0053_TST_D7_alpha	Day 7 TST	0.0301909	0.134084	-0.426475	-0.348118	-0.075542
alpha	downsampled	RF0058_TST_D7_alpha	Day 7 TST	0.614584	-1.12269	1.30107	2.53429	0.103437
alpha	downsampled	RF0078_TST_D7_alpha	Day 7 TST	-0.656787	0.883517	-0.704325	-0.412703	0.450146
alpha	downsampled	RF0081_TST_D7_alpha	Day 7 TST	-0.217381	0.324293	-0.358923	-0.200197	0.17537
alpha	downsampled	RF0173_TST_D7_alpha	Day 7 TST	-1.0596	1.25611	-0.836643	-0.513836	0.867765
alpha	downsampled	WH0001_TST_D7_alpha	Day 7 TST	-0.786387	0.392289	-0.518301	-0.416156	1.06209
alpha	downsampled	WH0006_Blood_alpha	Blood	1.77482	-1.73148	1.26422	-0.179454	-1.96045
alpha	downsampled	WH0006_TST_D2_alpha	Day 2 TST	1.12648	-1.14611	1.15917	0.688904	-0.987826
alpha	downsampled	WH0006_TST_D7_alpha	Day 7 TST	-0.570274	0.747478	-0.655363	-0.422135	0.453214
alpha	downsampled	WH0007_Blood_alpha	Blood	1.93862	-1.91723	1.67394	-0.0392961	-2.11761
alpha	downsampled	WH0007_TST_D2_alpha	Day 2 TST	1.64522	-1.67508	2.00607	1.88982	-1.55851
alpha	downsampled	WH0007_TST_D7_alpha	Day 7 TST	-0.25055	0.418897	-0.480635	-0.350408	0.127983
alpha	downsampled	WH0008_Blood_alpha	Blood	2.35238	-2.37274	2.58262	0.546784	-2.59012
alpha	downsampled	WH0008_TST_D2_alpha	Day 2 TST	1.46262	-1.48608	1.61252	0.564452	-1.36078
alpha	downsampled	WH0008_TST_D7_alpha	Day 7 TST	-0.434178	0.645894	-0.648591	-0.443153	0.274235
alpha	downsampled	WH0011_TST_D7_alpha	Day 7 TST	-0.358607	0.551555	-0.544109	-0.325573	0.192757
alpha	downsampled	WH0012_TST_D7_alpha	Day 7 TST	0.429247	-0.361506	0.170004	0.123785	-0.387478
alpha	downsampled	WH0014_Blood_alpha	Blood	1.90066	-1.88062	1.62745	-0.0357907	-2.04329
alpha	downsampled	WH0014_TST_D2_alpha	Day 2 TST	1.32174	-1.32577	1.31303	0.47898	-1.24147
alpha	downsampled	WH0014_TST_D7_alpha	Day 7 TST	-0.0337538	0.137855	-0.233963	-0.157905	-0.0114503
alpha	downsampled	WH0015_Blood_alpha	Blood	1.43697	-1.40366	1.29552	0.522068	-1.46715
alpha	downsampled	WH0015_TST_D2_alpha	Day 2 TST	1.17094	-1.17938	1.09484	0.463001	-1.04067
alpha	downsampled	WH0015_TST_D7_alpha	Day 7 TST	0.0165129	0.0862405	-0.223926	-0.187547	-0.0404279
alpha	downsampled	WH0016_Blood_alpha	Blood	2.01008	-2.0183	2.28789	1.15343	-2.10227
alpha	downsampled	WH0016_TST_D2_alpha	Day 2 TST	1.24685	-1.29038	1.41865	0.918144	-1.08362
alpha	downsampled	WH0016_TST_D7_alpha	Day 7 TST	-0.0655552	0.169699	-0.29838	-0.247363	0.0458231
alpha	downsampled	WH0017_TST_D7_alpha	Day 7 TST	-0.623618	0.838854	-0.778506	-0.534389	0.494124
alpha	downsampled	WH0020_Blood_alpha	Blood	1.29267	-1.19755	0.267973	-0.479934	-1.4351
alpha	downsampled	WH0020_TST_D2_alpha	Day 2 TST	1.27694	-1.30475	1.27194	0.357198	-1.11874
alpha	downsampled	WH0020_TST_D7_alpha	Day 7 TST	0.137221	-0.00355563	-0.3227	-0.371443	-0.172702
alpha	downsampled	WH0035_TST_D7_alpha	Day 7 TST	-0.802116	1.01672	-0.741157	-0.396387	0.62333
alpha	downsampled	WH0040_TST_D7_alpha	Day 7 TST	-0.390066	0.528082	-0.482051	-0.227319	0.307644
alpha	downsampled	WH0043_TST_D7_alpha	Day 7 TST	-0.40477	0.623234	-0.639617	-0.414304	0.248326
alpha	downsampled	WH0045_TST_D7_alpha	Day 7 TST	-0.0894917	0.219733	-0.35602	-0.255312	0.0604824
alpha	downsampled	WH0062_TST_D7_alpha	Day 7 TST	-0.287139	0.436909	-0.535094	-0.382148	0.243894
alpha	downsampled	WH0075_TST_D7_alpha	Day 7 TST	-0.219775	0.424161	-0.593533	-0.446115	0.106847
alpha	downsampled	WH0077_TST_D7_alpha	Day 7 TST	-0.682776	0.887596	-0.667881	-0.314264	0.491738
alpha	downsampled	WH0080_TST_D7_alpha	Day 7 TST	-0.816478	1.01658	-0.736426	-0.422635	0.627421
alpha	downsampled	WH0082_TST_D7_alpha	Day 7 TST	-0.572668	0.763456	-0.621674	-0.307698	0.416055
alpha	downsampled	WH0083_TST_D7_alpha	Day 7 TST	-0.503936	0.673897	-0.574025	-0.301179	0.369009
alpha	downsampled	WH0086_TST_D7_alpha	Day 7 TST	0.664167	-0.581678	0.127237	-0.280926	-0.632594
alpha	downsampled	WH0088_TST_D7_alpha	Day 7 TST	-0.285429	0.458375	-0.501649	-0.320814	0.161393
alpha	downsampled	WH0089_TST_D7_alpha	Day 7 TST	-0.595236	0.76413	-0.609993	-0.307652	0.454237
alpha	downsampled	WH0090_TST_D7_alpha	Day 7 TST	-1.14988	1.37601	-0.858099	-0.480479	0.90697
alpha	downsampled	WH0102_TST_D7_alpha	Day 7 TST	-0.605495	0.683039	-0.506601	-0.18908	0.506056
alpha	downsampled	WH0110_TST_D7_alpha	Day 7 TST	-0.62396	0.774937	-0.596175	-0.271262	0.501624
alpha	downsampled	WH0111_TST_D7_alpha	Day 7 TST	-0.399641	0.528813	-0.478632	-0.246345	0.309349
alpha	downsampled	WH0115_TST_D7_alpha	Day 7 TST	-0.622592	0.796604	-0.618606	-0.304973	0.466169
alpha	downsampled	WH0116_TST_D7_alpha	Day 7 TST	-0.507013	0.70961	-0.630085	-0.360961	0.354691
alpha	downsampled	WH0118_TST_D7_alpha	Day 7 TST	-0.875636	1.1045	-0.775026	-0.423868	0.672081
alpha	downsampled	WH0120_TST_D7_alpha	Day 7 TST	0.279131	-0.1969	-0.0664324	-0.173346	-0.236794
alpha	downsampled	WH0121_TST_D7_alpha	Day 7 TST	0.322558	-0.350073	0.128023	-0.050818	-0.103838
alpha	downsampled	WH0122_TST_D7_alpha	Day 7 TST	-0.0621357	0.177625	-0.332683	-0.241854	0.065937
alpha	downsampled	WH0130_TST_D7_alpha	Day 7 TST	-0.495045	0.637271	-0.593304	-0.387403	0.428669
alpha	downsampled	WH0139_TST_D7_alpha	Day 7 TST	-0.845202	0.90167	-0.658182	-0.33634	0.801628
alpha	downsampled	WH0140_TST_D7_alpha	Day 7 TST	-0.162327	0.249909	-0.461546	-0.376695	0.236735
alpha	downsampled	WH0142_TST_D7_alpha	Day 7 TST	-1.75479	1.13494	-0.929004	-0.541432	1.63652
alpha	downsampled	WH0144_TST_D7_alpha	Day 7 TST	0.098581	-0.328549	0.112367	-0.0467045	0.327758
alpha	downsampled	WH0149_TST_D7_alpha	Day 7 TST	-1.22477	1.01014	-0.713536	-0.33459	1.23425
alpha	downsampled	WH0150_TST_D7_alpha	Day 7 TST	0.0100158	-0.00117542	-0.0625967	0.0293084	0.0887782
alpha	downsampled	WH0152_TST_D7_alpha	Day 7 TST	0.139957	-0.39164	0.275655	0.186299	0.280031
alpha	downsampled	WH0154_TST_D7_alpha	Day 7 TST	-1.39506	1.50031	-0.908014	-0.519259	1.26357
alpha	downsampled	WH0156_TST_D7_alpha	Day 7 TST	-1.36428	1.13203	-0.831799	-0.4729	1.39482
alpha	downsampled	WH0157_TST_D7_alpha	Day 7 TST	-1.82386	0.768133	-0.870957	-0.446329	1.65152
alpha	downsampled	WH0159_TST_D7_alpha	Day 7 TST	-0.695086	0.841897	-0.66388	-0.357003	0.626739
alpha	downsampled	WH0165_TST_D7_alpha	Day 7 TST	-0.719022	0.679499	-0.601429	-0.373594	0.829242
alpha	downsampled	WH0166_TST_D7_alpha	Day 7 TST	-0.510433	0.667926	-0.58574	-0.318559	0.431737
alpha	downsampled	WH0167_TST_D7_alpha	Day 7 TST	-0.800748	0.758598	-0.542686	-0.187213	0.803673
alpha	downsampled	WH0168_TST_D7_alpha	Day 7 TST	-0.960097	1.06024	-0.841746	-0.527227	0.951289
alpha	downsampled	WH0170_TST_D7_alpha	Day 7 TST	-0.707738	0.467112	-0.520284	-0.340652	0.959812
alpha	downsampled	WH0177_TST_D7_alpha	Day 7 TST	-0.868113	0.963167	-0.754288	-0.446309	0.871856
alpha	downsampled	WH0181_TST_D7_alpha	Day 7 TST	-0.845886	0.920041	-0.704733	-0.409364	0.835719
alpha	downsampled	WH0182_TST_D7_alpha	Day 7 TST	-0.660549	0.714417	-0.56398	-0.286008	0.653331
alpha	downsampled	WH0183_TST_D7_alpha	Day 7 TST	-0.517272	0.586276	-0.488765	-0.243421	0.482533
alpha	downsampled	WH0184_TST_D7_alpha	Day 7 TST	-0.61165	-0.2301	-0.0753405	0.156353	1.1572
alpha	downsampled	WH0185_TST_D7_alpha	Day 7 TST	-1.27674	1.38298	-0.884233	-0.520407	1.17936
alpha	downsampled	WH0186_TST_D7_alpha	Day 7 TST	-0.986428	1.06563	-0.769611	-0.475717	0.927766
alpha	downsampled	WH0187_TST_D7_alpha	Day 7 TST	-1.33864	0.939206	-0.804268	-0.466612	1.4405
alpha	downsampled	WH0188_TST_D7_alpha	Day 7 TST	-0.966936	0.132913	-0.470495	-0.311933	1.35186
alpha	downsampled	WH0193_TST_D7_alpha	Day 7 TST	-0.486838	0.644622	-0.576793	-0.336326	0.396623
alpha	downsampled	WH0194_TST_D7_alpha	Day 7 TST	-0.810665	0.518503	-0.55397	-0.343255	1.05731
alpha	downsampled	WH0196_TST_D7_alpha	Day 7 TST	-0.720048	0.754567	-0.557557	-0.227009	0.695945
alpha	downsampled	WH0199_TST_D7_alpha	Day 7 TST	-0.111377	0.194145	-0.390825	-0.366541	0.170597
alpha	downsampled	WH0200_TST_D7_alpha	Day 7 TST	-0.628406	0.784458	-0.650129	-0.377662	0.547647
alpha	downsampled	WH0210_TST_D7_alpha	Day 7 TST	0.0267714	0.0108395	-0.199103	-0.204535	0.0853691
alpha	downsampled	WH0215_TST_D7_alpha	Day 7 TST	-0.592501	0.792208	-0.694107	-0.409425	0.483897
alpha	downsampled	WH0220_TST_D7_alpha	Day 7 TST	-1.18271	-0.176859	-0.471524	-0.319923	1.50766
alpha	downsampled	WH0223_TST_D7_alpha	Day 7 TST	-0.416054	0.550171	-0.529454	-0.313391	0.370032
alpha	downsampled	WH0224_TST_D7_alpha	Day 7 TST	-0.120609	0.275455	-0.475352	-0.386292	0.0785508
alpha	downsampled	WH0228_TST_D7_alpha	Day 7 TST	0.363934	-0.391279	0.115613	-0.195628	-0.14202
alpha	downsampled	WH0229_TST_D7_alpha	Day 7 TST	-0.22593	0.124207	-0.234716	-0.11152	0.483897
alpha	full_repertoires	BH0022_TST_D7_alpha	Day 7 TST	-1.0032	0.58868	-0.715595	-0.433534	-0.732791
alpha	full_repertoires	BH0029_TST_D7_alpha	Day 7 TST	-0.995387	0.244333	-0.698502	-0.439346	-0.757939
alpha	full_repertoires	BH0046_TST_D7_alpha	Day 7 TST	0.872916	1.02456	-0.405449	-0.273363	1.29695
alpha	full_repertoires	BH0047_TST_D7_alpha	Day 7 TST	0.948728	0.719858	-0.247439	-0.264025	0.456485
alpha	full_repertoires	BH0049_TST_D7_alpha	Day 7 TST	1.30644	0.684671	-0.289109	-0.337472	0.607182
alpha	full_repertoires	BH0050_TST_D7_alpha	Day 7 TST	-1.1005	-0.306106	-0.736451	-0.46266	-0.807116
alpha	full_repertoires	BH0051_TST_D7_alpha	Day 7 TST	2.09076	1.14379	-0.2885	-0.169829	3.139
alpha	full_repertoires	BH0054_TST_D7_alpha	Day 7 TST	1.89152	0.787973	0.0254201	-0.147735	1.23725
alpha	full_repertoires	BH0055_TST_D7_alpha	Day 7 TST	-1.12365	-0.387358	-0.750218	-0.46937	-0.813468
alpha	full_repertoires	BH0059_TST_D7_alpha	Day 7 TST	2.97895	0.663735	0.47211	0.094783	1.85056
alpha	full_repertoires	BH0073_TST_D7_alpha	Day 7 TST	-0.991655	0.32106	-0.70258	-0.43359	-0.751607
alpha	full_repertoires	BH0074_TST_D7_alpha	Day 7 TST	1.08494	0.673346	-0.161459	-0.311093	0.761274
alpha	full_repertoires	BH0085_TST_D7_alpha	Day 7 TST	-0.969333	0.523452	-0.717958	-0.479924	-0.721988
alpha	full_repertoires	BH0087_TST_D7_alpha	Day 7 TST	-0.386533	0.981014	-0.597555	-0.353166	-0.252158
alpha	full_repertoires	BH0093_TST_D7_alpha	Day 7 TST	-0.914874	0.92964	-0.747131	-0.484816	-0.645647
alpha	full_repertoires	BH0094_TST_D7_alpha	Day 7 TST	3.45698	0.650641	0.391365	-0.118067	1.89514
alpha	full_repertoires	BH0097_TST_D7_alpha	Day 7 TST	-0.574096	0.177499	-0.582599	-0.442059	-0.622088
alpha	full_repertoires	BH0098_TST_D7_alpha	Day 7 TST	1.81709	0.439075	0.204859	-0.20002	0.714229
alpha	full_repertoires	BH0100_TST_D7_alpha	Day 7 TST	-0.752191	0.824204	-0.7041	-0.45126	-0.569359
alpha	full_repertoires	BH0104_TST_D7_alpha	Day 7 TST	-0.981496	-0.959197	-0.464069	-0.0180984	-0.790347
alpha	full_repertoires	BH0105_TST_D7_alpha	Day 7 TST	-0.852054	-0.644625	-0.342098	0.0747474	-0.755076
alpha	full_repertoires	BH0108_TST_D7_alpha	Day 7 TST	-0.734914	-0.138481	-0.393331	-0.191127	-0.692442
alpha	full_repertoires	BH0112_TST_D7_alpha	Day 7 TST	0.960546	0.577959	0.114255	-0.144912	1.06601
alpha	full_repertoires	BH0119_TST_D7_alpha	Day 7 TST	-0.671471	0.154192	-0.459796	-0.260985	-0.645512
alpha	full_repertoires	BH0124_TST_D7_alpha	Day 7 TST	-0.92296	-0.475574	-0.49579	-0.236092	-0.764907
alpha	full_repertoires	BH0125_TST_D7_alpha	Day 7 TST	-0.96643	-0.47517	-0.570701	-0.365066	-0.776358
alpha	full_repertoires	BH0129_TST_D7_alpha	Day 7 TST	0.22619	0.12278	0.232175	-0.0300372	0.93575
alpha	full_repertoires	BH0131_TST_D7_alpha	Day 7 TST	-0.765598	-0.845259	-0.221085	-0.20714	-0.748766
alpha	full_repertoires	BH0145_TST_D7_alpha	Day 7 TST	-0.90513	0.0360334	-0.478002	-0.165196	-0.510403
alpha	full_repertoires	BH0147_TST_D7_alpha	Day 7 TST	1.24956	1.01441	-0.035851	0.00671016	3.51818
alpha	full_repertoires	BH0160_TST_D7_alpha	Day 7 TST	-0.924826	0.544643	-0.634754	-0.356546	-0.595864
alpha	full_repertoires	BH0161_TST_D7_alpha	Day 7 TST	-1.00451	0.45776	-0.687378	-0.42698	-0.591058
alpha	full_repertoires	BH0162_TST_D7_alpha	Day 7 TST	-0.951157	-0.160583	-0.511594	-0.248948	-0.584936
alpha	full_repertoires	BH0163_TST_D7_alpha	Day 7 TST	-0.953783	-0.236082	-0.468287	-0.0520681	-0.561878
alpha	full_repertoires	BH0164_TST_D7_alpha	Day 7 TST	0.506912	0.166147	0.591489	0.0281239	0.685487
alpha	full_repertoires	BH0175_TST_D7_alpha	Day 7 TST	-0.517496	0.600205	-0.442249	-0.222651	-0.449388
alpha	full_repertoires	HM0068_TST_D7_alpha	Day 7 TST	-1.0739	-0.125417	-0.675616	-0.337609	-0.789814
alpha	full_repertoires	HM0091_TST_D7_alpha	Day 7 TST	-0.766358	0.835731	-0.715032	-0.459728	-0.571762
alpha	full_repertoires	HM0096_TST_D7_alpha	Day 7 TST	-0.766773	-0.0761183	-0.527161	-0.363829	-0.705345
alpha	full_repertoires	HM0103_TST_D7_alpha	Day 7 TST	-0.849981	-1.6479	-0.125696	0.451346	-0.791737
alpha	full_repertoires	HM0106_TST_D7_alpha	Day 7 TST	2.04715	0.389185	0.533987	-0.184403	1.09953
alpha	full_repertoires	HM0107_TST_D7_alpha	Day 7 TST	1.19573	1.02359	-0.349954	-0.279821	1.42213
alpha	full_repertoires	HM0141_TST_D7_alpha	Day 7 TST	-0.859518	0.595122	-0.598088	-0.395138	-0.500707
alpha	full_repertoires	LAT01_Blood_alpha	Blood	-0.11984	-1.04	0.105786	-0.331218	-0.673971
alpha	full_repertoires	LAT01_TST_D2_alpha	Day 2 TST	-0.307887	-0.578961	0.0979586	-0.250873	-0.627385
alpha	full_repertoires	LAT01_TST_D7_alpha	Day 7 TST	0.580168	0.981025	-0.526634	-0.379438	0.435935
alpha	full_repertoires	LAT16_Blood_alpha	Blood	0.887636	-0.753306	0.638999	-0.187706	-0.478339
alpha	full_repertoires	LAT16_TST_D2_alpha	Day 2 TST	0.566623	-0.349022	1.071	0.357169	-0.2975
alpha	full_repertoires	LAT16_TST_D7_alpha	Day 7 TST	0.722257	0.658213	-0.383759	-0.391049	0.195367
alpha	full_repertoires	NM0041_TST_D7_alpha	Day 7 TST	1.19006	0.218096	0.178439	-0.247259	0.430021
alpha	full_repertoires	NM0044_TST_D7_alpha	Day 7 TST	-1.0797	0.847397	-0.756385	-0.456297	-0.752652
alpha	full_repertoires	NM0113_TST_D7_alpha	Day 7 TST	-0.808792	-0.222985	-0.38178	-0.0685433	-0.71012
alpha	full_repertoires	NM0126_TST_D7_alpha	Day 7 TST	-0.90976	0.0295544	-0.448201	0.0661813	-0.186996
alpha	full_repertoires	NM0136_TST_D7_alpha	Day 7 TST	0.937049	0.819309	-0.158617	-0.188582	1.77072
alpha	full_repertoires	NM0146_TST_D7_alpha	Day 7 TST	0.982938	0.78962	-0.162361	-0.184818	1.5789
alpha	full_repertoires	NM0155_TST_D7_alpha	Day 7 TST	0.304837	0.984046	-0.451311	-0.312948	1.28196
alpha	full_repertoires	NM0169_TST_D7_alpha	Day 7 TST	0.260883	1.3023	-0.575988	-0.33499	1.18406
alpha	full_repertoires	NM0221_TST_D7_alpha	Day 7 TST	0.930345	1.11709	-0.447262	-0.302496	2.1378
alpha	full_repertoires	RBM030_Blood_alpha	Blood	0.491639	-2.33559	3.47229	7.66804	-0.726857
alpha	full_repertoires	RBM030_TST_D2_alpha	Day 2 TST	0.319211	-1.28889	2.36338	5.09079	-0.563738
alpha	full_repertoires	RBM043_Blood_alpha	Blood	0.654254	-2.00448	2.5897	0.177401	-0.678484
alpha	full_repertoires	RBM043_TST_D2_alpha	Day 2 TST	-1.15109	-1.16683	-0.733031	-0.366524	-0.810428
alpha	full_repertoires	RBM046_Blood_alpha	Blood	0.302902	-2.51729	3.17797	7.24202	-0.750751
alpha	full_repertoires	RBM047_Blood_alpha	Blood	-0.268426	-2.01142	0.956965	-0.0490274	-0.754449
alpha	full_repertoires	RBM047_TST_D2_alpha	Day 2 TST	-0.0194245	-1.03124	1.12532	0.953985	-0.605978
alpha	full_repertoires	RBM049_Blood_alpha	Blood	1.01611	-1.59175	1.79805	-0.305524	-0.603376
alpha	full_repertoires	RBM049_TST_D2_alpha	Day 2 TST	0.600763	-0.768411	1.65188	0.882876	-0.45152
alpha	full_repertoires	RBM054_Blood_alpha	Blood	1.92835	-1.00062	2.25271	0.145044	-0.357365
alpha	full_repertoires	RBM054_TST_D2_alpha	Day 2 TST	0.220731	-1.16393	1.77725	2.68658	-0.591842
alpha	full_repertoires	RBM068_Blood_alpha	Blood	0.969807	-2.1112	2.91325	-0.281723	-0.674932
alpha	full_repertoires	RBM068_TST_D2_alpha	Day 2 TST	-0.454675	-1.35592	0.691139	1.24795	-0.704112
alpha	full_repertoires	RBM075_Blood_alpha	Blood	-0.0394662	-1.84521	1.04184	-0.0204068	-0.729814
alpha	full_repertoires	RBM077_Blood_alpha	Blood	1.13208	-2.19956	4.63443	4.49752	-0.671756
alpha	full_repertoires	RBM083_Blood_alpha	Blood	-0.444378	-1.62264	0.439936	0.0498455	-0.746822
alpha	full_repertoires	RBM083_TST_D2_alpha	Day 2 TST	-0.224403	-0.963334	0.747338	0.801158	-0.633183
alpha	full_repertoires	RF0009_Blood_alpha	Blood	0.994755	-1.90188	3.19423	0.888864	-0.658488
alpha	full_repertoires	RF0009_TST_D2_alpha	Day 2 TST	-0.217768	-1.20982	0.686406	0.230261	-0.69029
alpha	full_repertoires	RF0009_TST_D7_alpha	Day 7 TST	0.0647507	0.656354	-0.370053	-0.308507	-0.123631
alpha	full_repertoires	RF0025_TST_D7_alpha	Day 7 TST	-0.999672	0.0630958	-0.735484	-0.487935	-0.772659
alpha	full_repertoires	RF0032_TST_D7_alpha	Day 7 TST	1.10187	0.227707	0.560957	-0.0794775	0.184993
alpha	full_repertoires	RF0034_TST_D7_alpha	Day 7 TST	1.38412	0.507072	0.100866	-0.206862	0.519652
alpha	full_repertoires	RF0037_TST_D7_alpha	Day 7 TST	-0.979008	0.213827	-0.62032	-0.343948	-0.73089
alpha	full_repertoires	RF0053_TST_D7_alpha	Day 7 TST	1.50008	0.705868	-0.112274	-0.282035	1.31081
alpha	full_repertoires	RF0058_TST_D7_alpha	Day 7 TST	-0.204499	-0.717278	1.05939	2.76059	-0.352643
alpha	full_repertoires	RF0078_TST_D7_alpha	Day 7 TST	-0.0371165	0.788976	-0.52509	-0.338784	-0.188406
alpha	full_repertoires	RF0081_TST_D7_alpha	Day 7 TST	1.58543	0.901929	-0.0717518	-0.1319	1.44457
alpha	full_repertoires	RF0173_TST_D7_alpha	Day 7 TST	-0.732771	0.989941	-0.674427	-0.432954	-0.474442
alpha	full_repertoires	WH0001_TST_D7_alpha	Day 7 TST	-0.767879	0.292682	-0.468393	-0.342588	-0.456817
alpha	full_repertoires	WH0002_TST_D7_alpha	Day 7 TST	-1.17383	-2.60635	-0.77619	-0.408912	-0.826548
alpha	full_repertoires	WH0003_TST_D7_alpha	Day 7 TST	-1.05689	0.186336	-0.68249	-0.363381	-0.771312
alpha	full_repertoires	WH0005_TST_D7_alpha	Day 7 TST	-1.03478	0.215295	-0.718061	-0.443871	-0.775073
alpha	full_repertoires	WH0006_Blood_alpha	Blood	2.09802	-1.42594	2.78966	-0.127904	-0.479028
alpha	full_repertoires	WH0006_TST_D2_alpha	Day 2 TST	0.782313	-0.643868	1.59861	0.720161	-0.383203
alpha	full_repertoires	WH0006_TST_D7_alpha	Day 7 TST	-0.314038	0.72163	-0.516076	-0.349325	-0.325417
alpha	full_repertoires	WH0007_Blood_alpha	Blood	0.938777	-1.80056	2.36008	0.0190356	-0.658425
alpha	full_repertoires	WH0007_TST_D2_alpha	Day 2 TST	0.219694	-1.49542	1.83373	1.8494	-0.660253
alpha	full_repertoires	WH0007_TST_D7_alpha	Day 7 TST	0.699036	0.614377	-0.259224	-0.279301	0.101485
alpha	full_repertoires	WH0008_Blood_alpha	Blood	1.9003	-2.10347	4.76691	0.564498	-0.634876
alpha	full_repertoires	WH0008_TST_D2_alpha	Day 2 TST	0.719493	-1.06403	2.01394	0.507496	-0.516608
alpha	full_repertoires	WH0008_TST_D7_alpha	Day 7 TST	0.535869	0.776118	-0.444448	-0.364773	0.144487
alpha	full_repertoires	WH0010_TST_D7_alpha	Day 7 TST	-1.06422	-0.0570601	-0.682405	-0.368614	-0.787474
alpha	full_repertoires	WH0011_TST_D7_alpha	Day 7 TST	1.47099	0.845081	-0.290919	-0.262474	0.854405
alpha	full_repertoires	WH0012_TST_D7_alpha	Day 7 TST	2.93355	0.708991	0.869112	0.198332	4.14604
alpha	full_repertoires	WH0013_TST_D7_alpha	Day 7 TST	-0.970784	0.57373	-0.689318	-0.385173	-0.717266
alpha	full_repertoires	WH0014_Blood_alpha	Blood	0.579823	-1.74416	1.84567	-0.00524475	-0.674295
alpha	full_repertoires	WH0014_TST_D2_alpha	Day 2 TST	-0.405055	-1.54419	0.598054	0.461931	-0.741672
alpha	full_repertoires	WH0014_TST_D7_alpha	Day 7 TST	0.169797	0.293972	-0.0898613	-0.104646	-0.306109
alpha	full_repertoires	WH0015_Blood_alpha	Blood	0.109119	-1.39732	1.14666	0.542422	-0.680219
alpha	full_repertoires	WH0015_TST_D2_alpha	Day 2 TST	-0.090538	-1.13139	0.82888	0.453097	-0.658164
alpha	full_repertoires	WH0015_TST_D7_alpha	Day 7 TST	0.229784	0.269801	-0.0627895	-0.128773	-0.27976
alpha	full_repertoires	WH0016_Blood_alpha	Blood	0.79185	-1.8266	2.87153	1.26438	-0.662489
alpha	full_repertoires	WH0016_TST_D2_alpha	Day 2 TST	-0.0082288	-1.18463	1.16849	0.933651	-0.648552
alpha	full_repertoires	WH0016_TST_D7_alpha	Day 7 TST	1.0365	0.594037	-0.0357561	-0.183059	0.306164
alpha	full_repertoires	WH0017_TST_D7_alpha	Day 7 TST	-0.803401	0.39153	-0.649584	-0.450298	-0.667441
alpha	full_repertoires	WH0018_TST_D7_alpha	Day 7 TST	-1.15883	-2.96773	-0.730516	-0.247868	-0.826486
alpha	full_repertoires	WH0019_TST_D7_alpha	Day 7 TST	-1.04501	0.130429	-0.704993	-0.433452	-0.778124
alpha	full_repertoires	WH0020_Blood_alpha	Blood	-0.320741	-1.40471	0.036935	-0.399921	-0.736803
alpha	full_repertoires	WH0020_TST_D2_alpha	Day 2 TST	-0.392339	-1.50311	0.606033	0.368395	-0.732937
alpha	full_repertoires	WH0020_TST_D7_alpha	Day 7 TST	0.442502	0.228169	-0.112507	-0.302436	-0.211088
alpha	full_repertoires	WH0021_TST_D7_alpha	Day 7 TST	-1.04715	-0.523803	-0.627425	-0.318274	-0.795592
alpha	full_repertoires	WH0026_TST_D7_alpha	Day 7 TST	-1.00299	0.095585	-0.643555	-0.338174	-0.761146
alpha	full_repertoires	WH0031_TST_D7_alpha	Day 7 TST	-1.05137	0.335953	-0.713045	-0.434817	-0.76987
alpha	full_repertoires	WH0033_TST_D7_alpha	Day 7 TST	-1.08088	0.106048	-0.73923	-0.464414	-0.792959
alpha	full_repertoires	WH0035_TST_D7_alpha	Day 7 TST	0.970636	1.23976	-0.528518	-0.322559	1.59483
alpha	full_repertoires	WH0038_TST_D7_alpha	Day 7 TST	-1.01197	-1.64305	-0.503046	-0.209599	-0.811535
alpha	full_repertoires	WH0039_TST_D7_alpha	Day 7 TST	-1.03022	-0.877378	-0.58912	-0.280532	-0.801192
alpha	full_repertoires	WH0040_TST_D7_alpha	Day 7 TST	2.55255	1.12217	-0.185151	-0.167054	2.9741
alpha	full_repertoires	WH0043_TST_D7_alpha	Day 7 TST	0.171317	0.688016	-0.45687	-0.342116	-0.0922983
alpha	full_repertoires	WH0045_TST_D7_alpha	Day 7 TST	0.907885	0.709647	-0.104064	-0.190438	1.06161
alpha	full_repertoires	WH0052_TST_D7_alpha	Day 7 TST	-1.09463	-2.83604	-0.546259	0.323007	-0.824344
alpha	full_repertoires	WH0060_TST_D7_alpha	Day 7 TST	-1.10686	0.0058138	-0.734604	-0.460164	-0.79881
alpha	full_repertoires	WH0062_TST_D7_alpha	Day 7 TST	1.08861	0.956094	-0.30983	-0.31461	1.25823
alpha	full_repertoires	WH0063_TST_D7_alpha	Day 7 TST	-1.13727	-1.19482	-0.726714	-0.413307	-0.820457
alpha	full_repertoires	WH0066_TST_D7_alpha	Day 7 TST	-1.03582	0.651241	-0.708925	-0.403123	-0.731809
alpha	full_repertoires	WH0067_TST_D7_alpha	Day 7 TST	-1.04217	0.248841	-0.721973	-0.450908	-0.771886
alpha	full_repertoires	WH0070_TST_D7_alpha	Day 7 TST	-0.988338	-0.207814	-0.625595	-0.373663	-0.770936
alpha	full_repertoires	WH0075_TST_D7_alpha	Day 7 TST	-0.4931	0.203222	-0.497789	-0.371641	-0.585124
alpha	full_repertoires	WH0076_TST_D7_alpha	Day 7 TST	-0.487571	-1.59748	0.533546	0.459594	-0.747825
alpha	full_repertoires	WH0077_TST_D7_alpha	Day 7 TST	1.44431	1.1895	-0.435651	-0.246003	1.9585
alpha	full_repertoires	WH0080_TST_D7_alpha	Day 7 TST	-0.167941	0.987537	-0.570183	-0.350531	-0.104282
alpha	full_repertoires	WH0082_TST_D7_alpha	Day 7 TST	1.9674	1.18597	-0.370611	-0.23659	2.47482
alpha	full_repertoires	WH0083_TST_D7_alpha	Day 7 TST	1.29255	1.07282	-0.334253	-0.235686	1.98769
alpha	full_repertoires	WH0084_TST_D7_alpha	Day 7 TST	-0.826	-0.0715319	-0.482294	-0.236763	-0.712857
alpha	full_repertoires	WH0086_TST_D7_alpha	Day 7 TST	2.36049	0.230599	0.805956	-0.217026	0.755089
alpha	full_repertoires	WH0088_TST_D7_alpha	Day 7 TST	-0.618326	0.155264	-0.45897	-0.262426	-0.635733
alpha	full_repertoires	WH0089_TST_D7_alpha	Day 7 TST	0.987084	1.12506	-0.394524	-0.244307	1.65052
alpha	full_repertoires	WH0090_TST_D7_alpha	Day 7 TST	-0.703123	1.08995	-0.683448	-0.400365	-0.429789
alpha	full_repertoires	WH0102_TST_D7_alpha	Day 7 TST	-0.432215	0.650146	-0.420761	-0.139647	-0.412728
alpha	full_repertoires	WH0110_TST_D7_alpha	Day 7 TST	0.552041	1.10275	-0.41031	-0.212291	1.16162
alpha	full_repertoires	WH0111_TST_D7_alpha	Day 7 TST	1.51432	0.998175	-0.228655	-0.18466	1.37322
alpha	full_repertoires	WH0115_TST_D7_alpha	Day 7 TST	1.0432	1.13489	-0.395025	-0.236156	1.89363
alpha	full_repertoires	WH0116_TST_D7_alpha	Day 7 TST	1.13456	1.04712	-0.403612	-0.29156	1.3816
alpha	full_repertoires	WH0118_TST_D7_alpha	Day 7 TST	0.111538	1.18647	-0.5928	-0.352535	0.687242
alpha	full_repertoires	WH0120_TST_D7_alpha	Day 7 TST	1.09393	0.394108	0.269808	-0.120413	0.412156
alpha	full_repertoires	WH0121_TST_D7_alpha	Day 7 TST	0.64133	0.365037	0.384203	-0.00504221	1.10468
alpha	full_repertoires	WH0122_TST_D7_alpha	Day 7 TST	0.902356	0.73893	-0.087017	-0.182788	1.27037
alpha	full_repertoires	WH0127_TST_D7_alpha	Day 7 TST	-0.808377	-0.343926	-0.352456	-0.0363975	-0.721936
alpha	full_repertoires	WH0128_TST_D7_alpha	Day 7 TST	-0.965601	-0.962958	-0.469639	-0.145807	-0.789804
alpha	full_repertoires	WH0130_TST_D7_alpha	Day 7 TST	-0.763732	0.230026	-0.53451	-0.317879	-0.664735
alpha	full_repertoires	WH0132_TST_D7_alpha	Day 7 TST	-0.885434	-0.466661	-0.408348	-0.0234385	-0.751806
alpha	full_repertoires	WH0133_TST_D7_alpha	Day 7 TST	-0.894833	-1.08729	-0.279084	0.275107	-0.77571
alpha	full_repertoires	WH0134_TST_D7_alpha	Day 7 TST	-0.902158	0.108901	-0.592206	-0.323032	-0.729532
alpha	full_repertoires	WH0139_TST_D7_alpha	Day 7 TST	-0.191852	1.16334	-0.510347	-0.268057	1.15227
alpha	full_repertoires	WH0140_TST_D7_alpha	Day 7 TST	0.330131	0.676371	-0.2752	-0.30978	1.41613
alpha	full_repertoires	WH0142_TST_D7_alpha	Day 7 TST	-1.08046	0.610604	-0.741247	-0.456539	-0.625504
alpha	full_repertoires	WH0144_TST_D7_alpha	Day 7 TST	-0.203048	-0.0766533	0.166495	0.00289932	0.58566
alpha	full_repertoires	WH0149_TST_D7_alpha	Day 7 TST	-0.900983	0.750193	-0.607329	-0.27605	-0.506506
alpha	full_repertoires	WH0150_TST_D7_alpha	Day 7 TST	0.930622	0.682357	0.216875	0.0716974	1.98859
alpha	full_repertoires	WH0152_TST_D7_alpha	Day 7 TST	-0.419913	-0.310718	0.146671	0.2036	-0.486488
alpha	full_repertoires	WH0154_TST_D7_alpha	Day 7 TST	-0.905752	1.16028	-0.72243	-0.435818	-0.396116
alpha	full_repertoires	WH0156_TST_D7_alpha	Day 7 TST	-0.967328	0.726452	-0.681151	-0.396297	-0.536031
alpha	full_repertoires	WH0157_TST_D7_alpha	Day 7 TST	-1.09843	0.263954	-0.709601	-0.371723	-0.656785
alpha	full_repertoires	WH0159_TST_D7_alpha	Day 7 TST	-0.195031	0.972054	-0.512699	-0.292587	0.612019
alpha	full_repertoires	WH0165_TST_D7_alpha	Day 7 TST	-0.539542	0.680386	-0.483945	-0.303689	0.248065
alpha	full_repertoires	WH0166_TST_D7_alpha	Day 7 TST	0.457914	0.997423	-0.389029	-0.249945	1.62098
alpha	full_repertoires	WH0167_TST_D7_alpha	Day 7 TST	-0.0624796	1.11562	-0.39676	-0.125831	1.9355
alpha	full_repertoires	WH0168_TST_D7_alpha	Day 7 TST	-0.804921	0.759576	-0.680956	-0.444507	-0.51781
alpha	full_repertoires	WH0170_TST_D7_alpha	Day 7 TST	-0.766497	0.247799	-0.47697	-0.281051	-0.521038
alpha	full_repertoires	WH0176_TST_D7_alpha	Day 7 TST	-0.980321	-0.687842	-0.524226	-0.223503	-0.7841
alpha	full_repertoires	WH0177_TST_D7_alpha	Day 7 TST	-0.648873	0.802796	-0.606995	-0.370023	-0.193055
alpha	full_repertoires	WH0181_TST_D7_alpha	Day 7 TST	-0.513142	0.899813	-0.557979	-0.333213	0.200695
alpha	full_repertoires	WH0182_TST_D7_alpha	Day 7 TST	-0.173884	0.917178	-0.432463	-0.231561	0.632068
alpha	full_repertoires	WH0183_TST_D7_alpha	Day 7 TST	-0.521435	0.514201	-0.420334	-0.182525	-0.487397
alpha	full_repertoires	WH0184_TST_D7_alpha	Day 7 TST	-0.796283	-0.46053	-0.209666	0.168301	-0.541108
alpha	full_repertoires	WH0185_TST_D7_alpha	Day 7 TST	-0.912041	0.98535	-0.71026	-0.439009	-0.529062
alpha	full_repertoires	WH0186_TST_D7_alpha	Day 7 TST	-0.724824	0.889986	-0.627118	-0.399255	-0.401058
alpha	full_repertoires	WH0187_TST_D7_alpha	Day 7 TST	-0.97887	0.505932	-0.667935	-0.39059	-0.590003
alpha	full_repertoires	WH0188_TST_D7_alpha	Day 7 TST	-0.902642	-0.225168	-0.46903	-0.248385	-0.605946
alpha	full_repertoires	WH0189_TST_D7_alpha	Day 7 TST	-1.17251	-2.29133	-0.774524	-0.414618	-0.826245
alpha	full_repertoires	WH0191_TST_D7_alpha	Day 7 TST	-0.852952	0.0660098	-0.491129	-0.205908	-0.69216
alpha	full_repertoires	WH0193_TST_D7_alpha	Day 7 TST	0.240841	0.867543	-0.397532	-0.262562	0.351382
alpha	full_repertoires	WH0194_TST_D7_alpha	Day 7 TST	-0.785571	0.344331	-0.501031	-0.283502	-0.466606
alpha	full_repertoires	WH0196_TST_D7_alpha	Day 7 TST	-0.08418	1.05488	-0.428921	-0.180046	0.689395
alpha	full_repertoires	WH0199_TST_D7_alpha	Day 7 TST	0.22778	0.546644	-0.204943	-0.290772	0.508828
alpha	full_repertoires	WH0200_TST_D7_alpha	Day 7 TST	0.110225	1.02356	-0.479408	-0.307007	1.10263
alpha	full_repertoires	WH0210_TST_D7_alpha	Day 7 TST	0.528682	0.559114	-0.0127368	-0.157621	0.709548
alpha	full_repertoires	WH0215_TST_D7_alpha	Day 7 TST	0.443263	1.047	-0.49578	-0.336828	1.32321
alpha	full_repertoires	WH0220_TST_D7_alpha	Day 7 TST	-0.951157	-0.497424	-0.472268	-0.260877	-0.579932
alpha	full_repertoires	WH0223_TST_D7_alpha	Day 7 TST	0.505807	0.939646	-0.334206	-0.248447	1.44584
alpha	full_repertoires	WH0224_TST_D7_alpha	Day 7 TST	0.532967	0.607886	-0.253802	-0.312641	0.425853
alpha	full_repertoires	WH0228_TST_D7_alpha	Day 7 TST	-0.222675	-0.257468	0.101852	-0.13597	-0.48024
alpha	full_repertoires	WH0229_TST_D7_alpha	Day 7 TST	-0.145134	0.477042	-0.137408	-0.0639569	2.23753
beta	full_repertoires	BH0022_TST_D7_beta	Day 7 TST	-0.990887	0.393299	-0.739515	-0.363437	-0.828075
beta	full_repertoires	BH0029_TST_D7_beta	Day 7 TST	-1.01471	-0.0438587	-0.7151	-0.330293	-0.860092
beta	full_repertoires	BH0046_TST_D7_beta	Day 7 TST	0.799279	0.882314	-0.354278	-0.217665	1.18275
beta	full_repertoires	BH0047_TST_D7_beta	Day 7 TST	1.11583	0.804818	-0.354008	-0.252904	0.954029
beta	full_repertoires	BH0049_TST_D7_beta	Day 7 TST	1.53869	0.503489	-0.0465661	-0.21338	0.755865
beta	full_repertoires	BH0050_TST_D7_beta	Day 7 TST	-1.03642	-0.367911	-0.748489	-0.38665	-0.87747
beta	full_repertoires	BH0051_TST_D7_beta	Day 7 TST	1.5578	0.920351	-0.332554	-0.187778	1.74583
beta	full_repertoires	BH0054_TST_D7_beta	Day 7 TST	2.35265	0.613658	0.320685	-0.0146409	1.57951
beta	full_repertoires	BH0055_TST_D7_beta	Day 7 TST	-0.986984	-0.58283	-0.674764	-0.343149	-0.870398
beta	full_repertoires	BH0059_TST_D7_beta	Day 7 TST	3.47177	0.625644	0.821824	0.206247	3.26819
beta	full_repertoires	BH0073_TST_D7_beta	Day 7 TST	-1.00573	0.112812	-0.749209	-0.378606	-0.853731
beta	full_repertoires	BH0074_TST_D7_beta	Day 7 TST	1.0241	0.393722	0.264701	-0.158492	0.547437
beta	full_repertoires	BH0085_TST_D7_beta	Day 7 TST	-0.886686	0.561636	-0.737689	-0.402659	-0.750793
beta	full_repertoires	BH0087_TST_D7_beta	Day 7 TST	-0.286241	0.939421	-0.609701	-0.296784	-0.151429
beta	full_repertoires	BH0093_TST_D7_beta	Day 7 TST	-0.807066	0.859544	-0.758558	-0.402425	-0.645989
beta	full_repertoires	BH0094_TST_D7_beta	Day 7 TST	3.11821	0.4249	0.550052	-0.0888565	1.47965
beta	full_repertoires	BH0097_TST_D7_beta	Day 7 TST	-0.440411	0.0823573	-0.521587	-0.360209	-0.629936
beta	full_repertoires	BH0098_TST_D7_beta	Day 7 TST	1.75992	0.347062	0.343628	-0.156215	0.833721
beta	full_repertoires	BH0100_TST_D7_beta	Day 7 TST	-0.744447	0.643627	-0.69762	-0.359571	-0.653627
beta	full_repertoires	BH0104_TST_D7_beta	Day 7 TST	-1.04122	-1.51092	-0.646372	-0.24542	-0.89219
beta	full_repertoires	BH0105_TST_D7_beta	Day 7 TST	-0.953162	-0.616288	-0.557206	-0.150326	-0.858677
beta	full_repertoires	BH0108_TST_D7_beta	Day 7 TST	-0.746824	0.207771	-0.570761	-0.264325	-0.729341
beta	full_repertoires	BH0112_TST_D7_beta	Day 7 TST	0.860328	0.509188	0.18309	-0.108514	0.966557
beta	full_repertoires	BH0119_TST_D7_beta	Day 7 TST	-0.539992	0.697241	-0.661166	-0.345022	-0.516426
beta	full_repertoires	BH0124_TST_D7_beta	Day 7 TST	-0.851204	-0.0728356	-0.623296	-0.318756	-0.809492
beta	full_repertoires	BH0125_TST_D7_beta	Day 7 TST	-0.919969	-0.0290666	-0.693437	-0.374869	-0.828827
beta	full_repertoires	BH0129_TST_D7_beta	Day 7 TST	0.212695	0.242271	0.258519	-0.0702928	0.859223
beta	full_repertoires	BH0131_TST_D7_beta	Day 7 TST	-0.71363	-0.907195	-0.100461	0.206685	-0.818537
beta	full_repertoires	BH0145_TST_D7_beta	Day 7 TST	-0.775622	0.431333	-0.490046	-0.21767	-0.361661
beta	full_repertoires	BH0147_TST_D7_beta	Day 7 TST	0.795152	0.999752	-0.274381	-0.131279	1.90194
beta	full_repertoires	BH0160_TST_D7_beta	Day 7 TST	-0.83389	0.70493	-0.686875	-0.357074	-0.530935
beta	full_repertoires	BH0161_TST_D7_beta	Day 7 TST	-0.916066	0.28139	-0.604868	-0.281734	-0.610238
beta	full_repertoires	BH0162_TST_D7_beta	Day 7 TST	-0.822182	0.304641	-0.477232	-0.195237	-0.444196
beta	full_repertoires	BH0163_TST_D7_beta	Day 7 TST	-0.864437	0.260115	-0.510512	-0.169744	-0.50781
beta	full_repertoires	BH0164_TST_D7_beta	Day 7 TST	0.529604	0.2754	0.555725	-0.00320548	0.627143
beta	full_repertoires	BH0175_TST_D7_beta	Day 7 TST	-0.60629	0.516003	-0.485348	-0.230891	-0.559719
beta	full_repertoires	HM0068_TST_D7_beta	Day 7 TST	-1.03956	-0.344741	-0.699405	-0.276224	-0.873356
beta	full_repertoires	HM0091_TST_D7_beta	Day 7 TST	-0.700084	0.719996	-0.711285	-0.376944	-0.600215
beta	full_repertoires	HM0096_TST_D7_beta	Day 7 TST	-0.719551	0.049715	-0.560476	-0.328237	-0.73816
beta	full_repertoires	HM0103_TST_D7_beta	Day 7 TST	-0.700084	-2.05471	0.555899	2.73048	-0.857788
beta	full_repertoires	HM0106_TST_D7_beta	Day 7 TST	2.56504	0.384403	1.32887	0.116958	2.22002
beta	full_repertoires	HM0107_TST_D7_beta	Day 7 TST	0.990008	0.87103	-0.374608	-0.248804	1.04925
beta	full_repertoires	HM0141_TST_D7_beta	Day 7 TST	-0.758711	0.696613	-0.629264	-0.312937	-0.436396
beta	full_repertoires	LAT01_Blood_beta	Blood	-0.0192118	-1.05716	0.319839	-0.315255	-0.702982
beta	full_repertoires	LAT01_TST_D2_beta	Day 2 TST	0.174388	-0.0596983	0.344765	-0.0108869	-0.342326
beta	full_repertoires	LAT01_TST_D7_beta	Day 7 TST	0.642596	0.813787	-0.443843	-0.285432	0.494582
beta	full_repertoires	LAT16_Blood_beta	Blood	1.18186	-0.993739	1.32783	-0.16769	-0.504504
beta	full_repertoires	LAT16_TST_D2_beta	Day 2 TST	0.375702	-0.230012	0.930587	0.112557	-0.254383
beta	full_repertoires	LAT16_TST_D7_beta	Day 7 TST	0.501927	0.477393	-0.261509	-0.267665	0.0648238
beta	full_repertoires	NM0041_TST_D7_beta	Day 7 TST	1.43534	0.12708	0.790773	-0.0507506	1.14623
beta	full_repertoires	NM0044_TST_D7_beta	Day 7 TST	-1.04077	0.86254	-0.799878	-0.404876	-0.828423
beta	full_repertoires	NM0113_TST_D7_beta	Day 7 TST	-0.821016	-0.008306	-0.589849	-0.296421	-0.786803
beta	full_repertoires	NM0126_TST_D7_beta	Day 7 TST	-0.820971	0.432095	-0.486935	-0.028441	-0.0879615
beta	full_repertoires	NM0136_TST_D7_beta	Day 7 TST	0.68835	0.729647	-0.196529	-0.183488	1.12337
beta	full_repertoires	NM0146_TST_D7_beta	Day 7 TST	0.849339	0.75849	-0.237928	-0.208256	1.49674
beta	full_repertoires	NM0155_TST_D7_beta	Day 7 TST	0.31241	0.884915	-0.397454	-0.220314	1.32466
beta	full_repertoires	NM0169_TST_D7_beta	Day 7 TST	0.222249	1.1682	-0.568228	-0.259227	1.25406
beta	full_repertoires	NM0221_TST_D7_beta	Day 7 TST	0.616356	0.932225	-0.4811	-0.276985	1.16704
beta	full_repertoires	RBM030_Blood_beta	Blood	-0.221154	-2.31195	2.10714	4.35044	-0.837589
beta	full_repertoires	RBM030_TST_D2_beta	Day 2 TST	-0.0577432	-1.14626	1.78728	2.35165	-0.655317
beta	full_repertoires	RBM043_Blood_beta	Blood	0.281056	-2.00752	2.21919	-0.0168135	-0.775665
beta	full_repertoires	RBM043_TST_D2_beta	Day 2 TST	-1.09899	-0.85924	-0.776172	-0.391729	-0.882918
beta	full_repertoires	RBM046_Blood_beta	Blood	0.138278	-2.67778	3.74345	11.3241	-0.842511
beta	full_repertoires	RBM047_Blood_beta	Blood	-0.345002	-2.05041	1.06237	0.0738768	-0.833709
beta	full_repertoires	RBM047_TST_D2_beta	Day 2 TST	-0.289739	-0.923234	0.782	0.476439	-0.69321
beta	full_repertoires	RBM049_Blood_beta	Blood	0.546784	-1.76098	1.70795	-0.315371	-0.730149
beta	full_repertoires	RBM049_TST_D2_beta	Day 2 TST	0.269348	-0.776551	1.62969	1.45218	-0.553657
beta	full_repertoires	RBM054_Blood_beta	Blood	0.447786	-1.32702	1.64464	0.123481	-0.676195
beta	full_repertoires	RBM054_TST_D2_beta	Day 2 TST	-0.113724	-1.1374	1.35971	1.09939	-0.699151
beta	full_repertoires	RBM068_Blood_beta	Blood	0.311513	-2.13889	2.13044	-0.313733	-0.787854
beta	full_repertoires	RBM068_TST_D2_beta	Day 2 TST	-0.631813	-1.26254	0.282788	-0.023987	-0.7974
beta	full_repertoires	RBM075_Blood_beta	Blood	-0.328271	-2.08392	1.17727	0.299962	-0.833394
beta	full_repertoires	RBM077_Blood_beta	Blood	-0.403136	-2.37941	1.57581	4.00278	-0.853917
beta	full_repertoires	RBM083_Blood_beta	Blood	-0.504645	-1.82766	0.58061	0.0820511	-0.835851
beta	full_repertoires	RBM083_TST_D2_beta	Day 2 TST	-0.45943	-0.83071	0.395899	0.447284	-0.725267
beta	full_repertoires	RF0009_Blood_beta	Blood	1.58969	-1.77017	4.71892	0.735633	-0.623065
beta	full_repertoires	RF0009_TST_D2_beta	Day 2 TST	-0.445301	-1.25467	0.58423	0.631682	-0.789155
beta	full_repertoires	RF0009_TST_D7_beta	Day 7 TST	0.13312	0.867027	-0.507251	-0.302157	0.221085
beta	full_repertoires	RF0025_TST_D7_beta	Day 7 TST	-0.991873	-0.305573	-0.72377	-0.393969	-0.863665
beta	full_repertoires	RF0032_TST_D7_beta	Day 7 TST	2.3553	0.4389	0.936797	0.0817659	1.34334
beta	full_repertoires	RF0034_TST_D7_beta	Day 7 TST	1.40345	0.502229	0.180121	-0.100455	0.805293
beta	full_repertoires	RF0037_TST_D7_beta	Day 7 TST	-0.996673	-0.39259	-0.61027	-0.153571	-0.85757
beta	full_repertoires	RF0053_TST_D7_beta	Day 7 TST	1.17804	0.671964	-0.105739	-0.204958	1.42142
beta	full_repertoires	RF0058_TST_D7_beta	Day 7 TST	-0.485671	-0.906826	0.688785	1.52032	-0.674595
beta	full_repertoires	RF0078_TST_D7_beta	Day 7 TST	-0.0231143	0.444486	-0.433869	-0.244917	-0.335787
beta	full_repertoires	RF0081_TST_D7_beta	Day 7 TST	0.894688	0.526007	-0.00157055	-0.113552	0.353921
beta	full_repertoires	RF0173_TST_D7_beta	Day 7 TST	-0.750996	0.971923	-0.719652	-0.357681	-0.533489
beta	full_repertoires	WH0001_TST_D7_beta	Day 7 TST	-0.798678	0.626753	-0.583475	-0.268845	-0.51236
beta	full_repertoires	WH0002_TST_D7_beta	Day 7 TST	-1.12205	-2.86416	-0.817765	-0.378467	-0.902471
beta	full_repertoires	WH0003_TST_D7_beta	Day 7 TST	-1.03727	0.0727926	-0.729284	-0.332988	-0.859696
beta	full_repertoires	WH0005_TST_D7_beta	Day 7 TST	-1.0195	-0.145745	-0.734582	-0.372165	-0.867116
beta	full_repertoires	WH0006_Blood_beta	Blood	1.37299	-1.74156	3.30319	-0.0946785	-0.659496
beta	full_repertoires	WH0006_TST_D2_beta	Day 2 TST	0.522696	-0.599368	1.67251	0.98633	-0.433987
beta	full_repertoires	WH0006_TST_D7_beta	Day 7 TST	-0.147949	0.8266	-0.527705	-0.264475	-0.0782053
beta	full_repertoires	WH0007_Blood_beta	Blood	1.21415	-1.8808	4.0255	0.465724	-0.694245
beta	full_repertoires	WH0007_TST_D2_beta	Day 2 TST	0.247099	-1.23742	2.05839	1.27982	-0.664038
beta	full_repertoires	WH0007_TST_D7_beta	Day 7 TST	1.63383	0.498435	0.0816928	-0.102203	0.665724
beta	full_repertoires	WH0008_Blood_beta	Blood	2.60088	-1.74041	4.13507	-0.241072	-0.541653
beta	full_repertoires	WH0008_TST_D2_beta	Day 2 TST	0.388666	-1.10721	2.15504	0.938365	-0.608524
beta	full_repertoires	WH0008_TST_D7_beta	Day 7 TST	0.950175	0.659741	-0.367933	-0.271232	0.432844
beta	full_repertoires	WH0010_TST_D7_beta	Day 7 TST	-1.02417	0.196477	-0.726888	-0.31363	-0.85154
beta	full_repertoires	WH0011_TST_D7_beta	Day 7 TST	1.91256	0.464692	0.14276	-0.139248	0.871016
beta	full_repertoires	WH0012_TST_D7_beta	Day 7 TST	1.72134	0.651515	0.179372	-0.116185	1.76361
beta	full_repertoires	WH0013_TST_D7_beta	Day 7 TST	-1.01381	0.345809	-0.751762	-0.364249	-0.844872
beta	full_repertoires	WH0014_Blood_beta	Blood	0.797799	-1.51261	1.54141	-0.288588	-0.669648
beta	full_repertoires	WH0014_TST_D2_beta	Day 2 TST	-0.588123	-1.74507	0.54606	0.930067	-0.842511
beta	full_repertoires	WH0014_TST_D7_beta	Day 7 TST	0.417598	0.310298	-0.0143514	-0.0276056	-0.166011
beta	full_repertoires	WH0015_Blood_beta	Blood	0.482684	-1.2271	1.51922	0.0795956	-0.656772
beta	full_repertoires	WH0015_TST_D2_beta	Day 2 TST	-0.158042	-0.746925	0.496009	-0.0663557	-0.667926
beta	full_repertoires	WH0015_TST_D7_beta	Day 7 TST	0.868223	0.424695	0.0187755	-0.161141	0.204191
beta	full_repertoires	WH0016_Blood_beta	Blood	1.06895	-1.56583	3.30319	0.434866	-0.640767
beta	full_repertoires	WH0016_TST_D2_beta	Day 2 TST	0.0680335	-0.891025	1.1664	0.337879	-0.639385
beta	full_repertoires	WH0016_TST_D7_beta	Day 7 TST	2.28684	0.521475	0.516759	-0.0232398	1.1703
beta	full_repertoires	WH0017_TST_D7_beta	Day 7 TST	-0.777012	0.779726	-0.745748	-0.37872	-0.651946
beta	full_repertoires	WH0018_TST_D7_beta	Day 7 TST	-1.10446	-2.85918	-0.751507	-0.171614	-0.901881
beta	full_repertoires	WH0019_TST_D7_beta	Day 7 TST	-1.04915	0.0297382	-0.756953	-0.362146	-0.871828
beta	full_repertoires	WH0020_Blood_beta	Blood	-0.60768	-1.41701	-0.281448	-0.38079	-0.840774
beta	full_repertoires	WH0020_TST_D2_beta	Day 2 TST	-0.58274	-1.14067	0.151843	-0.0468245	-0.801288
beta	full_repertoires	WH0020_TST_D7_beta	Day 7 TST	0.910657	0.298715	0.158711	-0.202327	0.142995
beta	full_repertoires	WH0021_TST_D7_beta	Day 7 TST	-0.989989	-0.284219	-0.656786	-0.304469	-0.857958
beta	full_repertoires	WH0026_TST_D7_beta	Day 7 TST	-0.987612	0.208422	-0.727927	-0.381228	-0.837694
beta	full_repertoires	WH0031_TST_D7_beta	Day 7 TST	-1.0448	0.247304	-0.765829	-0.377447	-0.862525
beta	full_repertoires	WH0033_TST_D7_beta	Day 7 TST	-1.04906	0.0959959	-0.766322	-0.371561	-0.87085
beta	full_repertoires	WH0035_TST_D7_beta	Day 7 TST	0.690099	1.08948	-0.563981	-0.289461	1.27579
beta	full_repertoires	WH0038_TST_D7_beta	Day 7 TST	-1.00838	-1.97676	-0.506431	0.0717543	-0.892707
beta	full_repertoires	WH0039_TST_D7_beta	Day 7 TST	-0.990259	-0.83538	-0.620683	-0.29858	-0.873922
beta	full_repertoires	WH0040_TST_D7_beta	Day 7 TST	2.30106	0.970527	-0.146262	-0.121396	2.72786
beta	full_repertoires	WH0043_TST_D7_beta	Day 7 TST	-0.194734	0.620349	-0.549462	-0.313857	-0.304287
beta	full_repertoires	WH0045_TST_D7_beta	Day 7 TST	0.66637	0.60895	-0.119894	-0.155119	0.862464
beta	full_repertoires	WH0052_TST_D7_beta	Day 7 TST	-1.02619	-2.45534	-0.487674	0.411384	-0.896441
beta	full_repertoires	WH0060_TST_D7_beta	Day 7 TST	-1.03435	0.3629	-0.751973	-0.356092	-0.848921
beta	full_repertoires	WH0062_TST_D7_beta	Day 7 TST	0.626986	0.864095	-0.378166	-0.266238	0.908101
beta	full_repertoires	WH0063_TST_D7_beta	Day 7 TST	-1.12187	-3.2047	-0.816197	-0.367733	-0.902568
beta	full_repertoires	WH0066_TST_D7_beta	Day 7 TST	-1.03099	0.578328	-0.758081	-0.354805	-0.831114
beta	full_repertoires	WH0067_TST_D7_beta	Day 7 TST	-1.03323	-0.0122361	-0.764387	-0.402027	-0.867698
beta	full_repertoires	WH0070_TST_D7_beta	Day 7 TST	-0.986087	0.686415	-0.799613	-0.417732	-0.812095
beta	full_repertoires	WH0075_TST_D7_beta	Day 7 TST	-0.506978	0.252319	-0.549129	-0.342415	-0.615912
beta	full_repertoires	WH0076_TST_D7_beta	Day 7 TST	-0.414754	-1.38575	0.826029	0.659952	-0.78353
beta	full_repertoires	WH0077_TST_D7_beta	Day 7 TST	1.60548	1.0364	-0.381196	-0.201568	2.33503
beta	full_repertoires	WH0080_TST_D7_beta	Day 7 TST	-0.191549	0.902612	-0.596556	-0.279463	-0.122387
beta	full_repertoires	WH0082_TST_D7_beta	Day 7 TST	1.68025	0.95404	-0.292004	-0.181868	1.94807
beta	full_repertoires	WH0083_TST_D7_beta	Day 7 TST	1.34527	0.939625	-0.257678	-0.145769	2.19538
beta	full_repertoires	WH0084_TST_D7_beta	Day 7 TST	-0.683397	0.1184	-0.437977	-0.212099	-0.699199
beta	full_repertoires	WH0086_TST_D7_beta	Day 7 TST	2.82418	0.226532	1.45188	-0.0108015	1.33514
beta	full_repertoires	WH0088_TST_D7_beta	Day 7 TST	-0.613825	0.141676	-0.497007	-0.247552	-0.691795
beta	full_repertoires	WH0089_TST_D7_beta	Day 7 TST	0.658745	1.06495	-0.460649	-0.219133	1.47727
beta	full_repertoires	WH0090_TST_D7_beta	Day 7 TST	-0.447633	1.00711	-0.677691	-0.318728	-0.263355
beta	full_repertoires	WH0102_TST_D7_beta	Day 7 TST	-0.803971	0.532105	-0.60195	-0.235219	-0.692208
beta	full_repertoires	WH0110_TST_D7_beta	Day 7 TST	0.446216	1.02223	-0.510225	-0.234938	0.910138
beta	full_repertoires	WH0111_TST_D7_beta	Day 7 TST	1.99779	0.844122	-0.0572822	-0.114983	1.92831
beta	full_repertoires	WH0115_TST_D7_beta	Day 7 TST	0.256743	0.868725	-0.523214	-0.281169	0.260441
beta	full_repertoires	WH0116_TST_D7_beta	Day 7 TST	1.06837	0.98141	-0.427068	-0.248298	1.53384
beta	full_repertoires	WH0118_TST_D7_beta	Day 7 TST	0.144738	1.13499	-0.618323	-0.290772	1.0923
beta	full_repertoires	WH0120_TST_D7_beta	Day 7 TST	1.73839	0.574971	1.01252	0.35313	2.59761
beta	full_repertoires	WH0121_TST_D7_beta	Day 7 TST	0.272623	0.293798	-0.0314509	-0.250336	0.0367434
beta	full_repertoires	WH0122_TST_D7_beta	Day 7 TST	0.921333	0.675643	0.0747867	-0.0425402	1.56006
beta	full_repertoires	WH0127_TST_D7_beta	Day 7 TST	-0.954194	-0.463875	-0.577786	-0.187761	-0.853456
beta	full_repertoires	WH0128_TST_D7_beta	Day 7 TST	-0.891575	-0.63343	-0.603439	-0.347074	-0.849689
beta	full_repertoires	WH0130_TST_D7_beta	Day 7 TST	-0.821151	0.446109	-0.682113	-0.336776	-0.74052
beta	full_repertoires	WH0132_TST_D7_beta	Day 7 TST	-0.854344	-0.315646	-0.501112	-0.144648	-0.82097
beta	full_repertoires	WH0133_TST_D7_beta	Day 7 TST	-0.811327	-1.13904	-0.142908	0.270492	-0.840822
beta	full_repertoires	WH0134_TST_D7_beta	Day 7 TST	-0.92423	0.520798	-0.748286	-0.37429	-0.79255
beta	full_repertoires	WH0139_TST_D7_beta	Day 7 TST	0.124777	1.19842	-0.554359	-0.239746	1.55512
beta	full_repertoires	WH0140_TST_D7_beta	Day 7 TST	0.292763	0.770285	-0.305102	-0.245918	1.16023
beta	full_repertoires	WH0142_TST_D7_beta	Day 7 TST	-0.995058	0.663161	-0.736036	-0.354687	-0.635368
beta	full_repertoires	WH0144_TST_D7_beta	Day 7 TST	0.206774	0.217152	0.42967	0.0327261	0.795998
beta	full_repertoires	WH0149_TST_D7_beta	Day 7 TST	-0.84156	0.80527	-0.646645	-0.277963	-0.499816
beta	full_repertoires	WH0150_TST_D7_beta	Day 7 TST	0.735628	0.545918	0.268142	0.0672476	0.975392
beta	full_repertoires	WH0152_TST_D7_beta	Day 7 TST	-0.330245	-0.341195	0.356563	0.219559	-0.484086
beta	full_repertoires	WH0154_TST_D7_beta	Day 7 TST	-0.893324	1.18051	-0.774195	-0.388639	-0.464064
beta	full_repertoires	WH0156_TST_D7_beta	Day 7 TST	-0.873946	0.670837	-0.679208	-0.338239	-0.55499
beta	full_repertoires	WH0157_TST_D7_beta	Day 7 TST	-1.01825	0.632767	-0.731031	-0.321007	-0.677682
beta	full_repertoires	WH0159_TST_D7_beta	Day 7 TST	-0.309028	0.916933	-0.590364	-0.307192	0.425609
beta	full_repertoires	WH0165_TST_D7_beta	Day 7 TST	-0.513841	0.709246	-0.507002	-0.264527	0.311453
beta	full_repertoires	WH0166_TST_D7_beta	Day 7 TST	0.495648	0.86386	-0.334352	-0.205313	1.34628
beta	full_repertoires	WH0167_TST_D7_beta	Day 7 TST	-0.205365	1.05648	-0.481759	-0.173252	1.11372
beta	full_repertoires	WH0168_TST_D7_beta	Day 7 TST	-0.753777	0.67128	-0.67766	-0.364858	-0.524024
beta	full_repertoires	WH0170_TST_D7_beta	Day 7 TST	-0.642937	0.407712	-0.537892	-0.323847	-0.466441
beta	full_repertoires	WH0176_TST_D7_beta	Day 7 TST	-0.831647	-0.0611582	-0.612899	-0.325419	-0.798491
beta	full_repertoires	WH0177_TST_D7_beta	Day 7 TST	-0.513931	0.931485	-0.570171	-0.259095	0.891321
beta	full_repertoires	WH0181_TST_D7_beta	Day 7 TST	-0.400265	0.790799	-0.506386	-0.26014	0.578977
beta	full_repertoires	WH0182_TST_D7_beta	Day 7 TST	-0.0337452	0.817069	-0.361164	-0.146884	1.09439
beta	full_repertoires	WH0183_TST_D7_beta	Day 7 TST	-0.572064	0.513524	-0.530878	-0.243227	-0.561643
beta	full_repertoires	WH0184_TST_D7_beta	Day 7 TST	-0.757634	-0.290965	-0.265169	-0.0970367	-0.64223
beta	full_repertoires	WH0185_TST_D7_beta	Day 7 TST	-0.870896	0.96654	-0.758497	-0.392864	-0.577364
beta	full_repertoires	WH0186_TST_D7_beta	Day 7 TST	-0.718923	0.939549	-0.714854	-0.378618	-0.421168
beta	full_repertoires	WH0187_TST_D7_beta	Day 7 TST	-0.920866	0.807151	-0.747116	-0.387066	-0.546794
beta	full_repertoires	WH0188_TST_D7_beta	Day 7 TST	-0.78078	0.0733934	-0.442775	-0.258513	-0.467742
beta	full_repertoires	WH0189_TST_D7_beta	Day 7 TST	-1.11285	-1.9425	-0.790182	-0.318069	-0.901
beta	full_repertoires	WH0191_TST_D7_beta	Day 7 TST	-0.784997	0.114072	-0.489934	-0.211481	-0.71779
beta	full_repertoires	WH0193_TST_D7_beta	Day 7 TST	0.401898	0.865613	-0.367947	-0.196051	1.05756
beta	full_repertoires	WH0194_TST_D7_beta	Day 7 TST	-0.679136	0.375277	-0.462619	-0.254772	-0.383461
beta	full_repertoires	WH0196_TST_D7_beta	Day 7 TST	0.140252	1.13446	-0.433471	-0.132503	2.41383
beta	full_repertoires	WH0199_TST_D7_beta	Day 7 TST	0.562977	0.567352	0.270512	0.0651814	2.478
beta	full_repertoires	WH0200_TST_D7_beta	Day 7 TST	0.115177	0.976537	-0.478179	-0.236474	1.43298
beta	full_repertoires	WH0210_TST_D7_beta	Day 7 TST	0.494526	0.621236	-0.198649	-0.244235	0.667373
beta	full_repertoires	WH0215_TST_D7_beta	Day 7 TST	0.581547	0.984221	-0.499719	-0.284696	1.51278
beta	full_repertoires	WH0220_TST_D7_beta	Day 7 TST	-0.893728	-0.526523	-0.390033	-0.11181	-0.483003
beta	full_repertoires	WH0223_TST_D7_beta	Day 7 TST	0.443166	0.956024	-0.391603	-0.21545	1.80581
beta	full_repertoires	WH0224_TST_D7_beta	Day 7 TST	0.608999	0.563142	-0.11173	-0.213006	0.963672
beta	full_repertoires	WH0228_TST_D7_beta	Day 7 TST	0.0748965	0.0813127	0.54384	0.200835	0.666871
beta	full_repertoires	WH0229_TST_D7_beta	Day 7 TST	0.0177049	0.464656	-0.0358437	-0.0337078	1.72498

## Sheet: Fig2B,S4
sample	tissue	Antigen	Percentage	Clone.Size	chain	dataset
LAT01_Blood_beta	Blood	CMV	1.1125	All TCRs	beta	downsampled
LAT16_Blood_beta	Blood	CMV	1.2375	All TCRs	beta	downsampled
RBM030_Blood_beta	Blood	CMV	1.2	All TCRs	beta	downsampled
RBM043_Blood_beta	Blood	CMV	0.91875	All TCRs	beta	downsampled
RBM046_Blood_beta	Blood	CMV	1.25	All TCRs	beta	downsampled
RBM047_Blood_beta	Blood	CMV	0.99375	All TCRs	beta	downsampled
RBM049_Blood_beta	Blood	CMV	1.15625	All TCRs	beta	downsampled
RBM054_Blood_beta	Blood	CMV	1.4375	All TCRs	beta	downsampled
RBM068_Blood_beta	Blood	CMV	0.875	All TCRs	beta	downsampled
RBM075_Blood_beta	Blood	CMV	1.59375	All TCRs	beta	downsampled
RBM077_Blood_beta	Blood	CMV	1.09375	All TCRs	beta	downsampled
RBM083_Blood_beta	Blood	CMV	1.3875	All TCRs	beta	downsampled
RF0009_Blood_beta	Blood	CMV	1.31875	All TCRs	beta	downsampled
WH0006_Blood_beta	Blood	CMV	1.18125	All TCRs	beta	downsampled
WH0007_Blood_beta	Blood	CMV	1.16875	All TCRs	beta	downsampled
WH0008_Blood_beta	Blood	CMV	1.29375	All TCRs	beta	downsampled
WH0014_Blood_beta	Blood	CMV	1	All TCRs	beta	downsampled
WH0015_Blood_beta	Blood	CMV	1.10625	All TCRs	beta	downsampled
WH0016_Blood_beta	Blood	CMV	1.2	All TCRs	beta	downsampled
WH0020_Blood_beta	Blood	CMV	1.80625	All TCRs	beta	downsampled
LAT01_TST_D2_beta	TST_D2	CMV	1.9	All TCRs	beta	downsampled
LAT16_TST_D2_beta	TST_D2	CMV	1	All TCRs	beta	downsampled
RBM030_TST_D2_beta	TST_D2	CMV	1.5125	All TCRs	beta	downsampled
RBM047_TST_D2_beta	TST_D2	CMV	1.2125	All TCRs	beta	downsampled
RBM049_TST_D2_beta	TST_D2	CMV	1.66875	All TCRs	beta	downsampled
RBM054_TST_D2_beta	TST_D2	CMV	1.01875	All TCRs	beta	downsampled
RBM068_TST_D2_beta	TST_D2	CMV	0.9625	All TCRs	beta	downsampled
RBM083_TST_D2_beta	TST_D2	CMV	1.28125	All TCRs	beta	downsampled
RF0009_TST_D2_beta	TST_D2	CMV	1.3375	All TCRs	beta	downsampled
WH0006_TST_D2_beta	TST_D2	CMV	1.41875	All TCRs	beta	downsampled
WH0007_TST_D2_beta	TST_D2	CMV	1.26875	All TCRs	beta	downsampled
WH0008_TST_D2_beta	TST_D2	CMV	1.41875	All TCRs	beta	downsampled
WH0014_TST_D2_beta	TST_D2	CMV	1.25625	All TCRs	beta	downsampled
WH0015_TST_D2_beta	TST_D2	CMV	1.325	All TCRs	beta	downsampled
WH0016_TST_D2_beta	TST_D2	CMV	1.0875	All TCRs	beta	downsampled
WH0020_TST_D2_beta	TST_D2	CMV	1.59375	All TCRs	beta	downsampled
BH0046_TST_D7_beta	TST_D7	CMV	0.50625	All TCRs	beta	downsampled
BH0047_TST_D7_beta	TST_D7	CMV	0.45	All TCRs	beta	downsampled
BH0049_TST_D7_beta	TST_D7	CMV	1.11875	All TCRs	beta	downsampled
BH0051_TST_D7_beta	TST_D7	CMV	1.20625	All TCRs	beta	downsampled
BH0054_TST_D7_beta	TST_D7	CMV	1.625	All TCRs	beta	downsampled
BH0059_TST_D7_beta	TST_D7	CMV	1.16875	All TCRs	beta	downsampled
BH0074_TST_D7_beta	TST_D7	CMV	1.28125	All TCRs	beta	downsampled
BH0085_TST_D7_beta	TST_D7	CMV	0.49375	All TCRs	beta	downsampled
BH0087_TST_D7_beta	TST_D7	CMV	0.49375	All TCRs	beta	downsampled
BH0093_TST_D7_beta	TST_D7	CMV	1	All TCRs	beta	downsampled
BH0094_TST_D7_beta	TST_D7	CMV	1.475	All TCRs	beta	downsampled
BH0097_TST_D7_beta	TST_D7	CMV	0.48125	All TCRs	beta	downsampled
BH0098_TST_D7_beta	TST_D7	CMV	0.8125	All TCRs	beta	downsampled
BH0100_TST_D7_beta	TST_D7	CMV	0.56875	All TCRs	beta	downsampled
BH0108_TST_D7_beta	TST_D7	CMV	2	All TCRs	beta	downsampled
BH0112_TST_D7_beta	TST_D7	CMV	0.65	All TCRs	beta	downsampled
BH0119_TST_D7_beta	TST_D7	CMV	0.44375	All TCRs	beta	downsampled
BH0124_TST_D7_beta	TST_D7	CMV	1.45	All TCRs	beta	downsampled
BH0129_TST_D7_beta	TST_D7	CMV	1.075	All TCRs	beta	downsampled
BH0131_TST_D7_beta	TST_D7	CMV	1.36875	All TCRs	beta	downsampled
BH0145_TST_D7_beta	TST_D7	CMV	0.725	All TCRs	beta	downsampled
BH0147_TST_D7_beta	TST_D7	CMV	0.425	All TCRs	beta	downsampled
BH0160_TST_D7_beta	TST_D7	CMV	0.4125	All TCRs	beta	downsampled
BH0161_TST_D7_beta	TST_D7	CMV	0.89375	All TCRs	beta	downsampled
BH0162_TST_D7_beta	TST_D7	CMV	0.83125	All TCRs	beta	downsampled
BH0163_TST_D7_beta	TST_D7	CMV	0.6125	All TCRs	beta	downsampled
BH0164_TST_D7_beta	TST_D7	CMV	0.73125	All TCRs	beta	downsampled
BH0175_TST_D7_beta	TST_D7	CMV	1.4125	All TCRs	beta	downsampled
HM0091_TST_D7_beta	TST_D7	CMV	0.95625	All TCRs	beta	downsampled
HM0096_TST_D7_beta	TST_D7	CMV	0.99375	All TCRs	beta	downsampled
HM0106_TST_D7_beta	TST_D7	CMV	1.25	All TCRs	beta	downsampled
HM0107_TST_D7_beta	TST_D7	CMV	0.65625	All TCRs	beta	downsampled
HM0141_TST_D7_beta	TST_D7	CMV	0.3125	All TCRs	beta	downsampled
LAT01_TST_D7_beta	TST_D7	CMV	0.9625	All TCRs	beta	downsampled
LAT16_TST_D7_beta	TST_D7	CMV	0.70625	All TCRs	beta	downsampled
NM0041_TST_D7_beta	TST_D7	CMV	1.2375	All TCRs	beta	downsampled
NM0113_TST_D7_beta	TST_D7	CMV	1.65	All TCRs	beta	downsampled
NM0126_TST_D7_beta	TST_D7	CMV	0.75	All TCRs	beta	downsampled
NM0136_TST_D7_beta	TST_D7	CMV	1.28125	All TCRs	beta	downsampled
NM0146_TST_D7_beta	TST_D7	CMV	0.75625	All TCRs	beta	downsampled
NM0155_TST_D7_beta	TST_D7	CMV	0.5	All TCRs	beta	downsampled
NM0169_TST_D7_beta	TST_D7	CMV	0.75625	All TCRs	beta	downsampled
NM0221_TST_D7_beta	TST_D7	CMV	0.9	All TCRs	beta	downsampled
RF0009_TST_D7_beta	TST_D7	CMV	0.56875	All TCRs	beta	downsampled
RF0032_TST_D7_beta	TST_D7	CMV	0.9125	All TCRs	beta	downsampled
RF0034_TST_D7_beta	TST_D7	CMV	0.99375	All TCRs	beta	downsampled
RF0053_TST_D7_beta	TST_D7	CMV	0.5375	All TCRs	beta	downsampled
RF0058_TST_D7_beta	TST_D7	CMV	1.38125	All TCRs	beta	downsampled
RF0078_TST_D7_beta	TST_D7	CMV	0.76875	All TCRs	beta	downsampled
RF0081_TST_D7_beta	TST_D7	CMV	0.9875	All TCRs	beta	downsampled
RF0173_TST_D7_beta	TST_D7	CMV	0.3125	All TCRs	beta	downsampled
WH0001_TST_D7_beta	TST_D7	CMV	0.85	All TCRs	beta	downsampled
WH0006_TST_D7_beta	TST_D7	CMV	0.43125	All TCRs	beta	downsampled
WH0007_TST_D7_beta	TST_D7	CMV	0.61875	All TCRs	beta	downsampled
WH0008_TST_D7_beta	TST_D7	CMV	0.8625	All TCRs	beta	downsampled
WH0011_TST_D7_beta	TST_D7	CMV	0.66875	All TCRs	beta	downsampled
WH0012_TST_D7_beta	TST_D7	CMV	0.65625	All TCRs	beta	downsampled
WH0014_TST_D7_beta	TST_D7	CMV	1.3625	All TCRs	beta	downsampled
WH0015_TST_D7_beta	TST_D7	CMV	2.34375	All TCRs	beta	downsampled
WH0016_TST_D7_beta	TST_D7	CMV	1.00625	All TCRs	beta	downsampled
WH0017_TST_D7_beta	TST_D7	CMV	0.6125	All TCRs	beta	downsampled
WH0020_TST_D7_beta	TST_D7	CMV	1.33125	All TCRs	beta	downsampled
WH0035_TST_D7_beta	TST_D7	CMV	0.8375	All TCRs	beta	downsampled
WH0040_TST_D7_beta	TST_D7	CMV	0.89375	All TCRs	beta	downsampled
WH0043_TST_D7_beta	TST_D7	CMV	1.075	All TCRs	beta	downsampled
WH0045_TST_D7_beta	TST_D7	CMV	0.88125	All TCRs	beta	downsampled
WH0062_TST_D7_beta	TST_D7	CMV	1.1	All TCRs	beta	downsampled
WH0075_TST_D7_beta	TST_D7	CMV	0.65	All TCRs	beta	downsampled
WH0076_TST_D7_beta	TST_D7	CMV	1.44375	All TCRs	beta	downsampled
WH0077_TST_D7_beta	TST_D7	CMV	0.6875	All TCRs	beta	downsampled
WH0080_TST_D7_beta	TST_D7	CMV	0.55	All TCRs	beta	downsampled
WH0082_TST_D7_beta	TST_D7	CMV	1.4375	All TCRs	beta	downsampled
WH0083_TST_D7_beta	TST_D7	CMV	1.71875	All TCRs	beta	downsampled
WH0084_TST_D7_beta	TST_D7	CMV	0.5625	All TCRs	beta	downsampled
WH0086_TST_D7_beta	TST_D7	CMV	1.2625	All TCRs	beta	downsampled
WH0088_TST_D7_beta	TST_D7	CMV	0.4625	All TCRs	beta	downsampled
WH0089_TST_D7_beta	TST_D7	CMV	0.45625	All TCRs	beta	downsampled
WH0090_TST_D7_beta	TST_D7	CMV	1.3375	All TCRs	beta	downsampled
WH0102_TST_D7_beta	TST_D7	CMV	0.70625	All TCRs	beta	downsampled
WH0110_TST_D7_beta	TST_D7	CMV	1.2625	All TCRs	beta	downsampled
WH0111_TST_D7_beta	TST_D7	CMV	1	All TCRs	beta	downsampled
WH0115_TST_D7_beta	TST_D7	CMV	1.125	All TCRs	beta	downsampled
WH0116_TST_D7_beta	TST_D7	CMV	1.90625	All TCRs	beta	downsampled
WH0118_TST_D7_beta	TST_D7	CMV	0.45625	All TCRs	beta	downsampled
WH0120_TST_D7_beta	TST_D7	CMV	1.425	All TCRs	beta	downsampled
WH0121_TST_D7_beta	TST_D7	CMV	0.64375	All TCRs	beta	downsampled
WH0122_TST_D7_beta	TST_D7	CMV	1.06875	All TCRs	beta	downsampled
WH0130_TST_D7_beta	TST_D7	CMV	0.63125	All TCRs	beta	downsampled
WH0134_TST_D7_beta	TST_D7	CMV	0.86875	All TCRs	beta	downsampled
WH0139_TST_D7_beta	TST_D7	CMV	0.4875	All TCRs	beta	downsampled
WH0140_TST_D7_beta	TST_D7	CMV	0.54375	All TCRs	beta	downsampled
WH0142_TST_D7_beta	TST_D7	CMV	0.30625	All TCRs	beta	downsampled
WH0144_TST_D7_beta	TST_D7	CMV	1.1625	All TCRs	beta	downsampled
WH0149_TST_D7_beta	TST_D7	CMV	1.0625	All TCRs	beta	downsampled
WH0150_TST_D7_beta	TST_D7	CMV	0.5625	All TCRs	beta	downsampled
WH0152_TST_D7_beta	TST_D7	CMV	1.29375	All TCRs	beta	downsampled
WH0154_TST_D7_beta	TST_D7	CMV	0.2375	All TCRs	beta	downsampled
WH0156_TST_D7_beta	TST_D7	CMV	1.0625	All TCRs	beta	downsampled
WH0157_TST_D7_beta	TST_D7	CMV	0.23125	All TCRs	beta	downsampled
WH0159_TST_D7_beta	TST_D7	CMV	0.6	All TCRs	beta	downsampled
WH0165_TST_D7_beta	TST_D7	CMV	0.375	All TCRs	beta	downsampled
WH0166_TST_D7_beta	TST_D7	CMV	0.85625	All TCRs	beta	downsampled
WH0167_TST_D7_beta	TST_D7	CMV	1.19375	All TCRs	beta	downsampled
WH0168_TST_D7_beta	TST_D7	CMV	2.8375	All TCRs	beta	downsampled
WH0170_TST_D7_beta	TST_D7	CMV	2.56875	All TCRs	beta	downsampled
WH0176_TST_D7_beta	TST_D7	CMV	0.8125	All TCRs	beta	downsampled
WH0177_TST_D7_beta	TST_D7	CMV	2.15	All TCRs	beta	downsampled
WH0181_TST_D7_beta	TST_D7	CMV	1.29375	All TCRs	beta	downsampled
WH0182_TST_D7_beta	TST_D7	CMV	0.51875	All TCRs	beta	downsampled
WH0183_TST_D7_beta	TST_D7	CMV	0.74375	All TCRs	beta	downsampled
WH0184_TST_D7_beta	TST_D7	CMV	0.73125	All TCRs	beta	downsampled
WH0185_TST_D7_beta	TST_D7	CMV	0.625	All TCRs	beta	downsampled
WH0186_TST_D7_beta	TST_D7	CMV	0.325	All TCRs	beta	downsampled
WH0187_TST_D7_beta	TST_D7	CMV	0.3625	All TCRs	beta	downsampled
WH0188_TST_D7_beta	TST_D7	CMV	0.89375	All TCRs	beta	downsampled
WH0191_TST_D7_beta	TST_D7	CMV	0.75	All TCRs	beta	downsampled
WH0193_TST_D7_beta	TST_D7	CMV	0.44375	All TCRs	beta	downsampled
WH0194_TST_D7_beta	TST_D7	CMV	0.78125	All TCRs	beta	downsampled
WH0196_TST_D7_beta	TST_D7	CMV	0.61875	All TCRs	beta	downsampled
WH0199_TST_D7_beta	TST_D7	CMV	1.2	All TCRs	beta	downsampled
WH0200_TST_D7_beta	TST_D7	CMV	1.40625	All TCRs	beta	downsampled
WH0210_TST_D7_beta	TST_D7	CMV	0.75625	All TCRs	beta	downsampled
WH0215_TST_D7_beta	TST_D7	CMV	0.74375	All TCRs	beta	downsampled
WH0220_TST_D7_beta	TST_D7	CMV	0.925	All TCRs	beta	downsampled
WH0223_TST_D7_beta	TST_D7	CMV	0.3375	All TCRs	beta	downsampled
WH0224_TST_D7_beta	TST_D7	CMV	0.775	All TCRs	beta	downsampled
WH0228_TST_D7_beta	TST_D7	CMV	1.9125	All TCRs	beta	downsampled
WH0229_TST_D7_beta	TST_D7	CMV	1.68125	All TCRs	beta	downsampled
LAT01_Blood_beta	Blood	EBV	0.1875	All TCRs	beta	downsampled
LAT16_Blood_beta	Blood	EBV	0.29375	All TCRs	beta	downsampled
RBM030_Blood_beta	Blood	EBV	0.35625	All TCRs	beta	downsampled
RBM043_Blood_beta	Blood	EBV	0.24375	All TCRs	beta	downsampled
RBM046_Blood_beta	Blood	EBV	0.31875	All TCRs	beta	downsampled
RBM047_Blood_beta	Blood	EBV	0.29375	All TCRs	beta	downsampled
RBM049_Blood_beta	Blood	EBV	0.49375	All TCRs	beta	downsampled
RBM054_Blood_beta	Blood	EBV	0.38125	All TCRs	beta	downsampled
RBM068_Blood_beta	Blood	EBV	0.44375	All TCRs	beta	downsampled
RBM075_Blood_beta	Blood	EBV	0.4875	All TCRs	beta	downsampled
RBM077_Blood_beta	Blood	EBV	0.4125	All TCRs	beta	downsampled
RBM083_Blood_beta	Blood	EBV	0.61875	All TCRs	beta	downsampled
RF0009_Blood_beta	Blood	EBV	0.33125	All TCRs	beta	downsampled
WH0006_Blood_beta	Blood	EBV	0.30625	All TCRs	beta	downsampled
WH0007_Blood_beta	Blood	EBV	0.53125	All TCRs	beta	downsampled
WH0008_Blood_beta	Blood	EBV	0.3875	All TCRs	beta	downsampled
WH0014_Blood_beta	Blood	EBV	0.3125	All TCRs	beta	downsampled
WH0015_Blood_beta	Blood	EBV	2.7625	All TCRs	beta	downsampled
WH0016_Blood_beta	Blood	EBV	0.41875	All TCRs	beta	downsampled
WH0020_Blood_beta	Blood	EBV	0.9125	All TCRs	beta	downsampled
LAT01_TST_D2_beta	TST_D2	EBV	0.25	All TCRs	beta	downsampled
LAT16_TST_D2_beta	TST_D2	EBV	0.3375	All TCRs	beta	downsampled
RBM030_TST_D2_beta	TST_D2	EBV	0.24375	All TCRs	beta	downsampled
RBM047_TST_D2_beta	TST_D2	EBV	0.56875	All TCRs	beta	downsampled
RBM049_TST_D2_beta	TST_D2	EBV	0.8125	All TCRs	beta	downsampled
RBM054_TST_D2_beta	TST_D2	EBV	0.4375	All TCRs	beta	downsampled
RBM068_TST_D2_beta	TST_D2	EBV	0.71875	All TCRs	beta	downsampled
RBM083_TST_D2_beta	TST_D2	EBV	0.4625	All TCRs	beta	downsampled
RF0009_TST_D2_beta	TST_D2	EBV	0.31875	All TCRs	beta	downsampled
WH0006_TST_D2_beta	TST_D2	EBV	0.3	All TCRs	beta	downsampled
WH0007_TST_D2_beta	TST_D2	EBV	0.78125	All TCRs	beta	downsampled
WH0008_TST_D2_beta	TST_D2	EBV	0.49375	All TCRs	beta	downsampled
WH0014_TST_D2_beta	TST_D2	EBV	0.38125	All TCRs	beta	downsampled
WH0015_TST_D2_beta	TST_D2	EBV	3.53125	All TCRs	beta	downsampled
WH0016_TST_D2_beta	TST_D2	EBV	0.39375	All TCRs	beta	downsampled
WH0020_TST_D2_beta	TST_D2	EBV	0.95625	All TCRs	beta	downsampled
BH0046_TST_D7_beta	TST_D7	EBV	0.6	All TCRs	beta	downsampled
BH0047_TST_D7_beta	TST_D7	EBV	0.25	All TCRs	beta	downsampled
BH0049_TST_D7_beta	TST_D7	EBV	0.10625	All TCRs	beta	downsampled
BH0051_TST_D7_beta	TST_D7	EBV	0.10625	All TCRs	beta	downsampled
BH0054_TST_D7_beta	TST_D7	EBV	0.30625	All TCRs	beta	downsampled
BH0059_TST_D7_beta	TST_D7	EBV	0.125	All TCRs	beta	downsampled
BH0074_TST_D7_beta	TST_D7	EBV	0.4375	All TCRs	beta	downsampled
BH0085_TST_D7_beta	TST_D7	EBV	0.2375	All TCRs	beta	downsampled
BH0087_TST_D7_beta	TST_D7	EBV	0.2375	All TCRs	beta	downsampled
BH0093_TST_D7_beta	TST_D7	EBV	0.14375	All TCRs	beta	downsampled
BH0094_TST_D7_beta	TST_D7	EBV	0.1125	All TCRs	beta	downsampled
BH0097_TST_D7_beta	TST_D7	EBV	0.20625	All TCRs	beta	downsampled
BH0098_TST_D7_beta	TST_D7	EBV	0.2125	All TCRs	beta	downsampled
BH0100_TST_D7_beta	TST_D7	EBV	0.675	All TCRs	beta	downsampled
BH0108_TST_D7_beta	TST_D7	EBV	0.225	All TCRs	beta	downsampled
BH0112_TST_D7_beta	TST_D7	EBV	0.18125	All TCRs	beta	downsampled
BH0119_TST_D7_beta	TST_D7	EBV	0.1375	All TCRs	beta	downsampled
BH0124_TST_D7_beta	TST_D7	EBV	0.85625	All TCRs	beta	downsampled
BH0129_TST_D7_beta	TST_D7	EBV	0.41875	All TCRs	beta	downsampled
BH0131_TST_D7_beta	TST_D7	EBV	0.625	All TCRs	beta	downsampled
BH0145_TST_D7_beta	TST_D7	EBV	0.0875	All TCRs	beta	downsampled
BH0147_TST_D7_beta	TST_D7	EBV	0.14375	All TCRs	beta	downsampled
BH0160_TST_D7_beta	TST_D7	EBV	0.2875	All TCRs	beta	downsampled
BH0161_TST_D7_beta	TST_D7	EBV	0.825	All TCRs	beta	downsampled
BH0162_TST_D7_beta	TST_D7	EBV	0.2375	All TCRs	beta	downsampled
BH0163_TST_D7_beta	TST_D7	EBV	0.20625	All TCRs	beta	downsampled
BH0164_TST_D7_beta	TST_D7	EBV	0.14375	All TCRs	beta	downsampled
BH0175_TST_D7_beta	TST_D7	EBV	0.15625	All TCRs	beta	downsampled
HM0091_TST_D7_beta	TST_D7	EBV	0.175	All TCRs	beta	downsampled
HM0096_TST_D7_beta	TST_D7	EBV	0.08125	All TCRs	beta	downsampled
HM0106_TST_D7_beta	TST_D7	EBV	0.2375	All TCRs	beta	downsampled
HM0107_TST_D7_beta	TST_D7	EBV	0.3375	All TCRs	beta	downsampled
HM0141_TST_D7_beta	TST_D7	EBV	0.11875	All TCRs	beta	downsampled
LAT01_TST_D7_beta	TST_D7	EBV	0.10625	All TCRs	beta	downsampled
LAT16_TST_D7_beta	TST_D7	EBV	0.2875	All TCRs	beta	downsampled
NM0041_TST_D7_beta	TST_D7	EBV	0.25	All TCRs	beta	downsampled
NM0113_TST_D7_beta	TST_D7	EBV	0.1625	All TCRs	beta	downsampled
NM0126_TST_D7_beta	TST_D7	EBV	0.20625	All TCRs	beta	downsampled
NM0136_TST_D7_beta	TST_D7	EBV	0.3625	All TCRs	beta	downsampled
NM0146_TST_D7_beta	TST_D7	EBV	0.10625	All TCRs	beta	downsampled
NM0155_TST_D7_beta	TST_D7	EBV	0.09375	All TCRs	beta	downsampled
NM0169_TST_D7_beta	TST_D7	EBV	0.23125	All TCRs	beta	downsampled
NM0221_TST_D7_beta	TST_D7	EBV	0.1125	All TCRs	beta	downsampled
RF0009_TST_D7_beta	TST_D7	EBV	0.14375	All TCRs	beta	downsampled
RF0032_TST_D7_beta	TST_D7	EBV	0.19375	All TCRs	beta	downsampled
RF0034_TST_D7_beta	TST_D7	EBV	0.375	All TCRs	beta	downsampled
RF0053_TST_D7_beta	TST_D7	EBV	0.225	All TCRs	beta	downsampled
RF0058_TST_D7_beta	TST_D7	EBV	1.03125	All TCRs	beta	downsampled
RF0078_TST_D7_beta	TST_D7	EBV	0.35	All TCRs	beta	downsampled
RF0081_TST_D7_beta	TST_D7	EBV	0.26875	All TCRs	beta	downsampled
RF0173_TST_D7_beta	TST_D7	EBV	0.15625	All TCRs	beta	downsampled
WH0001_TST_D7_beta	TST_D7	EBV	0.18125	All TCRs	beta	downsampled
WH0006_TST_D7_beta	TST_D7	EBV	0.2	All TCRs	beta	downsampled
WH0007_TST_D7_beta	TST_D7	EBV	0.7	All TCRs	beta	downsampled
WH0008_TST_D7_beta	TST_D7	EBV	0.28125	All TCRs	beta	downsampled
WH0011_TST_D7_beta	TST_D7	EBV	0.15625	All TCRs	beta	downsampled
WH0012_TST_D7_beta	TST_D7	EBV	0.2875	All TCRs	beta	downsampled
WH0014_TST_D7_beta	TST_D7	EBV	0.40625	All TCRs	beta	downsampled
WH0015_TST_D7_beta	TST_D7	EBV	2.10625	All TCRs	beta	downsampled
WH0016_TST_D7_beta	TST_D7	EBV	0.2125	All TCRs	beta	downsampled
WH0017_TST_D7_beta	TST_D7	EBV	0.1	All TCRs	beta	downsampled
WH0020_TST_D7_beta	TST_D7	EBV	0.90625	All TCRs	beta	downsampled
WH0035_TST_D7_beta	TST_D7	EBV	0.06875	All TCRs	beta	downsampled
WH0040_TST_D7_beta	TST_D7	EBV	0.08125	All TCRs	beta	downsampled
WH0043_TST_D7_beta	TST_D7	EBV	0.0875	All TCRs	beta	downsampled
WH0045_TST_D7_beta	TST_D7	EBV	0.20625	All TCRs	beta	downsampled
WH0062_TST_D7_beta	TST_D7	EBV	0.15625	All TCRs	beta	downsampled
WH0075_TST_D7_beta	TST_D7	EBV	0.075	All TCRs	beta	downsampled
WH0076_TST_D7_beta	TST_D7	EBV	1.1875	All TCRs	beta	downsampled
WH0077_TST_D7_beta	TST_D7	EBV	0.33125	All TCRs	beta	downsampled
WH0080_TST_D7_beta	TST_D7	EBV	0.20625	All TCRs	beta	downsampled
WH0082_TST_D7_beta	TST_D7	EBV	0.2	All TCRs	beta	downsampled
WH0083_TST_D7_beta	TST_D7	EBV	0.33125	All TCRs	beta	downsampled
WH0084_TST_D7_beta	TST_D7	EBV	0.13125	All TCRs	beta	downsampled
WH0086_TST_D7_beta	TST_D7	EBV	1.15	All TCRs	beta	downsampled
WH0088_TST_D7_beta	TST_D7	EBV	0.09375	All TCRs	beta	downsampled
WH0089_TST_D7_beta	TST_D7	EBV	0.06875	All TCRs	beta	downsampled
WH0090_TST_D7_beta	TST_D7	EBV	0.10625	All TCRs	beta	downsampled
WH0102_TST_D7_beta	TST_D7	EBV	0.6625	All TCRs	beta	downsampled
WH0110_TST_D7_beta	TST_D7	EBV	0.8125	All TCRs	beta	downsampled
WH0111_TST_D7_beta	TST_D7	EBV	0.13125	All TCRs	beta	downsampled
WH0115_TST_D7_beta	TST_D7	EBV	0.08125	All TCRs	beta	downsampled
WH0116_TST_D7_beta	TST_D7	EBV	0.1125	All TCRs	beta	downsampled
WH0118_TST_D7_beta	TST_D7	EBV	0.18125	All TCRs	beta	downsampled
WH0120_TST_D7_beta	TST_D7	EBV	0.30625	All TCRs	beta	downsampled
WH0121_TST_D7_beta	TST_D7	EBV	0.11875	All TCRs	beta	downsampled
WH0122_TST_D7_beta	TST_D7	EBV	0.16875	All TCRs	beta	downsampled
WH0130_TST_D7_beta	TST_D7	EBV	0.14375	All TCRs	beta	downsampled
WH0134_TST_D7_beta	TST_D7	EBV	0.58125	All TCRs	beta	downsampled
WH0139_TST_D7_beta	TST_D7	EBV	0.10625	All TCRs	beta	downsampled
WH0140_TST_D7_beta	TST_D7	EBV	0.15625	All TCRs	beta	downsampled
WH0142_TST_D7_beta	TST_D7	EBV	0.05625	All TCRs	beta	downsampled
WH0144_TST_D7_beta	TST_D7	EBV	0.58125	All TCRs	beta	downsampled
WH0149_TST_D7_beta	TST_D7	EBV	0.10625	All TCRs	beta	downsampled
WH0150_TST_D7_beta	TST_D7	EBV	0.1375	All TCRs	beta	downsampled
WH0152_TST_D7_beta	TST_D7	EBV	0.60625	All TCRs	beta	downsampled
WH0154_TST_D7_beta	TST_D7	EBV	0.2875	All TCRs	beta	downsampled
WH0156_TST_D7_beta	TST_D7	EBV	0.6125	All TCRs	beta	downsampled
WH0157_TST_D7_beta	TST_D7	EBV	0.1	All TCRs	beta	downsampled
WH0159_TST_D7_beta	TST_D7	EBV	0.10625	All TCRs	beta	downsampled
WH0165_TST_D7_beta	TST_D7	EBV	0.0375	All TCRs	beta	downsampled
WH0166_TST_D7_beta	TST_D7	EBV	0.20625	All TCRs	beta	downsampled
WH0167_TST_D7_beta	TST_D7	EBV	0.44375	All TCRs	beta	downsampled
WH0168_TST_D7_beta	TST_D7	EBV	0.59375	All TCRs	beta	downsampled
WH0170_TST_D7_beta	TST_D7	EBV	0.93125	All TCRs	beta	downsampled
WH0176_TST_D7_beta	TST_D7	EBV	0.18125	All TCRs	beta	downsampled
WH0177_TST_D7_beta	TST_D7	EBV	0.475	All TCRs	beta	downsampled
WH0181_TST_D7_beta	TST_D7	EBV	1.23125	All TCRs	beta	downsampled
WH0182_TST_D7_beta	TST_D7	EBV	0.1875	All TCRs	beta	downsampled
WH0183_TST_D7_beta	TST_D7	EBV	0.475	All TCRs	beta	downsampled
WH0184_TST_D7_beta	TST_D7	EBV	0.5125	All TCRs	beta	downsampled
WH0185_TST_D7_beta	TST_D7	EBV	0.575	All TCRs	beta	downsampled
WH0186_TST_D7_beta	TST_D7	EBV	0.3125	All TCRs	beta	downsampled
WH0187_TST_D7_beta	TST_D7	EBV	0.05	All TCRs	beta	downsampled
WH0188_TST_D7_beta	TST_D7	EBV	0.19375	All TCRs	beta	downsampled
WH0191_TST_D7_beta	TST_D7	EBV	0.1375	All TCRs	beta	downsampled
WH0193_TST_D7_beta	TST_D7	EBV	0.13125	All TCRs	beta	downsampled
WH0194_TST_D7_beta	TST_D7	EBV	0.53125	All TCRs	beta	downsampled
WH0196_TST_D7_beta	TST_D7	EBV	0.0875	All TCRs	beta	downsampled
WH0199_TST_D7_beta	TST_D7	EBV	0.4	All TCRs	beta	downsampled
WH0200_TST_D7_beta	TST_D7	EBV	0.11875	All TCRs	beta	downsampled
WH0210_TST_D7_beta	TST_D7	EBV	0.1875	All TCRs	beta	downsampled
WH0215_TST_D7_beta	TST_D7	EBV	0.2625	All TCRs	beta	downsampled
WH0220_TST_D7_beta	TST_D7	EBV	0.28125	All TCRs	beta	downsampled
WH0223_TST_D7_beta	TST_D7	EBV	0.0875	All TCRs	beta	downsampled
WH0224_TST_D7_beta	TST_D7	EBV	0.11875	All TCRs	beta	downsampled
WH0228_TST_D7_beta	TST_D7	EBV	0.23125	All TCRs	beta	downsampled
WH0229_TST_D7_beta	TST_D7	EBV	0.2	All TCRs	beta	downsampled
LAT01_Blood_beta	Blood	Mtb	2.43125	All TCRs	beta	downsampled
LAT16_Blood_beta	Blood	Mtb	1.35625	All TCRs	beta	downsampled
RBM030_Blood_beta	Blood	Mtb	1.53125	All TCRs	beta	downsampled
RBM043_Blood_beta	Blood	Mtb	1.1625	All TCRs	beta	downsampled
RBM046_Blood_beta	Blood	Mtb	1.6875	All TCRs	beta	downsampled
RBM047_Blood_beta	Blood	Mtb	1.525	All TCRs	beta	downsampled
RBM049_Blood_beta	Blood	Mtb	1.58125	All TCRs	beta	downsampled
RBM054_Blood_beta	Blood	Mtb	2.15625	All TCRs	beta	downsampled
RBM068_Blood_beta	Blood	Mtb	1.1875	All TCRs	beta	downsampled
RBM075_Blood_beta	Blood	Mtb	1.36875	All TCRs	beta	downsampled
RBM077_Blood_beta	Blood	Mtb	1.85625	All TCRs	beta	downsampled
RBM083_Blood_beta	Blood	Mtb	1.775	All TCRs	beta	downsampled
RF0009_Blood_beta	Blood	Mtb	1.91875	All TCRs	beta	downsampled
WH0006_Blood_beta	Blood	Mtb	1.86875	All TCRs	beta	downsampled
WH0007_Blood_beta	Blood	Mtb	2.0875	All TCRs	beta	downsampled
WH0008_Blood_beta	Blood	Mtb	1.74375	All TCRs	beta	downsampled
WH0014_Blood_beta	Blood	Mtb	1.83125	All TCRs	beta	downsampled
WH0015_Blood_beta	Blood	Mtb	1.79375	All TCRs	beta	downsampled
WH0016_Blood_beta	Blood	Mtb	1.26875	All TCRs	beta	downsampled
WH0020_Blood_beta	Blood	Mtb	1.46875	All TCRs	beta	downsampled
LAT01_TST_D2_beta	TST_D2	Mtb	4.5125	All TCRs	beta	downsampled
LAT16_TST_D2_beta	TST_D2	Mtb	1.1375	All TCRs	beta	downsampled
RBM030_TST_D2_beta	TST_D2	Mtb	1.3875	All TCRs	beta	downsampled
RBM047_TST_D2_beta	TST_D2	Mtb	1.2125	All TCRs	beta	downsampled
RBM049_TST_D2_beta	TST_D2	Mtb	1.76875	All TCRs	beta	downsampled
RBM054_TST_D2_beta	TST_D2	Mtb	1.60625	All TCRs	beta	downsampled
RBM068_TST_D2_beta	TST_D2	Mtb	1.38125	All TCRs	beta	downsampled
RBM083_TST_D2_beta	TST_D2	Mtb	1.5	All TCRs	beta	downsampled
RF0009_TST_D2_beta	TST_D2	Mtb	3.95625	All TCRs	beta	downsampled
WH0006_TST_D2_beta	TST_D2	Mtb	1.79375	All TCRs	beta	downsampled
WH0007_TST_D2_beta	TST_D2	Mtb	1.775	All TCRs	beta	downsampled
WH0008_TST_D2_beta	TST_D2	Mtb	2.2875	All TCRs	beta	downsampled
WH0014_TST_D2_beta	TST_D2	Mtb	2.9125	All TCRs	beta	downsampled
WH0015_TST_D2_beta	TST_D2	Mtb	1.99375	All TCRs	beta	downsampled
WH0016_TST_D2_beta	TST_D2	Mtb	1.3	All TCRs	beta	downsampled
WH0020_TST_D2_beta	TST_D2	Mtb	1.175	All TCRs	beta	downsampled
BH0046_TST_D7_beta	TST_D7	Mtb	2.25625	All TCRs	beta	downsampled
BH0047_TST_D7_beta	TST_D7	Mtb	2.11875	All TCRs	beta	downsampled
BH0049_TST_D7_beta	TST_D7	Mtb	2.20625	All TCRs	beta	downsampled
BH0051_TST_D7_beta	TST_D7	Mtb	4.26875	All TCRs	beta	downsampled
BH0054_TST_D7_beta	TST_D7	Mtb	5.71875	All TCRs	beta	downsampled
BH0059_TST_D7_beta	TST_D7	Mtb	2.45	All TCRs	beta	downsampled
BH0074_TST_D7_beta	TST_D7	Mtb	2.225	All TCRs	beta	downsampled
BH0085_TST_D7_beta	TST_D7	Mtb	2.64375	All TCRs	beta	downsampled
BH0087_TST_D7_beta	TST_D7	Mtb	1.475	All TCRs	beta	downsampled
BH0093_TST_D7_beta	TST_D7	Mtb	4.18125	All TCRs	beta	downsampled
BH0094_TST_D7_beta	TST_D7	Mtb	2.38125	All TCRs	beta	downsampled
BH0097_TST_D7_beta	TST_D7	Mtb	3.14375	All TCRs	beta	downsampled
BH0098_TST_D7_beta	TST_D7	Mtb	1.05625	All TCRs	beta	downsampled
BH0100_TST_D7_beta	TST_D7	Mtb	6.78125	All TCRs	beta	downsampled
BH0108_TST_D7_beta	TST_D7	Mtb	2.34375	All TCRs	beta	downsampled
BH0112_TST_D7_beta	TST_D7	Mtb	2.475	All TCRs	beta	downsampled
BH0119_TST_D7_beta	TST_D7	Mtb	5.375	All TCRs	beta	downsampled
BH0124_TST_D7_beta	TST_D7	Mtb	1.6625	All TCRs	beta	downsampled
BH0129_TST_D7_beta	TST_D7	Mtb	4.1125	All TCRs	beta	downsampled
BH0131_TST_D7_beta	TST_D7	Mtb	4.25625	All TCRs	beta	downsampled
BH0145_TST_D7_beta	TST_D7	Mtb	2.13125	All TCRs	beta	downsampled
BH0147_TST_D7_beta	TST_D7	Mtb	1.3125	All TCRs	beta	downsampled
BH0160_TST_D7_beta	TST_D7	Mtb	0.8625	All TCRs	beta	downsampled
BH0161_TST_D7_beta	TST_D7	Mtb	0.825	All TCRs	beta	downsampled
BH0162_TST_D7_beta	TST_D7	Mtb	1.71875	All TCRs	beta	downsampled
BH0163_TST_D7_beta	TST_D7	Mtb	4.29375	All TCRs	beta	downsampled
BH0164_TST_D7_beta	TST_D7	Mtb	2.40625	All TCRs	beta	downsampled
BH0175_TST_D7_beta	TST_D7	Mtb	2.99375	All TCRs	beta	downsampled
HM0091_TST_D7_beta	TST_D7	Mtb	5.78125	All TCRs	beta	downsampled
HM0096_TST_D7_beta	TST_D7	Mtb	2.175	All TCRs	beta	downsampled
HM0106_TST_D7_beta	TST_D7	Mtb	1.30625	All TCRs	beta	downsampled
HM0107_TST_D7_beta	TST_D7	Mtb	3.975	All TCRs	beta	downsampled
HM0141_TST_D7_beta	TST_D7	Mtb	2.3125	All TCRs	beta	downsampled
LAT01_TST_D7_beta	TST_D7	Mtb	6.2375	All TCRs	beta	downsampled
LAT16_TST_D7_beta	TST_D7	Mtb	1.14375	All TCRs	beta	downsampled
NM0041_TST_D7_beta	TST_D7	Mtb	2.4875	All TCRs	beta	downsampled
NM0113_TST_D7_beta	TST_D7	Mtb	1.19375	All TCRs	beta	downsampled
NM0126_TST_D7_beta	TST_D7	Mtb	3.0875	All TCRs	beta	downsampled
NM0136_TST_D7_beta	TST_D7	Mtb	5.45	All TCRs	beta	downsampled
NM0146_TST_D7_beta	TST_D7	Mtb	5.85625	All TCRs	beta	downsampled
NM0155_TST_D7_beta	TST_D7	Mtb	3.38125	All TCRs	beta	downsampled
NM0169_TST_D7_beta	TST_D7	Mtb	5.75	All TCRs	beta	downsampled
NM0221_TST_D7_beta	TST_D7	Mtb	5.7875	All TCRs	beta	downsampled
RF0009_TST_D7_beta	TST_D7	Mtb	4.8375	All TCRs	beta	downsampled
RF0032_TST_D7_beta	TST_D7	Mtb	1.4875	All TCRs	beta	downsampled
RF0034_TST_D7_beta	TST_D7	Mtb	4	All TCRs	beta	downsampled
RF0053_TST_D7_beta	TST_D7	Mtb	2.4	All TCRs	beta	downsampled
RF0058_TST_D7_beta	TST_D7	Mtb	1.4375	All TCRs	beta	downsampled
RF0078_TST_D7_beta	TST_D7	Mtb	4.775	All TCRs	beta	downsampled
RF0081_TST_D7_beta	TST_D7	Mtb	3.4625	All TCRs	beta	downsampled
RF0173_TST_D7_beta	TST_D7	Mtb	1.725	All TCRs	beta	downsampled
WH0001_TST_D7_beta	TST_D7	Mtb	3.425	All TCRs	beta	downsampled
WH0006_TST_D7_beta	TST_D7	Mtb	2.85	All TCRs	beta	downsampled
WH0007_TST_D7_beta	TST_D7	Mtb	1.94375	All TCRs	beta	downsampled
WH0008_TST_D7_beta	TST_D7	Mtb	3.7625	All TCRs	beta	downsampled
WH0011_TST_D7_beta	TST_D7	Mtb	3.575	All TCRs	beta	downsampled
WH0012_TST_D7_beta	TST_D7	Mtb	1.775	All TCRs	beta	downsampled
WH0014_TST_D7_beta	TST_D7	Mtb	3.575	All TCRs	beta	downsampled
WH0015_TST_D7_beta	TST_D7	Mtb	3.725	All TCRs	beta	downsampled
WH0016_TST_D7_beta	TST_D7	Mtb	3.76875	All TCRs	beta	downsampled
WH0017_TST_D7_beta	TST_D7	Mtb	9.99375	All TCRs	beta	downsampled
WH0020_TST_D7_beta	TST_D7	Mtb	1.60625	All TCRs	beta	downsampled
WH0035_TST_D7_beta	TST_D7	Mtb	4.61875	All TCRs	beta	downsampled
WH0040_TST_D7_beta	TST_D7	Mtb	5.2	All TCRs	beta	downsampled
WH0043_TST_D7_beta	TST_D7	Mtb	2.35	All TCRs	beta	downsampled
WH0045_TST_D7_beta	TST_D7	Mtb	2.075	All TCRs	beta	downsampled
WH0062_TST_D7_beta	TST_D7	Mtb	4.83125	All TCRs	beta	downsampled
WH0075_TST_D7_beta	TST_D7	Mtb	1.53125	All TCRs	beta	downsampled
WH0076_TST_D7_beta	TST_D7	Mtb	1.6	All TCRs	beta	downsampled
WH0077_TST_D7_beta	TST_D7	Mtb	3.45625	All TCRs	beta	downsampled
WH0080_TST_D7_beta	TST_D7	Mtb	3.78125	All TCRs	beta	downsampled
WH0082_TST_D7_beta	TST_D7	Mtb	2.28125	All TCRs	beta	downsampled
WH0083_TST_D7_beta	TST_D7	Mtb	8.43125	All TCRs	beta	downsampled
WH0084_TST_D7_beta	TST_D7	Mtb	1.38125	All TCRs	beta	downsampled
WH0086_TST_D7_beta	TST_D7	Mtb	1.5125	All TCRs	beta	downsampled
WH0088_TST_D7_beta	TST_D7	Mtb	5.125	All TCRs	beta	downsampled
WH0089_TST_D7_beta	TST_D7	Mtb	2.9125	All TCRs	beta	downsampled
WH0090_TST_D7_beta	TST_D7	Mtb	3.94375	All TCRs	beta	downsampled
WH0102_TST_D7_beta	TST_D7	Mtb	4.45	All TCRs	beta	downsampled
WH0110_TST_D7_beta	TST_D7	Mtb	2.225	All TCRs	beta	downsampled
WH0111_TST_D7_beta	TST_D7	Mtb	2.375	All TCRs	beta	downsampled
WH0115_TST_D7_beta	TST_D7	Mtb	7.9875	All TCRs	beta	downsampled
WH0116_TST_D7_beta	TST_D7	Mtb	3.0875	All TCRs	beta	downsampled
WH0118_TST_D7_beta	TST_D7	Mtb	4.1125	All TCRs	beta	downsampled
WH0120_TST_D7_beta	TST_D7	Mtb	2.9625	All TCRs	beta	downsampled
WH0121_TST_D7_beta	TST_D7	Mtb	2.98125	All TCRs	beta	downsampled
WH0122_TST_D7_beta	TST_D7	Mtb	1.50625	All TCRs	beta	downsampled
WH0130_TST_D7_beta	TST_D7	Mtb	5.4	All TCRs	beta	downsampled
WH0134_TST_D7_beta	TST_D7	Mtb	7.6125	All TCRs	beta	downsampled
WH0139_TST_D7_beta	TST_D7	Mtb	2.19375	All TCRs	beta	downsampled
WH0140_TST_D7_beta	TST_D7	Mtb	4.14375	All TCRs	beta	downsampled
WH0142_TST_D7_beta	TST_D7	Mtb	5.1125	All TCRs	beta	downsampled
WH0144_TST_D7_beta	TST_D7	Mtb	2.7625	All TCRs	beta	downsampled
WH0149_TST_D7_beta	TST_D7	Mtb	2.35	All TCRs	beta	downsampled
WH0150_TST_D7_beta	TST_D7	Mtb	4.625	All TCRs	beta	downsampled
WH0152_TST_D7_beta	TST_D7	Mtb	2.23125	All TCRs	beta	downsampled
WH0154_TST_D7_beta	TST_D7	Mtb	1.49375	All TCRs	beta	downsampled
WH0156_TST_D7_beta	TST_D7	Mtb	2.05	All TCRs	beta	downsampled
WH0157_TST_D7_beta	TST_D7	Mtb	2.11875	All TCRs	beta	downsampled
WH0159_TST_D7_beta	TST_D7	Mtb	3.31875	All TCRs	beta	downsampled
WH0165_TST_D7_beta	TST_D7	Mtb	2.35625	All TCRs	beta	downsampled
WH0166_TST_D7_beta	TST_D7	Mtb	4.775	All TCRs	beta	downsampled
WH0167_TST_D7_beta	TST_D7	Mtb	5.7125	All TCRs	beta	downsampled
WH0168_TST_D7_beta	TST_D7	Mtb	5.48125	All TCRs	beta	downsampled
WH0170_TST_D7_beta	TST_D7	Mtb	7.55625	All TCRs	beta	downsampled
WH0176_TST_D7_beta	TST_D7	Mtb	5.65625	All TCRs	beta	downsampled
WH0177_TST_D7_beta	TST_D7	Mtb	2.91875	All TCRs	beta	downsampled
WH0181_TST_D7_beta	TST_D7	Mtb	4.28125	All TCRs	beta	downsampled
WH0182_TST_D7_beta	TST_D7	Mtb	4.675	All TCRs	beta	downsampled
WH0183_TST_D7_beta	TST_D7	Mtb	3.5875	All TCRs	beta	downsampled
WH0184_TST_D7_beta	TST_D7	Mtb	1.875	All TCRs	beta	downsampled
WH0185_TST_D7_beta	TST_D7	Mtb	4.0875	All TCRs	beta	downsampled
WH0186_TST_D7_beta	TST_D7	Mtb	5.05	All TCRs	beta	downsampled
WH0187_TST_D7_beta	TST_D7	Mtb	1.025	All TCRs	beta	downsampled
WH0188_TST_D7_beta	TST_D7	Mtb	3.7125	All TCRs	beta	downsampled
WH0191_TST_D7_beta	TST_D7	Mtb	3.56875	All TCRs	beta	downsampled
WH0193_TST_D7_beta	TST_D7	Mtb	2.54375	All TCRs	beta	downsampled
WH0194_TST_D7_beta	TST_D7	Mtb	0.99375	All TCRs	beta	downsampled
WH0196_TST_D7_beta	TST_D7	Mtb	2.90625	All TCRs	beta	downsampled
WH0199_TST_D7_beta	TST_D7	Mtb	2.8875	All TCRs	beta	downsampled
WH0200_TST_D7_beta	TST_D7	Mtb	1.425	All TCRs	beta	downsampled
WH0210_TST_D7_beta	TST_D7	Mtb	4.85	All TCRs	beta	downsampled
WH0215_TST_D7_beta	TST_D7	Mtb	1.2625	All TCRs	beta	downsampled
WH0220_TST_D7_beta	TST_D7	Mtb	2.20625	All TCRs	beta	downsampled
WH0223_TST_D7_beta	TST_D7	Mtb	4.45	All TCRs	beta	downsampled
WH0224_TST_D7_beta	TST_D7	Mtb	2.16875	All TCRs	beta	downsampled
WH0228_TST_D7_beta	TST_D7	Mtb	1.9875	All TCRs	beta	downsampled
WH0229_TST_D7_beta	TST_D7	Mtb	5.475	All TCRs	beta	downsampled
LAT01_Blood_beta	Blood	CMV	1.07433	Expanded TCRs	beta	downsampled
LAT16_Blood_beta	Blood	CMV	1.22507	Expanded TCRs	beta	downsampled
RBM030_Blood_beta	Blood	CMV	1.26363	Expanded TCRs	beta	downsampled
RBM043_Blood_beta	Blood	CMV	0.820896	Expanded TCRs	beta	downsampled
RBM046_Blood_beta	Blood	CMV	1.62235	Expanded TCRs	beta	downsampled
RBM047_Blood_beta	Blood	CMV	0.534869	Expanded TCRs	beta	downsampled
RBM049_Blood_beta	Blood	CMV	1.2	Expanded TCRs	beta	downsampled
RBM054_Blood_beta	Blood	CMV	1.68878	Expanded TCRs	beta	downsampled
RBM068_Blood_beta	Blood	CMV	0.446429	Expanded TCRs	beta	downsampled
RBM075_Blood_beta	Blood	CMV	2.65168	Expanded TCRs	beta	downsampled
RBM077_Blood_beta	Blood	CMV	1.34415	Expanded TCRs	beta	downsampled
RBM083_Blood_beta	Blood	CMV	1.46939	Expanded TCRs	beta	downsampled
RF0009_Blood_beta	Blood	CMV	1.11027	Expanded TCRs	beta	downsampled
WH0006_Blood_beta	Blood	CMV	1.03567	Expanded TCRs	beta	downsampled
WH0007_Blood_beta	Blood	CMV	1.3394	Expanded TCRs	beta	downsampled
WH0008_Blood_beta	Blood	CMV	0.960809	Expanded TCRs	beta	downsampled
WH0014_Blood_beta	Blood	CMV	0.401606	Expanded TCRs	beta	downsampled
WH0015_Blood_beta	Blood	CMV	0.798669	Expanded TCRs	beta	downsampled
WH0016_Blood_beta	Blood	CMV	1.49959	Expanded TCRs	beta	downsampled
WH0020_Blood_beta	Blood	CMV	2.20211	Expanded TCRs	beta	downsampled
LAT01_TST_D2_beta	TST_D2	CMV	2.51924	Expanded TCRs	beta	downsampled
LAT16_TST_D2_beta	TST_D2	CMV	0.696629	Expanded TCRs	beta	downsampled
RBM030_TST_D2_beta	TST_D2	CMV	1.77262	Expanded TCRs	beta	downsampled
RBM047_TST_D2_beta	TST_D2	CMV	1.44875	Expanded TCRs	beta	downsampled
RBM049_TST_D2_beta	TST_D2	CMV	2.06443	Expanded TCRs	beta	downsampled
RBM054_TST_D2_beta	TST_D2	CMV	0.852273	Expanded TCRs	beta	downsampled
RBM068_TST_D2_beta	TST_D2	CMV	0.789249	Expanded TCRs	beta	downsampled
RBM083_TST_D2_beta	TST_D2	CMV	1.46405	Expanded TCRs	beta	downsampled
RF0009_TST_D2_beta	TST_D2	CMV	1.26216	Expanded TCRs	beta	downsampled
WH0006_TST_D2_beta	TST_D2	CMV	1.72302	Expanded TCRs	beta	downsampled
WH0007_TST_D2_beta	TST_D2	CMV	1.40845	Expanded TCRs	beta	downsampled
WH0008_TST_D2_beta	TST_D2	CMV	1.49507	Expanded TCRs	beta	downsampled
WH0014_TST_D2_beta	TST_D2	CMV	1.37195	Expanded TCRs	beta	downsampled
WH0015_TST_D2_beta	TST_D2	CMV	1.42874	Expanded TCRs	beta	downsampled
WH0016_TST_D2_beta	TST_D2	CMV	1.15138	Expanded TCRs	beta	downsampled
WH0020_TST_D2_beta	TST_D2	CMV	1.8378	Expanded TCRs	beta	downsampled
BH0046_TST_D7_beta	TST_D7	CMV	0.400104	Expanded TCRs	beta	downsampled
BH0047_TST_D7_beta	TST_D7	CMV	0.274725	Expanded TCRs	beta	downsampled
BH0049_TST_D7_beta	TST_D7	CMV	0.979713	Expanded TCRs	beta	downsampled
BH0051_TST_D7_beta	TST_D7	CMV	1.32743	Expanded TCRs	beta	downsampled
BH0054_TST_D7_beta	TST_D7	CMV	1.79447	Expanded TCRs	beta	downsampled
BH0059_TST_D7_beta	TST_D7	CMV	1.25053	Expanded TCRs	beta	downsampled
BH0074_TST_D7_beta	TST_D7	CMV	1.47225	Expanded TCRs	beta	downsampled
BH0085_TST_D7_beta	TST_D7	CMV	0.349135	Expanded TCRs	beta	downsampled
BH0087_TST_D7_beta	TST_D7	CMV	0.228005	Expanded TCRs	beta	downsampled
BH0093_TST_D7_beta	TST_D7	CMV	1.01538	Expanded TCRs	beta	downsampled
BH0094_TST_D7_beta	TST_D7	CMV	1.84134	Expanded TCRs	beta	downsampled
BH0097_TST_D7_beta	TST_D7	CMV	0.207273	Expanded TCRs	beta	downsampled
BH0098_TST_D7_beta	TST_D7	CMV	0.769395	Expanded TCRs	beta	downsampled
BH0100_TST_D7_beta	TST_D7	CMV	0.32937	Expanded TCRs	beta	downsampled
BH0108_TST_D7_beta	TST_D7	CMV	2.317	Expanded TCRs	beta	downsampled
BH0112_TST_D7_beta	TST_D7	CMV	0.433412	Expanded TCRs	beta	downsampled
BH0119_TST_D7_beta	TST_D7	CMV	0.204449	Expanded TCRs	beta	downsampled
BH0124_TST_D7_beta	TST_D7	CMV	1.49512	Expanded TCRs	beta	downsampled
BH0129_TST_D7_beta	TST_D7	CMV	1.02669	Expanded TCRs	beta	downsampled
BH0131_TST_D7_beta	TST_D7	CMV	1.46721	Expanded TCRs	beta	downsampled
BH0145_TST_D7_beta	TST_D7	CMV	0.706612	Expanded TCRs	beta	downsampled
BH0147_TST_D7_beta	TST_D7	CMV	0.169722	Expanded TCRs	beta	downsampled
BH0160_TST_D7_beta	TST_D7	CMV	0.262448	Expanded TCRs	beta	downsampled
BH0161_TST_D7_beta	TST_D7	CMV	0.834759	Expanded TCRs	beta	downsampled
BH0162_TST_D7_beta	TST_D7	CMV	0.767552	Expanded TCRs	beta	downsampled
BH0163_TST_D7_beta	TST_D7	CMV	0.589459	Expanded TCRs	beta	downsampled
BH0164_TST_D7_beta	TST_D7	CMV	0.646726	Expanded TCRs	beta	downsampled
BH0175_TST_D7_beta	TST_D7	CMV	1.42846	Expanded TCRs	beta	downsampled
HM0091_TST_D7_beta	TST_D7	CMV	0.878026	Expanded TCRs	beta	downsampled
HM0096_TST_D7_beta	TST_D7	CMV	1.01887	Expanded TCRs	beta	downsampled
HM0106_TST_D7_beta	TST_D7	CMV	1.47657	Expanded TCRs	beta	downsampled
HM0107_TST_D7_beta	TST_D7	CMV	0.451585	Expanded TCRs	beta	downsampled
HM0141_TST_D7_beta	TST_D7	CMV	0.237442	Expanded TCRs	beta	downsampled
LAT01_TST_D7_beta	TST_D7	CMV	0.860585	Expanded TCRs	beta	downsampled
LAT16_TST_D7_beta	TST_D7	CMV	0.467334	Expanded TCRs	beta	downsampled
NM0041_TST_D7_beta	TST_D7	CMV	1.50736	Expanded TCRs	beta	downsampled
NM0113_TST_D7_beta	TST_D7	CMV	1.81755	Expanded TCRs	beta	downsampled
NM0126_TST_D7_beta	TST_D7	CMV	0.741985	Expanded TCRs	beta	downsampled
NM0136_TST_D7_beta	TST_D7	CMV	1.41124	Expanded TCRs	beta	downsampled
NM0146_TST_D7_beta	TST_D7	CMV	0.64852	Expanded TCRs	beta	downsampled
NM0155_TST_D7_beta	TST_D7	CMV	0.230967	Expanded TCRs	beta	downsampled
NM0169_TST_D7_beta	TST_D7	CMV	0.499922	Expanded TCRs	beta	downsampled
NM0221_TST_D7_beta	TST_D7	CMV	0.730795	Expanded TCRs	beta	downsampled
RF0009_TST_D7_beta	TST_D7	CMV	0.301432	Expanded TCRs	beta	downsampled
RF0032_TST_D7_beta	TST_D7	CMV	0.821772	Expanded TCRs	beta	downsampled
RF0034_TST_D7_beta	TST_D7	CMV	1.05148	Expanded TCRs	beta	downsampled
RF0053_TST_D7_beta	TST_D7	CMV	0.282679	Expanded TCRs	beta	downsampled
RF0058_TST_D7_beta	TST_D7	CMV	1.59359	Expanded TCRs	beta	downsampled
RF0078_TST_D7_beta	TST_D7	CMV	0.46995	Expanded TCRs	beta	downsampled
RF0081_TST_D7_beta	TST_D7	CMV	1.03132	Expanded TCRs	beta	downsampled
RF0173_TST_D7_beta	TST_D7	CMV	0.149734	Expanded TCRs	beta	downsampled
WH0001_TST_D7_beta	TST_D7	CMV	0.829031	Expanded TCRs	beta	downsampled
WH0006_TST_D7_beta	TST_D7	CMV	0.203799	Expanded TCRs	beta	downsampled
WH0007_TST_D7_beta	TST_D7	CMV	0.270427	Expanded TCRs	beta	downsampled
WH0008_TST_D7_beta	TST_D7	CMV	0.584743	Expanded TCRs	beta	downsampled
WH0011_TST_D7_beta	TST_D7	CMV	0.385642	Expanded TCRs	beta	downsampled
WH0012_TST_D7_beta	TST_D7	CMV	0.571992	Expanded TCRs	beta	downsampled
WH0014_TST_D7_beta	TST_D7	CMV	1.37394	Expanded TCRs	beta	downsampled
WH0015_TST_D7_beta	TST_D7	CMV	2.99564	Expanded TCRs	beta	downsampled
WH0016_TST_D7_beta	TST_D7	CMV	0.861119	Expanded TCRs	beta	downsampled
WH0017_TST_D7_beta	TST_D7	CMV	0.470514	Expanded TCRs	beta	downsampled
WH0020_TST_D7_beta	TST_D7	CMV	1.38239	Expanded TCRs	beta	downsampled
WH0035_TST_D7_beta	TST_D7	CMV	0.799674	Expanded TCRs	beta	downsampled
WH0040_TST_D7_beta	TST_D7	CMV	0.80254	Expanded TCRs	beta	downsampled
WH0043_TST_D7_beta	TST_D7	CMV	1.05734	Expanded TCRs	beta	downsampled
WH0045_TST_D7_beta	TST_D7	CMV	0.780515	Expanded TCRs	beta	downsampled
WH0062_TST_D7_beta	TST_D7	CMV	1.19661	Expanded TCRs	beta	downsampled
WH0075_TST_D7_beta	TST_D7	CMV	0.512636	Expanded TCRs	beta	downsampled
WH0076_TST_D7_beta	TST_D7	CMV	1.97484	Expanded TCRs	beta	downsampled
WH0077_TST_D7_beta	TST_D7	CMV	0.551391	Expanded TCRs	beta	downsampled
WH0080_TST_D7_beta	TST_D7	CMV	0.424305	Expanded TCRs	beta	downsampled
WH0082_TST_D7_beta	TST_D7	CMV	1.53052	Expanded TCRs	beta	downsampled
WH0083_TST_D7_beta	TST_D7	CMV	1.97767	Expanded TCRs	beta	downsampled
WH0084_TST_D7_beta	TST_D7	CMV	0.267057	Expanded TCRs	beta	downsampled
WH0086_TST_D7_beta	TST_D7	CMV	1.30262	Expanded TCRs	beta	downsampled
WH0088_TST_D7_beta	TST_D7	CMV	0.217687	Expanded TCRs	beta	downsampled
WH0089_TST_D7_beta	TST_D7	CMV	0.328461	Expanded TCRs	beta	downsampled
WH0090_TST_D7_beta	TST_D7	CMV	1.39635	Expanded TCRs	beta	downsampled
WH0102_TST_D7_beta	TST_D7	CMV	0.561535	Expanded TCRs	beta	downsampled
WH0110_TST_D7_beta	TST_D7	CMV	1.34151	Expanded TCRs	beta	downsampled
WH0111_TST_D7_beta	TST_D7	CMV	1.05426	Expanded TCRs	beta	downsampled
WH0115_TST_D7_beta	TST_D7	CMV	1.20864	Expanded TCRs	beta	downsampled
WH0116_TST_D7_beta	TST_D7	CMV	2.20249	Expanded TCRs	beta	downsampled
WH0118_TST_D7_beta	TST_D7	CMV	0.300633	Expanded TCRs	beta	downsampled
WH0120_TST_D7_beta	TST_D7	CMV	1.66386	Expanded TCRs	beta	downsampled
WH0121_TST_D7_beta	TST_D7	CMV	0.458268	Expanded TCRs	beta	downsampled
WH0122_TST_D7_beta	TST_D7	CMV	1.09133	Expanded TCRs	beta	downsampled
WH0130_TST_D7_beta	TST_D7	CMV	0.433609	Expanded TCRs	beta	downsampled
WH0134_TST_D7_beta	TST_D7	CMV	0.747228	Expanded TCRs	beta	downsampled
WH0139_TST_D7_beta	TST_D7	CMV	0.279395	Expanded TCRs	beta	downsampled
WH0140_TST_D7_beta	TST_D7	CMV	0.368745	Expanded TCRs	beta	downsampled
WH0142_TST_D7_beta	TST_D7	CMV	0.276516	Expanded TCRs	beta	downsampled
WH0144_TST_D7_beta	TST_D7	CMV	1.10171	Expanded TCRs	beta	downsampled
WH0149_TST_D7_beta	TST_D7	CMV	1.0398	Expanded TCRs	beta	downsampled
WH0150_TST_D7_beta	TST_D7	CMV	0.373778	Expanded TCRs	beta	downsampled
WH0152_TST_D7_beta	TST_D7	CMV	1.26508	Expanded TCRs	beta	downsampled
WH0154_TST_D7_beta	TST_D7	CMV	0.146016	Expanded TCRs	beta	downsampled
WH0156_TST_D7_beta	TST_D7	CMV	0.989259	Expanded TCRs	beta	downsampled
WH0157_TST_D7_beta	TST_D7	CMV	0.215208	Expanded TCRs	beta	downsampled
WH0159_TST_D7_beta	TST_D7	CMV	0.383142	Expanded TCRs	beta	downsampled
WH0165_TST_D7_beta	TST_D7	CMV	0.228526	Expanded TCRs	beta	downsampled
WH0166_TST_D7_beta	TST_D7	CMV	0.854552	Expanded TCRs	beta	downsampled
WH0167_TST_D7_beta	TST_D7	CMV	1.15728	Expanded TCRs	beta	downsampled
WH0168_TST_D7_beta	TST_D7	CMV	3.24172	Expanded TCRs	beta	downsampled
WH0170_TST_D7_beta	TST_D7	CMV	2.9158	Expanded TCRs	beta	downsampled
WH0176_TST_D7_beta	TST_D7	CMV	0.689902	Expanded TCRs	beta	downsampled
WH0177_TST_D7_beta	TST_D7	CMV	2.39107	Expanded TCRs	beta	downsampled
WH0181_TST_D7_beta	TST_D7	CMV	1.37008	Expanded TCRs	beta	downsampled
WH0182_TST_D7_beta	TST_D7	CMV	0.326305	Expanded TCRs	beta	downsampled
WH0183_TST_D7_beta	TST_D7	CMV	0.664562	Expanded TCRs	beta	downsampled
WH0184_TST_D7_beta	TST_D7	CMV	0.609944	Expanded TCRs	beta	downsampled
WH0185_TST_D7_beta	TST_D7	CMV	0.517837	Expanded TCRs	beta	downsampled
WH0186_TST_D7_beta	TST_D7	CMV	0.172945	Expanded TCRs	beta	downsampled
WH0187_TST_D7_beta	TST_D7	CMV	0.276014	Expanded TCRs	beta	downsampled
WH0188_TST_D7_beta	TST_D7	CMV	0.830299	Expanded TCRs	beta	downsampled
WH0191_TST_D7_beta	TST_D7	CMV	0.678076	Expanded TCRs	beta	downsampled
WH0193_TST_D7_beta	TST_D7	CMV	0.205462	Expanded TCRs	beta	downsampled
WH0194_TST_D7_beta	TST_D7	CMV	0.576967	Expanded TCRs	beta	downsampled
WH0196_TST_D7_beta	TST_D7	CMV	0.494576	Expanded TCRs	beta	downsampled
WH0199_TST_D7_beta	TST_D7	CMV	1.31075	Expanded TCRs	beta	downsampled
WH0200_TST_D7_beta	TST_D7	CMV	1.54408	Expanded TCRs	beta	downsampled
WH0210_TST_D7_beta	TST_D7	CMV	0.63659	Expanded TCRs	beta	downsampled
WH0215_TST_D7_beta	TST_D7	CMV	0.681933	Expanded TCRs	beta	downsampled
WH0220_TST_D7_beta	TST_D7	CMV	0.90422	Expanded TCRs	beta	downsampled
WH0223_TST_D7_beta	TST_D7	CMV	0.15222	Expanded TCRs	beta	downsampled
WH0224_TST_D7_beta	TST_D7	CMV	0.564972	Expanded TCRs	beta	downsampled
WH0228_TST_D7_beta	TST_D7	CMV	2.3526	Expanded TCRs	beta	downsampled
WH0229_TST_D7_beta	TST_D7	CMV	1.86958	Expanded TCRs	beta	downsampled
LAT01_Blood_beta	Blood	EBV	0.058072	Expanded TCRs	beta	downsampled
LAT16_Blood_beta	Blood	EBV	0.282708	Expanded TCRs	beta	downsampled
RBM030_Blood_beta	Blood	EBV	0.099108	Expanded TCRs	beta	downsampled
RBM043_Blood_beta	Blood	EBV	0.149254	Expanded TCRs	beta	downsampled
RBM046_Blood_beta	Blood	EBV	0.811176	Expanded TCRs	beta	downsampled
RBM047_Blood_beta	Blood	EBV	0.226291	Expanded TCRs	beta	downsampled
RBM049_Blood_beta	Blood	EBV	0.8	Expanded TCRs	beta	downsampled
RBM054_Blood_beta	Blood	EBV	0.430812	Expanded TCRs	beta	downsampled
RBM068_Blood_beta	Blood	EBV	0.78125	Expanded TCRs	beta	downsampled
RBM075_Blood_beta	Blood	EBV	0.86975	Expanded TCRs	beta	downsampled
RBM077_Blood_beta	Blood	EBV	0.811124	Expanded TCRs	beta	downsampled
RBM083_Blood_beta	Blood	EBV	1.01224	Expanded TCRs	beta	downsampled
RF0009_Blood_beta	Blood	EBV	0.0504668	Expanded TCRs	beta	downsampled
WH0006_Blood_beta	Blood	EBV	0.0920598	Expanded TCRs	beta	downsampled
WH0007_Blood_beta	Blood	EBV	1.23831	Expanded TCRs	beta	downsampled
WH0008_Blood_beta	Blood	EBV	0.353982	Expanded TCRs	beta	downsampled
WH0014_Blood_beta	Blood	EBV	0.180723	Expanded TCRs	beta	downsampled
WH0015_Blood_beta	Blood	EBV	6.70549	Expanded TCRs	beta	downsampled
WH0016_Blood_beta	Blood	EBV	0.5341	Expanded TCRs	beta	downsampled
WH0020_Blood_beta	Blood	EBV	1.52338	Expanded TCRs	beta	downsampled
LAT01_TST_D2_beta	TST_D2	EBV	0.242437	Expanded TCRs	beta	downsampled
LAT16_TST_D2_beta	TST_D2	EBV	0.393258	Expanded TCRs	beta	downsampled
RBM030_TST_D2_beta	TST_D2	EBV	0.306544	Expanded TCRs	beta	downsampled
RBM047_TST_D2_beta	TST_D2	EBV	0.893396	Expanded TCRs	beta	downsampled
RBM049_TST_D2_beta	TST_D2	EBV	1.18343	Expanded TCRs	beta	downsampled
RBM054_TST_D2_beta	TST_D2	EBV	0.392316	Expanded TCRs	beta	downsampled
RBM068_TST_D2_beta	TST_D2	EBV	0.970563	Expanded TCRs	beta	downsampled
RBM083_TST_D2_beta	TST_D2	EBV	0.553085	Expanded TCRs	beta	downsampled
RF0009_TST_D2_beta	TST_D2	EBV	0.236655	Expanded TCRs	beta	downsampled
WH0006_TST_D2_beta	TST_D2	EBV	0.349786	Expanded TCRs	beta	downsampled
WH0007_TST_D2_beta	TST_D2	EBV	1.2989	Expanded TCRs	beta	downsampled
WH0008_TST_D2_beta	TST_D2	EBV	0.524044	Expanded TCRs	beta	downsampled
WH0014_TST_D2_beta	TST_D2	EBV	0.381098	Expanded TCRs	beta	downsampled
WH0015_TST_D2_beta	TST_D2	EBV	6.502	Expanded TCRs	beta	downsampled
WH0016_TST_D2_beta	TST_D2	EBV	0.392516	Expanded TCRs	beta	downsampled
WH0020_TST_D2_beta	TST_D2	EBV	1.44653	Expanded TCRs	beta	downsampled
BH0046_TST_D7_beta	TST_D7	EBV	0.71323	Expanded TCRs	beta	downsampled
BH0047_TST_D7_beta	TST_D7	EBV	0.221553	Expanded TCRs	beta	downsampled
BH0049_TST_D7_beta	TST_D7	EBV	0.0395844	Expanded TCRs	beta	downsampled
BH0051_TST_D7_beta	TST_D7	EBV	0.0694083	Expanded TCRs	beta	downsampled
BH0054_TST_D7_beta	TST_D7	EBV	0.196117	Expanded TCRs	beta	downsampled
BH0059_TST_D7_beta	TST_D7	EBV	0.0420345	Expanded TCRs	beta	downsampled
BH0074_TST_D7_beta	TST_D7	EBV	0.504479	Expanded TCRs	beta	downsampled
BH0085_TST_D7_beta	TST_D7	EBV	0.186205	Expanded TCRs	beta	downsampled
BH0087_TST_D7_beta	TST_D7	EBV	0.196556	Expanded TCRs	beta	downsampled
BH0093_TST_D7_beta	TST_D7	EBV	0.130769	Expanded TCRs	beta	downsampled
BH0094_TST_D7_beta	TST_D7	EBV	0	Expanded TCRs	beta	downsampled
BH0097_TST_D7_beta	TST_D7	EBV	0.169587	Expanded TCRs	beta	downsampled
BH0098_TST_D7_beta	TST_D7	EBV	0.128233	Expanded TCRs	beta	downsampled
BH0100_TST_D7_beta	TST_D7	EBV	0.666774	Expanded TCRs	beta	downsampled
BH0108_TST_D7_beta	TST_D7	EBV	0.197374	Expanded TCRs	beta	downsampled
BH0112_TST_D7_beta	TST_D7	EBV	0.167455	Expanded TCRs	beta	downsampled
BH0119_TST_D7_beta	TST_D7	EBV	0.0245339	Expanded TCRs	beta	downsampled
BH0124_TST_D7_beta	TST_D7	EBV	1.09399	Expanded TCRs	beta	downsampled
BH0129_TST_D7_beta	TST_D7	EBV	0.49868	Expanded TCRs	beta	downsampled
BH0131_TST_D7_beta	TST_D7	EBV	0.864995	Expanded TCRs	beta	downsampled
BH0145_TST_D7_beta	TST_D7	EBV	0.0648929	Expanded TCRs	beta	downsampled
BH0147_TST_D7_beta	TST_D7	EBV	0.0594026	Expanded TCRs	beta	downsampled
BH0160_TST_D7_beta	TST_D7	EBV	0.233287	Expanded TCRs	beta	downsampled
BH0161_TST_D7_beta	TST_D7	EBV	0.889497	Expanded TCRs	beta	downsampled
BH0162_TST_D7_beta	TST_D7	EBV	0.225336	Expanded TCRs	beta	downsampled
BH0163_TST_D7_beta	TST_D7	EBV	0.194175	Expanded TCRs	beta	downsampled
BH0164_TST_D7_beta	TST_D7	EBV	0.0909458	Expanded TCRs	beta	downsampled
BH0175_TST_D7_beta	TST_D7	EBV	0.121743	Expanded TCRs	beta	downsampled
HM0091_TST_D7_beta	TST_D7	EBV	0.110742	Expanded TCRs	beta	downsampled
HM0096_TST_D7_beta	TST_D7	EBV	0	Expanded TCRs	beta	downsampled
HM0106_TST_D7_beta	TST_D7	EBV	0.186025	Expanded TCRs	beta	downsampled
HM0107_TST_D7_beta	TST_D7	EBV	0.251845	Expanded TCRs	beta	downsampled
HM0141_TST_D7_beta	TST_D7	EBV	0.0816205	Expanded TCRs	beta	downsampled
LAT01_TST_D7_beta	TST_D7	EBV	0	Expanded TCRs	beta	downsampled
LAT16_TST_D7_beta	TST_D7	EBV	0.190749	Expanded TCRs	beta	downsampled
NM0041_TST_D7_beta	TST_D7	EBV	0.198645	Expanded TCRs	beta	downsampled
NM0113_TST_D7_beta	TST_D7	EBV	0.0786438	Expanded TCRs	beta	downsampled
NM0126_TST_D7_beta	TST_D7	EBV	0.181996	Expanded TCRs	beta	downsampled
NM0136_TST_D7_beta	TST_D7	EBV	0.377528	Expanded TCRs	beta	downsampled
NM0146_TST_D7_beta	TST_D7	EBV	0.0639386	Expanded TCRs	beta	downsampled
NM0155_TST_D7_beta	TST_D7	EBV	0.0171086	Expanded TCRs	beta	downsampled
NM0169_TST_D7_beta	TST_D7	EBV	0.164037	Expanded TCRs	beta	downsampled
NM0221_TST_D7_beta	TST_D7	EBV	0.0169952	Expanded TCRs	beta	downsampled
RF0009_TST_D7_beta	TST_D7	EBV	0.075358	Expanded TCRs	beta	downsampled
RF0032_TST_D7_beta	TST_D7	EBV	0.0853789	Expanded TCRs	beta	downsampled
RF0034_TST_D7_beta	TST_D7	EBV	0.466224	Expanded TCRs	beta	downsampled
RF0053_TST_D7_beta	TST_D7	EBV	0.243688	Expanded TCRs	beta	downsampled
RF0058_TST_D7_beta	TST_D7	EBV	1.35603	Expanded TCRs	beta	downsampled
RF0078_TST_D7_beta	TST_D7	EBV	0.39765	Expanded TCRs	beta	downsampled
RF0081_TST_D7_beta	TST_D7	EBV	0.238732	Expanded TCRs	beta	downsampled
RF0173_TST_D7_beta	TST_D7	EBV	0.119787	Expanded TCRs	beta	downsampled
WH0001_TST_D7_beta	TST_D7	EBV	0.167261	Expanded TCRs	beta	downsampled
WH0006_TST_D7_beta	TST_D7	EBV	0.163039	Expanded TCRs	beta	downsampled
WH0007_TST_D7_beta	TST_D7	EBV	0.801623	Expanded TCRs	beta	downsampled
WH0008_TST_D7_beta	TST_D7	EBV	0.260885	Expanded TCRs	beta	downsampled
WH0011_TST_D7_beta	TST_D7	EBV	0.0692178	Expanded TCRs	beta	downsampled
WH0012_TST_D7_beta	TST_D7	EBV	0.266272	Expanded TCRs	beta	downsampled
WH0014_TST_D7_beta	TST_D7	EBV	0.403536	Expanded TCRs	beta	downsampled
WH0015_TST_D7_beta	TST_D7	EBV	3.05381	Expanded TCRs	beta	downsampled
WH0016_TST_D7_beta	TST_D7	EBV	0.140182	Expanded TCRs	beta	downsampled
WH0017_TST_D7_beta	TST_D7	EBV	0.0392095	Expanded TCRs	beta	downsampled
WH0020_TST_D7_beta	TST_D7	EBV	1.26042	Expanded TCRs	beta	downsampled
WH0035_TST_D7_beta	TST_D7	EBV	0.0326397	Expanded TCRs	beta	downsampled
WH0040_TST_D7_beta	TST_D7	EBV	0.0352765	Expanded TCRs	beta	downsampled
WH0043_TST_D7_beta	TST_D7	EBV	0.0171925	Expanded TCRs	beta	downsampled
WH0045_TST_D7_beta	TST_D7	EBV	0.150461	Expanded TCRs	beta	downsampled
WH0062_TST_D7_beta	TST_D7	EBV	0.104813	Expanded TCRs	beta	downsampled
WH0075_TST_D7_beta	TST_D7	EBV	0.0179872	Expanded TCRs	beta	downsampled
WH0076_TST_D7_beta	TST_D7	EBV	2.09658	Expanded TCRs	beta	downsampled
WH0077_TST_D7_beta	TST_D7	EBV	0.34462	Expanded TCRs	beta	downsampled
WH0080_TST_D7_beta	TST_D7	EBV	0.15211	Expanded TCRs	beta	downsampled
WH0082_TST_D7_beta	TST_D7	EBV	0.157425	Expanded TCRs	beta	downsampled
WH0083_TST_D7_beta	TST_D7	EBV	0.316428	Expanded TCRs	beta	downsampled
WH0084_TST_D7_beta	TST_D7	EBV	0.0775327	Expanded TCRs	beta	downsampled
WH0086_TST_D7_beta	TST_D7	EBV	1.84537	Expanded TCRs	beta	downsampled
WH0088_TST_D7_beta	TST_D7	EBV	0	Expanded TCRs	beta	downsampled
WH0089_TST_D7_beta	TST_D7	EBV	0.0574807	Expanded TCRs	beta	downsampled
WH0090_TST_D7_beta	TST_D7	EBV	0.0690502	Expanded TCRs	beta	downsampled
WH0102_TST_D7_beta	TST_D7	EBV	0.756512	Expanded TCRs	beta	downsampled
WH0110_TST_D7_beta	TST_D7	EBV	0.997955	Expanded TCRs	beta	downsampled
WH0111_TST_D7_beta	TST_D7	EBV	0.0908843	Expanded TCRs	beta	downsampled
WH0115_TST_D7_beta	TST_D7	EBV	0.0166708	Expanded TCRs	beta	downsampled
WH0116_TST_D7_beta	TST_D7	EBV	0.0512208	Expanded TCRs	beta	downsampled
WH0118_TST_D7_beta	TST_D7	EBV	0.134494	Expanded TCRs	beta	downsampled
WH0120_TST_D7_beta	TST_D7	EBV	0.231676	Expanded TCRs	beta	downsampled
WH0121_TST_D7_beta	TST_D7	EBV	0.0292512	Expanded TCRs	beta	downsampled
WH0122_TST_D7_beta	TST_D7	EBV	0.143596	Expanded TCRs	beta	downsampled
WH0130_TST_D7_beta	TST_D7	EBV	0.0409065	Expanded TCRs	beta	downsampled
WH0134_TST_D7_beta	TST_D7	EBV	0.642777	Expanded TCRs	beta	downsampled
WH0139_TST_D7_beta	TST_D7	EBV	0.0543267	Expanded TCRs	beta	downsampled
WH0140_TST_D7_beta	TST_D7	EBV	0.158033	Expanded TCRs	beta	downsampled
WH0142_TST_D7_beta	TST_D7	EBV	0.0592534	Expanded TCRs	beta	downsampled
WH0144_TST_D7_beta	TST_D7	EBV	0.65906	Expanded TCRs	beta	downsampled
WH0149_TST_D7_beta	TST_D7	EBV	0.0717103	Expanded TCRs	beta	downsampled
WH0150_TST_D7_beta	TST_D7	EBV	0.0766724	Expanded TCRs	beta	downsampled
WH0152_TST_D7_beta	TST_D7	EBV	0.696283	Expanded TCRs	beta	downsampled
WH0154_TST_D7_beta	TST_D7	EBV	0.292032	Expanded TCRs	beta	downsampled
WH0156_TST_D7_beta	TST_D7	EBV	0.600622	Expanded TCRs	beta	downsampled
WH0157_TST_D7_beta	TST_D7	EBV	0.0913004	Expanded TCRs	beta	downsampled
WH0159_TST_D7_beta	TST_D7	EBV	0.063857	Expanded TCRs	beta	downsampled
WH0165_TST_D7_beta	TST_D7	EBV	0	Expanded TCRs	beta	downsampled
WH0166_TST_D7_beta	TST_D7	EBV	0.191838	Expanded TCRs	beta	downsampled
WH0167_TST_D7_beta	TST_D7	EBV	0.434951	Expanded TCRs	beta	downsampled
WH0168_TST_D7_beta	TST_D7	EBV	0.622533	Expanded TCRs	beta	downsampled
WH0170_TST_D7_beta	TST_D7	EBV	1.00655	Expanded TCRs	beta	downsampled
WH0176_TST_D7_beta	TST_D7	EBV	0.0985575	Expanded TCRs	beta	downsampled
WH0177_TST_D7_beta	TST_D7	EBV	0.516168	Expanded TCRs	beta	downsampled
WH0181_TST_D7_beta	TST_D7	EBV	1.46567	Expanded TCRs	beta	downsampled
WH0182_TST_D7_beta	TST_D7	EBV	0.100402	Expanded TCRs	beta	downsampled
WH0183_TST_D7_beta	TST_D7	EBV	0.581492	Expanded TCRs	beta	downsampled
WH0184_TST_D7_beta	TST_D7	EBV	0.525015	Expanded TCRs	beta	downsampled
WH0185_TST_D7_beta	TST_D7	EBV	0.568182	Expanded TCRs	beta	downsampled
WH0186_TST_D7_beta	TST_D7	EBV	0.308294	Expanded TCRs	beta	downsampled
WH0187_TST_D7_beta	TST_D7	EBV	0.0414022	Expanded TCRs	beta	downsampled
WH0188_TST_D7_beta	TST_D7	EBV	0.182083	Expanded TCRs	beta	downsampled
WH0191_TST_D7_beta	TST_D7	EBV	0.0887956	Expanded TCRs	beta	downsampled
WH0193_TST_D7_beta	TST_D7	EBV	0.0770482	Expanded TCRs	beta	downsampled
WH0194_TST_D7_beta	TST_D7	EBV	0.546196	Expanded TCRs	beta	downsampled
WH0196_TST_D7_beta	TST_D7	EBV	0	Expanded TCRs	beta	downsampled
WH0199_TST_D7_beta	TST_D7	EBV	0.43054	Expanded TCRs	beta	downsampled
WH0200_TST_D7_beta	TST_D7	EBV	0.0747136	Expanded TCRs	beta	downsampled
WH0210_TST_D7_beta	TST_D7	EBV	0.0738075	Expanded TCRs	beta	downsampled
WH0215_TST_D7_beta	TST_D7	EBV	0.176797	Expanded TCRs	beta	downsampled
WH0220_TST_D7_beta	TST_D7	EBV	0.274615	Expanded TCRs	beta	downsampled
WH0223_TST_D7_beta	TST_D7	EBV	0.0422833	Expanded TCRs	beta	downsampled
WH0224_TST_D7_beta	TST_D7	EBV	0.0287274	Expanded TCRs	beta	downsampled
WH0228_TST_D7_beta	TST_D7	EBV	0.195236	Expanded TCRs	beta	downsampled
WH0229_TST_D7_beta	TST_D7	EBV	0.126445	Expanded TCRs	beta	downsampled
LAT01_Blood_beta	Blood	Mtb	3.45528	Expanded TCRs	beta	downsampled
LAT16_Blood_beta	Blood	Mtb	1.13083	Expanded TCRs	beta	downsampled
RBM030_Blood_beta	Blood	Mtb	1.8335	Expanded TCRs	beta	downsampled
RBM043_Blood_beta	Blood	Mtb	1.24378	Expanded TCRs	beta	downsampled
RBM046_Blood_beta	Blood	Mtb	3.2447	Expanded TCRs	beta	downsampled
RBM047_Blood_beta	Blood	Mtb	1.91319	Expanded TCRs	beta	downsampled
RBM049_Blood_beta	Blood	Mtb	1.75556	Expanded TCRs	beta	downsampled
RBM054_Blood_beta	Blood	Mtb	2.91229	Expanded TCRs	beta	downsampled
RBM068_Blood_beta	Blood	Mtb	0.669643	Expanded TCRs	beta	downsampled
RBM075_Blood_beta	Blood	Mtb	1.29402	Expanded TCRs	beta	downsampled
RBM077_Blood_beta	Blood	Mtb	3.19815	Expanded TCRs	beta	downsampled
RBM083_Blood_beta	Blood	Mtb	1.74694	Expanded TCRs	beta	downsampled
RF0009_Blood_beta	Blood	Mtb	2.59904	Expanded TCRs	beta	downsampled
WH0006_Blood_beta	Blood	Mtb	1.95627	Expanded TCRs	beta	downsampled
WH0007_Blood_beta	Blood	Mtb	3.74021	Expanded TCRs	beta	downsampled
WH0008_Blood_beta	Blood	Mtb	2.2756	Expanded TCRs	beta	downsampled
WH0014_Blood_beta	Blood	Mtb	2.06827	Expanded TCRs	beta	downsampled
WH0015_Blood_beta	Blood	Mtb	1.63062	Expanded TCRs	beta	downsampled
WH0016_Blood_beta	Blood	Mtb	0.944947	Expanded TCRs	beta	downsampled
WH0020_Blood_beta	Blood	Mtb	1.10106	Expanded TCRs	beta	downsampled
LAT01_TST_D2_beta	TST_D2	Mtb	6.36661	Expanded TCRs	beta	downsampled
LAT16_TST_D2_beta	TST_D2	Mtb	0.921348	Expanded TCRs	beta	downsampled
RBM030_TST_D2_beta	TST_D2	Mtb	1.47941	Expanded TCRs	beta	downsampled
RBM047_TST_D2_beta	TST_D2	Mtb	1.24351	Expanded TCRs	beta	downsampled
RBM049_TST_D2_beta	TST_D2	Mtb	1.94609	Expanded TCRs	beta	downsampled
RBM054_TST_D2_beta	TST_D2	Mtb	2.15097	Expanded TCRs	beta	downsampled
RBM068_TST_D2_beta	TST_D2	Mtb	1.36519	Expanded TCRs	beta	downsampled
RBM083_TST_D2_beta	TST_D2	Mtb	1.42067	Expanded TCRs	beta	downsampled
RF0009_TST_D2_beta	TST_D2	Mtb	6.28451	Expanded TCRs	beta	downsampled
WH0006_TST_D2_beta	TST_D2	Mtb	1.63234	Expanded TCRs	beta	downsampled
WH0007_TST_D2_beta	TST_D2	Mtb	1.98748	Expanded TCRs	beta	downsampled
WH0008_TST_D2_beta	TST_D2	Mtb	3.36005	Expanded TCRs	beta	downsampled
WH0014_TST_D2_beta	TST_D2	Mtb	4.7561	Expanded TCRs	beta	downsampled
WH0015_TST_D2_beta	TST_D2	Mtb	2.22787	Expanded TCRs	beta	downsampled
WH0016_TST_D2_beta	TST_D2	Mtb	1.12521	Expanded TCRs	beta	downsampled
WH0020_TST_D2_beta	TST_D2	Mtb	0.841831	Expanded TCRs	beta	downsampled
BH0046_TST_D7_beta	TST_D7	Mtb	2.55719	Expanded TCRs	beta	downsampled
BH0047_TST_D7_beta	TST_D7	Mtb	2.39277	Expanded TCRs	beta	downsampled
BH0049_TST_D7_beta	TST_D7	Mtb	2.59278	Expanded TCRs	beta	downsampled
BH0051_TST_D7_beta	TST_D7	Mtb	5.37047	Expanded TCRs	beta	downsampled
BH0054_TST_D7_beta	TST_D7	Mtb	8.02118	Expanded TCRs	beta	downsampled
BH0059_TST_D7_beta	TST_D7	Mtb	3.00546	Expanded TCRs	beta	downsampled
BH0074_TST_D7_beta	TST_D7	Mtb	2.7386	Expanded TCRs	beta	downsampled
BH0085_TST_D7_beta	TST_D7	Mtb	2.83187	Expanded TCRs	beta	downsampled
BH0087_TST_D7_beta	TST_D7	Mtb	1.45452	Expanded TCRs	beta	downsampled
BH0093_TST_D7_beta	TST_D7	Mtb	4.75385	Expanded TCRs	beta	downsampled
BH0094_TST_D7_beta	TST_D7	Mtb	3.06177	Expanded TCRs	beta	downsampled
BH0097_TST_D7_beta	TST_D7	Mtb	4.12663	Expanded TCRs	beta	downsampled
BH0098_TST_D7_beta	TST_D7	Mtb	1.03655	Expanded TCRs	beta	downsampled
BH0100_TST_D7_beta	TST_D7	Mtb	8.15392	Expanded TCRs	beta	downsampled
BH0108_TST_D7_beta	TST_D7	Mtb	2.686	Expanded TCRs	beta	downsampled
BH0112_TST_D7_beta	TST_D7	Mtb	3.14224	Expanded TCRs	beta	downsampled
BH0119_TST_D7_beta	TST_D7	Mtb	6.41969	Expanded TCRs	beta	downsampled
BH0124_TST_D7_beta	TST_D7	Mtb	1.74127	Expanded TCRs	beta	downsampled
BH0129_TST_D7_beta	TST_D7	Mtb	5.60282	Expanded TCRs	beta	downsampled
BH0131_TST_D7_beta	TST_D7	Mtb	6.2411	Expanded TCRs	beta	downsampled
BH0145_TST_D7_beta	TST_D7	Mtb	2.19194	Expanded TCRs	beta	downsampled
BH0147_TST_D7_beta	TST_D7	Mtb	1.23048	Expanded TCRs	beta	downsampled
BH0160_TST_D7_beta	TST_D7	Mtb	0.750893	Expanded TCRs	beta	downsampled
BH0161_TST_D7_beta	TST_D7	Mtb	0.738967	Expanded TCRs	beta	downsampled
BH0162_TST_D7_beta	TST_D7	Mtb	1.80269	Expanded TCRs	beta	downsampled
BH0163_TST_D7_beta	TST_D7	Mtb	4.61859	Expanded TCRs	beta	downsampled
BH0164_TST_D7_beta	TST_D7	Mtb	2.99111	Expanded TCRs	beta	downsampled
BH0175_TST_D7_beta	TST_D7	Mtb	3.39258	Expanded TCRs	beta	downsampled
HM0091_TST_D7_beta	TST_D7	Mtb	6.92137	Expanded TCRs	beta	downsampled
HM0096_TST_D7_beta	TST_D7	Mtb	2.33897	Expanded TCRs	beta	downsampled
HM0106_TST_D7_beta	TST_D7	Mtb	1.30217	Expanded TCRs	beta	downsampled
HM0107_TST_D7_beta	TST_D7	Mtb	4.90664	Expanded TCRs	beta	downsampled
HM0141_TST_D7_beta	TST_D7	Mtb	2.4412	Expanded TCRs	beta	downsampled
LAT01_TST_D7_beta	TST_D7	Mtb	7.91738	Expanded TCRs	beta	downsampled
LAT16_TST_D7_beta	TST_D7	Mtb	1.03004	Expanded TCRs	beta	downsampled
NM0041_TST_D7_beta	TST_D7	Mtb	3.82099	Expanded TCRs	beta	downsampled
NM0113_TST_D7_beta	TST_D7	Mtb	0.987417	Expanded TCRs	beta	downsampled
NM0126_TST_D7_beta	TST_D7	Mtb	3.26193	Expanded TCRs	beta	downsampled
NM0136_TST_D7_beta	TST_D7	Mtb	6.97528	Expanded TCRs	beta	downsampled
NM0146_TST_D7_beta	TST_D7	Mtb	7.68177	Expanded TCRs	beta	downsampled
NM0155_TST_D7_beta	TST_D7	Mtb	4.08896	Expanded TCRs	beta	downsampled
NM0169_TST_D7_beta	TST_D7	Mtb	6.70208	Expanded TCRs	beta	downsampled
NM0221_TST_D7_beta	TST_D7	Mtb	7.29946	Expanded TCRs	beta	downsampled
RF0009_TST_D7_beta	TST_D7	Mtb	5.8528	Expanded TCRs	beta	downsampled
RF0032_TST_D7_beta	TST_D7	Mtb	1.41942	Expanded TCRs	beta	downsampled
RF0034_TST_D7_beta	TST_D7	Mtb	5.50541	Expanded TCRs	beta	downsampled
RF0053_TST_D7_beta	TST_D7	Mtb	2.9535	Expanded TCRs	beta	downsampled
RF0058_TST_D7_beta	TST_D7	Mtb	1.40552	Expanded TCRs	beta	downsampled
RF0078_TST_D7_beta	TST_D7	Mtb	6.17262	Expanded TCRs	beta	downsampled
RF0081_TST_D7_beta	TST_D7	Mtb	4.38312	Expanded TCRs	beta	downsampled
RF0173_TST_D7_beta	TST_D7	Mtb	1.79681	Expanded TCRs	beta	downsampled
WH0001_TST_D7_beta	TST_D7	Mtb	3.69428	Expanded TCRs	beta	downsampled
WH0006_TST_D7_beta	TST_D7	Mtb	3.17111	Expanded TCRs	beta	downsampled
WH0007_TST_D7_beta	TST_D7	Mtb	2.05718	Expanded TCRs	beta	downsampled
WH0008_TST_D7_beta	TST_D7	Mtb	4.73192	Expanded TCRs	beta	downsampled
WH0011_TST_D7_beta	TST_D7	Mtb	4.7167	Expanded TCRs	beta	downsampled
WH0012_TST_D7_beta	TST_D7	Mtb	2.0217	Expanded TCRs	beta	downsampled
WH0014_TST_D7_beta	TST_D7	Mtb	4.47733	Expanded TCRs	beta	downsampled
WH0015_TST_D7_beta	TST_D7	Mtb	4.8667	Expanded TCRs	beta	downsampled
WH0016_TST_D7_beta	TST_D7	Mtb	4.98648	Expanded TCRs	beta	downsampled
WH0017_TST_D7_beta	TST_D7	Mtb	12.0687	Expanded TCRs	beta	downsampled
WH0020_TST_D7_beta	TST_D7	Mtb	1.62635	Expanded TCRs	beta	downsampled
WH0035_TST_D7_beta	TST_D7	Mtb	5.56508	Expanded TCRs	beta	downsampled
WH0040_TST_D7_beta	TST_D7	Mtb	6.56143	Expanded TCRs	beta	downsampled
WH0043_TST_D7_beta	TST_D7	Mtb	2.64764	Expanded TCRs	beta	downsampled
WH0045_TST_D7_beta	TST_D7	Mtb	2.45439	Expanded TCRs	beta	downsampled
WH0062_TST_D7_beta	TST_D7	Mtb	6.20141	Expanded TCRs	beta	downsampled
WH0075_TST_D7_beta	TST_D7	Mtb	1.67281	Expanded TCRs	beta	downsampled
WH0076_TST_D7_beta	TST_D7	Mtb	1.89368	Expanded TCRs	beta	downsampled
WH0077_TST_D7_beta	TST_D7	Mtb	4.12682	Expanded TCRs	beta	downsampled
WH0080_TST_D7_beta	TST_D7	Mtb	4.49924	Expanded TCRs	beta	downsampled
WH0082_TST_D7_beta	TST_D7	Mtb	2.61501	Expanded TCRs	beta	downsampled
WH0083_TST_D7_beta	TST_D7	Mtb	11.2596	Expanded TCRs	beta	downsampled
WH0084_TST_D7_beta	TST_D7	Mtb	1.31806	Expanded TCRs	beta	downsampled
WH0086_TST_D7_beta	TST_D7	Mtb	1.7127	Expanded TCRs	beta	downsampled
WH0088_TST_D7_beta	TST_D7	Mtb	6.64853	Expanded TCRs	beta	downsampled
WH0089_TST_D7_beta	TST_D7	Mtb	3.34209	Expanded TCRs	beta	downsampled
WH0090_TST_D7_beta	TST_D7	Mtb	4.42688	Expanded TCRs	beta	downsampled
WH0102_TST_D7_beta	TST_D7	Mtb	5.06941	Expanded TCRs	beta	downsampled
WH0110_TST_D7_beta	TST_D7	Mtb	2.41309	Expanded TCRs	beta	downsampled
WH0111_TST_D7_beta	TST_D7	Mtb	2.83559	Expanded TCRs	beta	downsampled
WH0115_TST_D7_beta	TST_D7	Mtb	10.0775	Expanded TCRs	beta	downsampled
WH0116_TST_D7_beta	TST_D7	Mtb	3.70497	Expanded TCRs	beta	downsampled
WH0118_TST_D7_beta	TST_D7	Mtb	4.63608	Expanded TCRs	beta	downsampled
WH0120_TST_D7_beta	TST_D7	Mtb	3.91744	Expanded TCRs	beta	downsampled
WH0121_TST_D7_beta	TST_D7	Mtb	3.90016	Expanded TCRs	beta	downsampled
WH0122_TST_D7_beta	TST_D7	Mtb	1.47425	Expanded TCRs	beta	downsampled
WH0130_TST_D7_beta	TST_D7	Mtb	6.60231	Expanded TCRs	beta	downsampled
WH0134_TST_D7_beta	TST_D7	Mtb	9.28009	Expanded TCRs	beta	downsampled
WH0139_TST_D7_beta	TST_D7	Mtb	2.28172	Expanded TCRs	beta	downsampled
WH0140_TST_D7_beta	TST_D7	Mtb	5.15364	Expanded TCRs	beta	downsampled
WH0142_TST_D7_beta	TST_D7	Mtb	5.29989	Expanded TCRs	beta	downsampled
WH0144_TST_D7_beta	TST_D7	Mtb	3.46252	Expanded TCRs	beta	downsampled
WH0149_TST_D7_beta	TST_D7	Mtb	2.44532	Expanded TCRs	beta	downsampled
WH0150_TST_D7_beta	TST_D7	Mtb	6.03795	Expanded TCRs	beta	downsampled
WH0152_TST_D7_beta	TST_D7	Mtb	2.62822	Expanded TCRs	beta	downsampled
WH0154_TST_D7_beta	TST_D7	Mtb	1.48797	Expanded TCRs	beta	downsampled
WH0156_TST_D7_beta	TST_D7	Mtb	2.08451	Expanded TCRs	beta	downsampled
WH0157_TST_D7_beta	TST_D7	Mtb	2.14556	Expanded TCRs	beta	downsampled
WH0159_TST_D7_beta	TST_D7	Mtb	3.72765	Expanded TCRs	beta	downsampled
WH0165_TST_D7_beta	TST_D7	Mtb	2.52955	Expanded TCRs	beta	downsampled
WH0166_TST_D7_beta	TST_D7	Mtb	5.89466	Expanded TCRs	beta	downsampled
WH0167_TST_D7_beta	TST_D7	Mtb	6.55534	Expanded TCRs	beta	downsampled
WH0168_TST_D7_beta	TST_D7	Mtb	6.33161	Expanded TCRs	beta	downsampled
WH0170_TST_D7_beta	TST_D7	Mtb	9.04298	Expanded TCRs	beta	downsampled
WH0176_TST_D7_beta	TST_D7	Mtb	7.54413	Expanded TCRs	beta	downsampled
WH0177_TST_D7_beta	TST_D7	Mtb	3.33991	Expanded TCRs	beta	downsampled
WH0181_TST_D7_beta	TST_D7	Mtb	4.97849	Expanded TCRs	beta	downsampled
WH0182_TST_D7_beta	TST_D7	Mtb	5.66432	Expanded TCRs	beta	downsampled
WH0183_TST_D7_beta	TST_D7	Mtb	4.19505	Expanded TCRs	beta	downsampled
WH0184_TST_D7_beta	TST_D7	Mtb	2.03057	Expanded TCRs	beta	downsampled
WH0185_TST_D7_beta	TST_D7	Mtb	4.37284	Expanded TCRs	beta	downsampled
WH0186_TST_D7_beta	TST_D7	Mtb	5.73727	Expanded TCRs	beta	downsampled
WH0187_TST_D7_beta	TST_D7	Mtb	0.979851	Expanded TCRs	beta	downsampled
WH0188_TST_D7_beta	TST_D7	Mtb	3.99854	Expanded TCRs	beta	downsampled
WH0191_TST_D7_beta	TST_D7	Mtb	4.18147	Expanded TCRs	beta	downsampled
WH0193_TST_D7_beta	TST_D7	Mtb	3.03912	Expanded TCRs	beta	downsampled
WH0194_TST_D7_beta	TST_D7	Mtb	0.869298	Expanded TCRs	beta	downsampled
WH0196_TST_D7_beta	TST_D7	Mtb	3.23867	Expanded TCRs	beta	downsampled
WH0199_TST_D7_beta	TST_D7	Mtb	3.77918	Expanded TCRs	beta	downsampled
WH0200_TST_D7_beta	TST_D7	Mtb	1.44446	Expanded TCRs	beta	downsampled
WH0210_TST_D7_beta	TST_D7	Mtb	6.329	Expanded TCRs	beta	downsampled
WH0215_TST_D7_beta	TST_D7	Mtb	1.16181	Expanded TCRs	beta	downsampled
WH0220_TST_D7_beta	TST_D7	Mtb	2.27729	Expanded TCRs	beta	downsampled
WH0223_TST_D7_beta	TST_D7	Mtb	5.42072	Expanded TCRs	beta	downsampled
WH0224_TST_D7_beta	TST_D7	Mtb	2.63334	Expanded TCRs	beta	downsampled
WH0228_TST_D7_beta	TST_D7	Mtb	2.25498	Expanded TCRs	beta	downsampled
WH0229_TST_D7_beta	TST_D7	Mtb	7.14415	Expanded TCRs	beta	downsampled
LAT01_Blood_alpha	Blood	CMV	6.96875	All TCRs	alpha	downsampled
LAT16_Blood_alpha	Blood	CMV	9.99375	All TCRs	alpha	downsampled
RBM030_Blood_alpha	Blood	CMV	8.125	All TCRs	alpha	downsampled
RBM043_Blood_alpha	Blood	CMV	8.55	All TCRs	alpha	downsampled
RBM046_Blood_alpha	Blood	CMV	8.84375	All TCRs	alpha	downsampled
RBM047_Blood_alpha	Blood	CMV	7.09375	All TCRs	alpha	downsampled
RBM049_Blood_alpha	Blood	CMV	12.7375	All TCRs	alpha	downsampled
RBM054_Blood_alpha	Blood	CMV	11.0062	All TCRs	alpha	downsampled
RBM068_Blood_alpha	Blood	CMV	13.45	All TCRs	alpha	downsampled
RBM075_Blood_alpha	Blood	CMV	7.9375	All TCRs	alpha	downsampled
RBM077_Blood_alpha	Blood	CMV	9.76875	All TCRs	alpha	downsampled
RBM083_Blood_alpha	Blood	CMV	8.80625	All TCRs	alpha	downsampled
RF0009_Blood_alpha	Blood	CMV	8.44375	All TCRs	alpha	downsampled
WH0006_Blood_alpha	Blood	CMV	7.58125	All TCRs	alpha	downsampled
WH0007_Blood_alpha	Blood	CMV	6.6625	All TCRs	alpha	downsampled
WH0008_Blood_alpha	Blood	CMV	7.71875	All TCRs	alpha	downsampled
WH0014_Blood_alpha	Blood	CMV	10.1562	All TCRs	alpha	downsampled
WH0015_Blood_alpha	Blood	CMV	8.81875	All TCRs	alpha	downsampled
WH0016_Blood_alpha	Blood	CMV	8.9875	All TCRs	alpha	downsampled
WH0020_Blood_alpha	Blood	CMV	6.85	All TCRs	alpha	downsampled
LAT01_TST_D2_alpha	TST_D2	CMV	6	All TCRs	alpha	downsampled
LAT16_TST_D2_alpha	TST_D2	CMV	9.91875	All TCRs	alpha	downsampled
RBM030_TST_D2_alpha	TST_D2	CMV	7.34375	All TCRs	alpha	downsampled
RBM047_TST_D2_alpha	TST_D2	CMV	6.93125	All TCRs	alpha	downsampled
RBM049_TST_D2_alpha	TST_D2	CMV	8.46875	All TCRs	alpha	downsampled
RBM054_TST_D2_alpha	TST_D2	CMV	8.26875	All TCRs	alpha	downsampled
RBM068_TST_D2_alpha	TST_D2	CMV	8.15	All TCRs	alpha	downsampled
RBM083_TST_D2_alpha	TST_D2	CMV	9.26875	All TCRs	alpha	downsampled
RF0009_TST_D2_alpha	TST_D2	CMV	8.58125	All TCRs	alpha	downsampled
WH0006_TST_D2_alpha	TST_D2	CMV	6.96875	All TCRs	alpha	downsampled
WH0007_TST_D2_alpha	TST_D2	CMV	7.20625	All TCRs	alpha	downsampled
WH0008_TST_D2_alpha	TST_D2	CMV	8.2375	All TCRs	alpha	downsampled
WH0014_TST_D2_alpha	TST_D2	CMV	9.025	All TCRs	alpha	downsampled
WH0015_TST_D2_alpha	TST_D2	CMV	7.5375	All TCRs	alpha	downsampled
WH0016_TST_D2_alpha	TST_D2	CMV	6.55625	All TCRs	alpha	downsampled
WH0020_TST_D2_alpha	TST_D2	CMV	8.175	All TCRs	alpha	downsampled
BH0046_TST_D7_alpha	TST_D7	CMV	5.5875	All TCRs	alpha	downsampled
BH0047_TST_D7_alpha	TST_D7	CMV	8.2875	All TCRs	alpha	downsampled
BH0049_TST_D7_alpha	TST_D7	CMV	5.1125	All TCRs	alpha	downsampled
BH0051_TST_D7_alpha	TST_D7	CMV	4.1875	All TCRs	alpha	downsampled
BH0054_TST_D7_alpha	TST_D7	CMV	5.4625	All TCRs	alpha	downsampled
BH0059_TST_D7_alpha	TST_D7	CMV	6.125	All TCRs	alpha	downsampled
BH0074_TST_D7_alpha	TST_D7	CMV	6.93125	All TCRs	alpha	downsampled
BH0087_TST_D7_alpha	TST_D7	CMV	5.03125	All TCRs	alpha	downsampled
BH0093_TST_D7_alpha	TST_D7	CMV	6.16875	All TCRs	alpha	downsampled
BH0094_TST_D7_alpha	TST_D7	CMV	8.125	All TCRs	alpha	downsampled
BH0097_TST_D7_alpha	TST_D7	CMV	5.1625	All TCRs	alpha	downsampled
BH0098_TST_D7_alpha	TST_D7	CMV	6.04375	All TCRs	alpha	downsampled
BH0100_TST_D7_alpha	TST_D7	CMV	5.3375	All TCRs	alpha	downsampled
BH0108_TST_D7_alpha	TST_D7	CMV	6.7125	All TCRs	alpha	downsampled
BH0112_TST_D7_alpha	TST_D7	CMV	9.94375	All TCRs	alpha	downsampled
BH0119_TST_D7_alpha	TST_D7	CMV	7	All TCRs	alpha	downsampled
BH0129_TST_D7_alpha	TST_D7	CMV	6.63125	All TCRs	alpha	downsampled
BH0145_TST_D7_alpha	TST_D7	CMV	7.01875	All TCRs	alpha	downsampled
BH0147_TST_D7_alpha	TST_D7	CMV	7.40625	All TCRs	alpha	downsampled
BH0160_TST_D7_alpha	TST_D7	CMV	5.7875	All TCRs	alpha	downsampled
BH0161_TST_D7_alpha	TST_D7	CMV	5.36875	All TCRs	alpha	downsampled
BH0162_TST_D7_alpha	TST_D7	CMV	5.50625	All TCRs	alpha	downsampled
BH0163_TST_D7_alpha	TST_D7	CMV	6.64375	All TCRs	alpha	downsampled
BH0164_TST_D7_alpha	TST_D7	CMV	7.5625	All TCRs	alpha	downsampled
BH0175_TST_D7_alpha	TST_D7	CMV	5.6875	All TCRs	alpha	downsampled
HM0091_TST_D7_alpha	TST_D7	CMV	5.175	All TCRs	alpha	downsampled
HM0096_TST_D7_alpha	TST_D7	CMV	4.90625	All TCRs	alpha	downsampled
HM0106_TST_D7_alpha	TST_D7	CMV	6.19375	All TCRs	alpha	downsampled
HM0107_TST_D7_alpha	TST_D7	CMV	9.58125	All TCRs	alpha	downsampled
HM0141_TST_D7_alpha	TST_D7	CMV	5.525	All TCRs	alpha	downsampled
LAT01_TST_D7_alpha	TST_D7	CMV	10.275	All TCRs	alpha	downsampled
LAT16_TST_D7_alpha	TST_D7	CMV	7.3625	All TCRs	alpha	downsampled
NM0041_TST_D7_alpha	TST_D7	CMV	7.38125	All TCRs	alpha	downsampled
NM0126_TST_D7_alpha	TST_D7	CMV	4.8875	All TCRs	alpha	downsampled
NM0136_TST_D7_alpha	TST_D7	CMV	4.68125	All TCRs	alpha	downsampled
NM0146_TST_D7_alpha	TST_D7	CMV	4.45	All TCRs	alpha	downsampled
NM0155_TST_D7_alpha	TST_D7	CMV	8.30625	All TCRs	alpha	downsampled
NM0169_TST_D7_alpha	TST_D7	CMV	4.4125	All TCRs	alpha	downsampled
NM0221_TST_D7_alpha	TST_D7	CMV	6.0625	All TCRs	alpha	downsampled
RF0009_TST_D7_alpha	TST_D7	CMV	6.4375	All TCRs	alpha	downsampled
RF0032_TST_D7_alpha	TST_D7	CMV	5.45625	All TCRs	alpha	downsampled
RF0034_TST_D7_alpha	TST_D7	CMV	5.35625	All TCRs	alpha	downsampled
RF0053_TST_D7_alpha	TST_D7	CMV	6.86875	All TCRs	alpha	downsampled
RF0058_TST_D7_alpha	TST_D7	CMV	7.74375	All TCRs	alpha	downsampled
RF0078_TST_D7_alpha	TST_D7	CMV	3.4875	All TCRs	alpha	downsampled
RF0081_TST_D7_alpha	TST_D7	CMV	4.775	All TCRs	alpha	downsampled
RF0173_TST_D7_alpha	TST_D7	CMV	5.91875	All TCRs	alpha	downsampled
WH0001_TST_D7_alpha	TST_D7	CMV	5.3375	All TCRs	alpha	downsampled
WH0006_TST_D7_alpha	TST_D7	CMV	8.7125	All TCRs	alpha	downsampled
WH0007_TST_D7_alpha	TST_D7	CMV	6.6875	All TCRs	alpha	downsampled
WH0008_TST_D7_alpha	TST_D7	CMV	7.2125	All TCRs	alpha	downsampled
WH0011_TST_D7_alpha	TST_D7	CMV	6.8625	All TCRs	alpha	downsampled
WH0012_TST_D7_alpha	TST_D7	CMV	6.2375	All TCRs	alpha	downsampled
WH0014_TST_D7_alpha	TST_D7	CMV	7.08125	All TCRs	alpha	downsampled
WH0015_TST_D7_alpha	TST_D7	CMV	5.925	All TCRs	alpha	downsampled
WH0016_TST_D7_alpha	TST_D7	CMV	6.2125	All TCRs	alpha	downsampled
WH0017_TST_D7_alpha	TST_D7	CMV	10.0813	All TCRs	alpha	downsampled
WH0020_TST_D7_alpha	TST_D7	CMV	7.13125	All TCRs	alpha	downsampled
WH0035_TST_D7_alpha	TST_D7	CMV	6.6375	All TCRs	alpha	downsampled
WH0040_TST_D7_alpha	TST_D7	CMV	4.76875	All TCRs	alpha	downsampled
WH0043_TST_D7_alpha	TST_D7	CMV	5.2625	All TCRs	alpha	downsampled
WH0045_TST_D7_alpha	TST_D7	CMV	7.95	All TCRs	alpha	downsampled
WH0062_TST_D7_alpha	TST_D7	CMV	5.31875	All TCRs	alpha	downsampled
WH0075_TST_D7_alpha	TST_D7	CMV	5.0875	All TCRs	alpha	downsampled
WH0077_TST_D7_alpha	TST_D7	CMV	4.575	All TCRs	alpha	downsampled
WH0080_TST_D7_alpha	TST_D7	CMV	4.725	All TCRs	alpha	downsampled
WH0082_TST_D7_alpha	TST_D7	CMV	5.6125	All TCRs	alpha	downsampled
WH0083_TST_D7_alpha	TST_D7	CMV	5.2875	All TCRs	alpha	downsampled
WH0086_TST_D7_alpha	TST_D7	CMV	6.525	All TCRs	alpha	downsampled
WH0088_TST_D7_alpha	TST_D7	CMV	8.43125	All TCRs	alpha	downsampled
WH0089_TST_D7_alpha	TST_D7	CMV	9.3375	All TCRs	alpha	downsampled
WH0090_TST_D7_alpha	TST_D7	CMV	5.53125	All TCRs	alpha	downsampled
WH0102_TST_D7_alpha	TST_D7	CMV	6.10625	All TCRs	alpha	downsampled
WH0110_TST_D7_alpha	TST_D7	CMV	4.08125	All TCRs	alpha	downsampled
WH0111_TST_D7_alpha	TST_D7	CMV	6.375	All TCRs	alpha	downsampled
WH0115_TST_D7_alpha	TST_D7	CMV	5.74375	All TCRs	alpha	downsampled
WH0116_TST_D7_alpha	TST_D7	CMV	5.28125	All TCRs	alpha	downsampled
WH0118_TST_D7_alpha	TST_D7	CMV	4.91875	All TCRs	alpha	downsampled
WH0120_TST_D7_alpha	TST_D7	CMV	6.275	All TCRs	alpha	downsampled
WH0121_TST_D7_alpha	TST_D7	CMV	5.60625	All TCRs	alpha	downsampled
WH0122_TST_D7_alpha	TST_D7	CMV	6.25625	All TCRs	alpha	downsampled
WH0130_TST_D7_alpha	TST_D7	CMV	7.9375	All TCRs	alpha	downsampled
WH0139_TST_D7_alpha	TST_D7	CMV	6.31875	All TCRs	alpha	downsampled
WH0140_TST_D7_alpha	TST_D7	CMV	8.4375	All TCRs	alpha	downsampled
WH0142_TST_D7_alpha	TST_D7	CMV	6.825	All TCRs	alpha	downsampled
WH0144_TST_D7_alpha	TST_D7	CMV	6.10625	All TCRs	alpha	downsampled
WH0149_TST_D7_alpha	TST_D7	CMV	4.56875	All TCRs	alpha	downsampled
WH0150_TST_D7_alpha	TST_D7	CMV	6.13125	All TCRs	alpha	downsampled
WH0152_TST_D7_alpha	TST_D7	CMV	6.625	All TCRs	alpha	downsampled
WH0154_TST_D7_alpha	TST_D7	CMV	2.29375	All TCRs	alpha	downsampled
WH0156_TST_D7_alpha	TST_D7	CMV	5.85625	All TCRs	alpha	downsampled
WH0157_TST_D7_alpha	TST_D7	CMV	5.75625	All TCRs	alpha	downsampled
WH0159_TST_D7_alpha	TST_D7	CMV	6.66875	All TCRs	alpha	downsampled
WH0165_TST_D7_alpha	TST_D7	CMV	5.05	All TCRs	alpha	downsampled
WH0166_TST_D7_alpha	TST_D7	CMV	9.30625	All TCRs	alpha	downsampled
WH0167_TST_D7_alpha	TST_D7	CMV	5.05625	All TCRs	alpha	downsampled
WH0168_TST_D7_alpha	TST_D7	CMV	6.31875	All TCRs	alpha	downsampled
WH0170_TST_D7_alpha	TST_D7	CMV	6.325	All TCRs	alpha	downsampled
WH0177_TST_D7_alpha	TST_D7	CMV	7.58125	All TCRs	alpha	downsampled
WH0181_TST_D7_alpha	TST_D7	CMV	4.80625	All TCRs	alpha	downsampled
WH0182_TST_D7_alpha	TST_D7	CMV	4.5	All TCRs	alpha	downsampled
WH0183_TST_D7_alpha	TST_D7	CMV	5.25625	All TCRs	alpha	downsampled
WH0184_TST_D7_alpha	TST_D7	CMV	6.75625	All TCRs	alpha	downsampled
WH0185_TST_D7_alpha	TST_D7	CMV	6.26875	All TCRs	alpha	downsampled
WH0186_TST_D7_alpha	TST_D7	CMV	5.14375	All TCRs	alpha	downsampled
WH0187_TST_D7_alpha	TST_D7	CMV	6.94375	All TCRs	alpha	downsampled
WH0188_TST_D7_alpha	TST_D7	CMV	5.925	All TCRs	alpha	downsampled
WH0193_TST_D7_alpha	TST_D7	CMV	4.40625	All TCRs	alpha	downsampled
WH0194_TST_D7_alpha	TST_D7	CMV	7.75	All TCRs	alpha	downsampled
WH0196_TST_D7_alpha	TST_D7	CMV	5.025	All TCRs	alpha	downsampled
WH0199_TST_D7_alpha	TST_D7	CMV	6.56875	All TCRs	alpha	downsampled
WH0200_TST_D7_alpha	TST_D7	CMV	5.95625	All TCRs	alpha	downsampled
WH0210_TST_D7_alpha	TST_D7	CMV	6.325	All TCRs	alpha	downsampled
WH0215_TST_D7_alpha	TST_D7	CMV	9.1	All TCRs	alpha	downsampled
WH0220_TST_D7_alpha	TST_D7	CMV	6.5125	All TCRs	alpha	downsampled
WH0223_TST_D7_alpha	TST_D7	CMV	5.6	All TCRs	alpha	downsampled
WH0224_TST_D7_alpha	TST_D7	CMV	5.11875	All TCRs	alpha	downsampled
WH0228_TST_D7_alpha	TST_D7	CMV	7.7875	All TCRs	alpha	downsampled
WH0229_TST_D7_alpha	TST_D7	CMV	7.76875	All TCRs	alpha	downsampled
LAT01_Blood_alpha	Blood	EBV	2.3375	All TCRs	alpha	downsampled
LAT16_Blood_alpha	Blood	EBV	4.48125	All TCRs	alpha	downsampled
RBM030_Blood_alpha	Blood	EBV	3.61875	All TCRs	alpha	downsampled
RBM043_Blood_alpha	Blood	EBV	4.2375	All TCRs	alpha	downsampled
RBM046_Blood_alpha	Blood	EBV	3.98125	All TCRs	alpha	downsampled
RBM047_Blood_alpha	Blood	EBV	2.89375	All TCRs	alpha	downsampled
RBM049_Blood_alpha	Blood	EBV	3.0125	All TCRs	alpha	downsampled
RBM054_Blood_alpha	Blood	EBV	5.0875	All TCRs	alpha	downsampled
RBM068_Blood_alpha	Blood	EBV	8.0375	All TCRs	alpha	downsampled
RBM075_Blood_alpha	Blood	EBV	3.2	All TCRs	alpha	downsampled
RBM077_Blood_alpha	Blood	EBV	4.8625	All TCRs	alpha	downsampled
RBM083_Blood_alpha	Blood	EBV	4.1625	All TCRs	alpha	downsampled
RF0009_Blood_alpha	Blood	EBV	3.00625	All TCRs	alpha	downsampled
WH0006_Blood_alpha	Blood	EBV	2.65	All TCRs	alpha	downsampled
WH0007_Blood_alpha	Blood	EBV	2.6	All TCRs	alpha	downsampled
WH0008_Blood_alpha	Blood	EBV	2.1	All TCRs	alpha	downsampled
WH0014_Blood_alpha	Blood	EBV	2.76875	All TCRs	alpha	downsampled
WH0015_Blood_alpha	Blood	EBV	3.4625	All TCRs	alpha	downsampled
WH0016_Blood_alpha	Blood	EBV	2.475	All TCRs	alpha	downsampled
WH0020_Blood_alpha	Blood	EBV	1.9375	All TCRs	alpha	downsampled
LAT01_TST_D2_alpha	TST_D2	EBV	1.79375	All TCRs	alpha	downsampled
LAT16_TST_D2_alpha	TST_D2	EBV	3.80625	All TCRs	alpha	downsampled
RBM030_TST_D2_alpha	TST_D2	EBV	2.6	All TCRs	alpha	downsampled
RBM047_TST_D2_alpha	TST_D2	EBV	3.0375	All TCRs	alpha	downsampled
RBM049_TST_D2_alpha	TST_D2	EBV	2.8625	All TCRs	alpha	downsampled
RBM054_TST_D2_alpha	TST_D2	EBV	3.59375	All TCRs	alpha	downsampled
RBM068_TST_D2_alpha	TST_D2	EBV	3.51875	All TCRs	alpha	downsampled
RBM083_TST_D2_alpha	TST_D2	EBV	4.28125	All TCRs	alpha	downsampled
RF0009_TST_D2_alpha	TST_D2	EBV	3.1875	All TCRs	alpha	downsampled
WH0006_TST_D2_alpha	TST_D2	EBV	1.98125	All TCRs	alpha	downsampled
WH0007_TST_D2_alpha	TST_D2	EBV	2.53125	All TCRs	alpha	downsampled
WH0008_TST_D2_alpha	TST_D2	EBV	2.26875	All TCRs	alpha	downsampled
WH0014_TST_D2_alpha	TST_D2	EBV	2.625	All TCRs	alpha	downsampled
WH0015_TST_D2_alpha	TST_D2	EBV	2.98125	All TCRs	alpha	downsampled
WH0016_TST_D2_alpha	TST_D2	EBV	2.1	All TCRs	alpha	downsampled
WH0020_TST_D2_alpha	TST_D2	EBV	2.3875	All TCRs	alpha	downsampled
BH0046_TST_D7_alpha	TST_D7	EBV	1.5375	All TCRs	alpha	downsampled
BH0047_TST_D7_alpha	TST_D7	EBV	3.625	All TCRs	alpha	downsampled
BH0049_TST_D7_alpha	TST_D7	EBV	2.15625	All TCRs	alpha	downsampled
BH0051_TST_D7_alpha	TST_D7	EBV	0.81875	All TCRs	alpha	downsampled
BH0054_TST_D7_alpha	TST_D7	EBV	1.4375	All TCRs	alpha	downsampled
BH0059_TST_D7_alpha	TST_D7	EBV	1.8	All TCRs	alpha	downsampled
BH0074_TST_D7_alpha	TST_D7	EBV	3.71875	All TCRs	alpha	downsampled
BH0087_TST_D7_alpha	TST_D7	EBV	2.76875	All TCRs	alpha	downsampled
BH0093_TST_D7_alpha	TST_D7	EBV	2.11875	All TCRs	alpha	downsampled
BH0094_TST_D7_alpha	TST_D7	EBV	2.04375	All TCRs	alpha	downsampled
BH0097_TST_D7_alpha	TST_D7	EBV	2.40625	All TCRs	alpha	downsampled
BH0098_TST_D7_alpha	TST_D7	EBV	2.04375	All TCRs	alpha	downsampled
BH0100_TST_D7_alpha	TST_D7	EBV	2.5	All TCRs	alpha	downsampled
BH0108_TST_D7_alpha	TST_D7	EBV	2.1875	All TCRs	alpha	downsampled
BH0112_TST_D7_alpha	TST_D7	EBV	2.31875	All TCRs	alpha	downsampled
BH0119_TST_D7_alpha	TST_D7	EBV	1.975	All TCRs	alpha	downsampled
BH0129_TST_D7_alpha	TST_D7	EBV	1.85625	All TCRs	alpha	downsampled
BH0145_TST_D7_alpha	TST_D7	EBV	1.86875	All TCRs	alpha	downsampled
BH0147_TST_D7_alpha	TST_D7	EBV	2.36875	All TCRs	alpha	downsampled
BH0160_TST_D7_alpha	TST_D7	EBV	1.64375	All TCRs	alpha	downsampled
BH0161_TST_D7_alpha	TST_D7	EBV	2.2	All TCRs	alpha	downsampled
BH0162_TST_D7_alpha	TST_D7	EBV	2.48125	All TCRs	alpha	downsampled
BH0163_TST_D7_alpha	TST_D7	EBV	2.1	All TCRs	alpha	downsampled
BH0164_TST_D7_alpha	TST_D7	EBV	2.25625	All TCRs	alpha	downsampled
BH0175_TST_D7_alpha	TST_D7	EBV	1.89375	All TCRs	alpha	downsampled
HM0091_TST_D7_alpha	TST_D7	EBV	1.7125	All TCRs	alpha	downsampled
HM0096_TST_D7_alpha	TST_D7	EBV	1.2625	All TCRs	alpha	downsampled
HM0106_TST_D7_alpha	TST_D7	EBV	1.8125	All TCRs	alpha	downsampled
HM0107_TST_D7_alpha	TST_D7	EBV	2.65625	All TCRs	alpha	downsampled
HM0141_TST_D7_alpha	TST_D7	EBV	1.74375	All TCRs	alpha	downsampled
LAT01_TST_D7_alpha	TST_D7	EBV	1.2125	All TCRs	alpha	downsampled
LAT16_TST_D7_alpha	TST_D7	EBV	2.1875	All TCRs	alpha	downsampled
NM0041_TST_D7_alpha	TST_D7	EBV	1.4875	All TCRs	alpha	downsampled
NM0126_TST_D7_alpha	TST_D7	EBV	1.6625	All TCRs	alpha	downsampled
NM0136_TST_D7_alpha	TST_D7	EBV	2.14375	All TCRs	alpha	downsampled
NM0146_TST_D7_alpha	TST_D7	EBV	1.1375	All TCRs	alpha	downsampled
NM0155_TST_D7_alpha	TST_D7	EBV	2.15625	All TCRs	alpha	downsampled
NM0169_TST_D7_alpha	TST_D7	EBV	1.13125	All TCRs	alpha	downsampled
NM0221_TST_D7_alpha	TST_D7	EBV	0.8375	All TCRs	alpha	downsampled
RF0009_TST_D7_alpha	TST_D7	EBV	1.89375	All TCRs	alpha	downsampled
RF0032_TST_D7_alpha	TST_D7	EBV	1.85	All TCRs	alpha	downsampled
RF0034_TST_D7_alpha	TST_D7	EBV	1.85625	All TCRs	alpha	downsampled
RF0053_TST_D7_alpha	TST_D7	EBV	1.275	All TCRs	alpha	downsampled
RF0058_TST_D7_alpha	TST_D7	EBV	2.675	All TCRs	alpha	downsampled
RF0078_TST_D7_alpha	TST_D7	EBV	2.60625	All TCRs	alpha	downsampled
RF0081_TST_D7_alpha	TST_D7	EBV	2	All TCRs	alpha	downsampled
RF0173_TST_D7_alpha	TST_D7	EBV	2.23125	All TCRs	alpha	downsampled
WH0001_TST_D7_alpha	TST_D7	EBV	3.15625	All TCRs	alpha	downsampled
WH0006_TST_D7_alpha	TST_D7	EBV	2.2625	All TCRs	alpha	downsampled
WH0007_TST_D7_alpha	TST_D7	EBV	1.025	All TCRs	alpha	downsampled
WH0008_TST_D7_alpha	TST_D7	EBV	1.66875	All TCRs	alpha	downsampled
WH0011_TST_D7_alpha	TST_D7	EBV	1.75	All TCRs	alpha	downsampled
WH0012_TST_D7_alpha	TST_D7	EBV	1.64375	All TCRs	alpha	downsampled
WH0014_TST_D7_alpha	TST_D7	EBV	1.29375	All TCRs	alpha	downsampled
WH0015_TST_D7_alpha	TST_D7	EBV	2.23125	All TCRs	alpha	downsampled
WH0016_TST_D7_alpha	TST_D7	EBV	1.6875	All TCRs	alpha	downsampled
WH0017_TST_D7_alpha	TST_D7	EBV	3.09375	All TCRs	alpha	downsampled
WH0020_TST_D7_alpha	TST_D7	EBV	1.71875	All TCRs	alpha	downsampled
WH0035_TST_D7_alpha	TST_D7	EBV	2.26875	All TCRs	alpha	downsampled
WH0040_TST_D7_alpha	TST_D7	EBV	1.99375	All TCRs	alpha	downsampled
WH0043_TST_D7_alpha	TST_D7	EBV	1.0875	All TCRs	alpha	downsampled
WH0045_TST_D7_alpha	TST_D7	EBV	1.96875	All TCRs	alpha	downsampled
WH0062_TST_D7_alpha	TST_D7	EBV	2.7125	All TCRs	alpha	downsampled
WH0075_TST_D7_alpha	TST_D7	EBV	1.53125	All TCRs	alpha	downsampled
WH0077_TST_D7_alpha	TST_D7	EBV	1.0875	All TCRs	alpha	downsampled
WH0080_TST_D7_alpha	TST_D7	EBV	1.73125	All TCRs	alpha	downsampled
WH0082_TST_D7_alpha	TST_D7	EBV	2.24375	All TCRs	alpha	downsampled
WH0083_TST_D7_alpha	TST_D7	EBV	1.30625	All TCRs	alpha	downsampled
WH0086_TST_D7_alpha	TST_D7	EBV	2.725	All TCRs	alpha	downsampled
WH0088_TST_D7_alpha	TST_D7	EBV	3.58125	All TCRs	alpha	downsampled
WH0089_TST_D7_alpha	TST_D7	EBV	2.2	All TCRs	alpha	downsampled
WH0090_TST_D7_alpha	TST_D7	EBV	1.15	All TCRs	alpha	downsampled
WH0102_TST_D7_alpha	TST_D7	EBV	3.63125	All TCRs	alpha	downsampled
WH0110_TST_D7_alpha	TST_D7	EBV	1.33125	All TCRs	alpha	downsampled
WH0111_TST_D7_alpha	TST_D7	EBV	2.63125	All TCRs	alpha	downsampled
WH0115_TST_D7_alpha	TST_D7	EBV	2.03125	All TCRs	alpha	downsampled
WH0116_TST_D7_alpha	TST_D7	EBV	3.33125	All TCRs	alpha	downsampled
WH0118_TST_D7_alpha	TST_D7	EBV	2.8625	All TCRs	alpha	downsampled
WH0120_TST_D7_alpha	TST_D7	EBV	2.55625	All TCRs	alpha	downsampled
WH0121_TST_D7_alpha	TST_D7	EBV	2.25	All TCRs	alpha	downsampled
WH0122_TST_D7_alpha	TST_D7	EBV	1.41875	All TCRs	alpha	downsampled
WH0130_TST_D7_alpha	TST_D7	EBV	5.075	All TCRs	alpha	downsampled
WH0139_TST_D7_alpha	TST_D7	EBV	1.13125	All TCRs	alpha	downsampled
WH0140_TST_D7_alpha	TST_D7	EBV	2.36875	All TCRs	alpha	downsampled
WH0142_TST_D7_alpha	TST_D7	EBV	6.7875	All TCRs	alpha	downsampled
WH0144_TST_D7_alpha	TST_D7	EBV	2.65	All TCRs	alpha	downsampled
WH0149_TST_D7_alpha	TST_D7	EBV	2.09375	All TCRs	alpha	downsampled
WH0150_TST_D7_alpha	TST_D7	EBV	2.14375	All TCRs	alpha	downsampled
WH0152_TST_D7_alpha	TST_D7	EBV	2.78125	All TCRs	alpha	downsampled
WH0154_TST_D7_alpha	TST_D7	EBV	0.575	All TCRs	alpha	downsampled
WH0156_TST_D7_alpha	TST_D7	EBV	2.0375	All TCRs	alpha	downsampled
WH0157_TST_D7_alpha	TST_D7	EBV	1.2375	All TCRs	alpha	downsampled
WH0159_TST_D7_alpha	TST_D7	EBV	2.4625	All TCRs	alpha	downsampled
WH0165_TST_D7_alpha	TST_D7	EBV	2.7625	All TCRs	alpha	downsampled
WH0166_TST_D7_alpha	TST_D7	EBV	2.675	All TCRs	alpha	downsampled
WH0167_TST_D7_alpha	TST_D7	EBV	0.91875	All TCRs	alpha	downsampled
WH0168_TST_D7_alpha	TST_D7	EBV	0.96875	All TCRs	alpha	downsampled
WH0170_TST_D7_alpha	TST_D7	EBV	1.70625	All TCRs	alpha	downsampled
WH0177_TST_D7_alpha	TST_D7	EBV	1.4625	All TCRs	alpha	downsampled
WH0181_TST_D7_alpha	TST_D7	EBV	1.2125	All TCRs	alpha	downsampled
WH0182_TST_D7_alpha	TST_D7	EBV	0.8375	All TCRs	alpha	downsampled
WH0183_TST_D7_alpha	TST_D7	EBV	1.76875	All TCRs	alpha	downsampled
WH0184_TST_D7_alpha	TST_D7	EBV	1.975	All TCRs	alpha	downsampled
WH0185_TST_D7_alpha	TST_D7	EBV	3.23125	All TCRs	alpha	downsampled
WH0186_TST_D7_alpha	TST_D7	EBV	1.79375	All TCRs	alpha	downsampled
WH0187_TST_D7_alpha	TST_D7	EBV	2.675	All TCRs	alpha	downsampled
WH0188_TST_D7_alpha	TST_D7	EBV	1.70625	All TCRs	alpha	downsampled
WH0193_TST_D7_alpha	TST_D7	EBV	1.3625	All TCRs	alpha	downsampled
WH0194_TST_D7_alpha	TST_D7	EBV	2.7125	All TCRs	alpha	downsampled
WH0196_TST_D7_alpha	TST_D7	EBV	1.29375	All TCRs	alpha	downsampled
WH0199_TST_D7_alpha	TST_D7	EBV	1.66875	All TCRs	alpha	downsampled
WH0200_TST_D7_alpha	TST_D7	EBV	1.85	All TCRs	alpha	downsampled
WH0210_TST_D7_alpha	TST_D7	EBV	1.60625	All TCRs	alpha	downsampled
WH0215_TST_D7_alpha	TST_D7	EBV	3.71875	All TCRs	alpha	downsampled
WH0220_TST_D7_alpha	TST_D7	EBV	3.075	All TCRs	alpha	downsampled
WH0223_TST_D7_alpha	TST_D7	EBV	2.125	All TCRs	alpha	downsampled
WH0224_TST_D7_alpha	TST_D7	EBV	2.4625	All TCRs	alpha	downsampled
WH0228_TST_D7_alpha	TST_D7	EBV	3.66875	All TCRs	alpha	downsampled
WH0229_TST_D7_alpha	TST_D7	EBV	3.025	All TCRs	alpha	downsampled
LAT01_Blood_alpha	Blood	Mtb	12.6562	All TCRs	alpha	downsampled
LAT16_Blood_alpha	Blood	Mtb	16.1187	All TCRs	alpha	downsampled
RBM030_Blood_alpha	Blood	Mtb	12.2063	All TCRs	alpha	downsampled
RBM043_Blood_alpha	Blood	Mtb	12.0188	All TCRs	alpha	downsampled
RBM046_Blood_alpha	Blood	Mtb	13.5062	All TCRs	alpha	downsampled
RBM047_Blood_alpha	Blood	Mtb	11.7	All TCRs	alpha	downsampled
RBM049_Blood_alpha	Blood	Mtb	16.475	All TCRs	alpha	downsampled
RBM054_Blood_alpha	Blood	Mtb	13.2937	All TCRs	alpha	downsampled
RBM068_Blood_alpha	Blood	Mtb	17.35	All TCRs	alpha	downsampled
RBM075_Blood_alpha	Blood	Mtb	12.4313	All TCRs	alpha	downsampled
RBM077_Blood_alpha	Blood	Mtb	14.3187	All TCRs	alpha	downsampled
RBM083_Blood_alpha	Blood	Mtb	11.4688	All TCRs	alpha	downsampled
RF0009_Blood_alpha	Blood	Mtb	12.6	All TCRs	alpha	downsampled
WH0006_Blood_alpha	Blood	Mtb	12.4625	All TCRs	alpha	downsampled
WH0007_Blood_alpha	Blood	Mtb	15.7438	All TCRs	alpha	downsampled
WH0008_Blood_alpha	Blood	Mtb	12.1875	All TCRs	alpha	downsampled
WH0014_Blood_alpha	Blood	Mtb	13.0687	All TCRs	alpha	downsampled
WH0015_Blood_alpha	Blood	Mtb	13.5312	All TCRs	alpha	downsampled
WH0016_Blood_alpha	Blood	Mtb	13.5312	All TCRs	alpha	downsampled
WH0020_Blood_alpha	Blood	Mtb	16.5188	All TCRs	alpha	downsampled
LAT01_TST_D2_alpha	TST_D2	Mtb	13.2812	All TCRs	alpha	downsampled
LAT16_TST_D2_alpha	TST_D2	Mtb	13.6438	All TCRs	alpha	downsampled
RBM030_TST_D2_alpha	TST_D2	Mtb	11	All TCRs	alpha	downsampled
RBM047_TST_D2_alpha	TST_D2	Mtb	12.075	All TCRs	alpha	downsampled
RBM049_TST_D2_alpha	TST_D2	Mtb	11.4437	All TCRs	alpha	downsampled
RBM054_TST_D2_alpha	TST_D2	Mtb	11.8688	All TCRs	alpha	downsampled
RBM068_TST_D2_alpha	TST_D2	Mtb	12.4875	All TCRs	alpha	downsampled
RBM083_TST_D2_alpha	TST_D2	Mtb	12.4688	All TCRs	alpha	downsampled
RF0009_TST_D2_alpha	TST_D2	Mtb	15.5687	All TCRs	alpha	downsampled
WH0006_TST_D2_alpha	TST_D2	Mtb	11.7063	All TCRs	alpha	downsampled
WH0007_TST_D2_alpha	TST_D2	Mtb	11.8938	All TCRs	alpha	downsampled
WH0008_TST_D2_alpha	TST_D2	Mtb	14.425	All TCRs	alpha	downsampled
WH0014_TST_D2_alpha	TST_D2	Mtb	14.4187	All TCRs	alpha	downsampled
WH0015_TST_D2_alpha	TST_D2	Mtb	12.9	All TCRs	alpha	downsampled
WH0016_TST_D2_alpha	TST_D2	Mtb	12.475	All TCRs	alpha	downsampled
WH0020_TST_D2_alpha	TST_D2	Mtb	12.9375	All TCRs	alpha	downsampled
BH0046_TST_D7_alpha	TST_D7	Mtb	11.425	All TCRs	alpha	downsampled
BH0047_TST_D7_alpha	TST_D7	Mtb	14.7438	All TCRs	alpha	downsampled
BH0049_TST_D7_alpha	TST_D7	Mtb	13.4563	All TCRs	alpha	downsampled
BH0051_TST_D7_alpha	TST_D7	Mtb	17.525	All TCRs	alpha	downsampled
BH0054_TST_D7_alpha	TST_D7	Mtb	14.2688	All TCRs	alpha	downsampled
BH0059_TST_D7_alpha	TST_D7	Mtb	14.1625	All TCRs	alpha	downsampled
BH0074_TST_D7_alpha	TST_D7	Mtb	17.9688	All TCRs	alpha	downsampled
BH0087_TST_D7_alpha	TST_D7	Mtb	15.7812	All TCRs	alpha	downsampled
BH0093_TST_D7_alpha	TST_D7	Mtb	33.9625	All TCRs	alpha	downsampled
BH0094_TST_D7_alpha	TST_D7	Mtb	9.6	All TCRs	alpha	downsampled
BH0097_TST_D7_alpha	TST_D7	Mtb	15.3812	All TCRs	alpha	downsampled
BH0098_TST_D7_alpha	TST_D7	Mtb	9.6	All TCRs	alpha	downsampled
BH0100_TST_D7_alpha	TST_D7	Mtb	21.3687	All TCRs	alpha	downsampled
BH0108_TST_D7_alpha	TST_D7	Mtb	13.45	All TCRs	alpha	downsampled
BH0112_TST_D7_alpha	TST_D7	Mtb	14.375	All TCRs	alpha	downsampled
BH0119_TST_D7_alpha	TST_D7	Mtb	18.2125	All TCRs	alpha	downsampled
BH0129_TST_D7_alpha	TST_D7	Mtb	15.6625	All TCRs	alpha	downsampled
BH0145_TST_D7_alpha	TST_D7	Mtb	13.275	All TCRs	alpha	downsampled
BH0147_TST_D7_alpha	TST_D7	Mtb	14.3812	All TCRs	alpha	downsampled
BH0160_TST_D7_alpha	TST_D7	Mtb	22.2625	All TCRs	alpha	downsampled
BH0161_TST_D7_alpha	TST_D7	Mtb	11.6438	All TCRs	alpha	downsampled
BH0162_TST_D7_alpha	TST_D7	Mtb	9.79375	All TCRs	alpha	downsampled
BH0163_TST_D7_alpha	TST_D7	Mtb	16.9625	All TCRs	alpha	downsampled
BH0164_TST_D7_alpha	TST_D7	Mtb	17.7812	All TCRs	alpha	downsampled
BH0175_TST_D7_alpha	TST_D7	Mtb	15.2438	All TCRs	alpha	downsampled
HM0091_TST_D7_alpha	TST_D7	Mtb	9.3875	All TCRs	alpha	downsampled
HM0096_TST_D7_alpha	TST_D7	Mtb	15.1625	All TCRs	alpha	downsampled
HM0106_TST_D7_alpha	TST_D7	Mtb	14.0188	All TCRs	alpha	downsampled
HM0107_TST_D7_alpha	TST_D7	Mtb	18.8875	All TCRs	alpha	downsampled
HM0141_TST_D7_alpha	TST_D7	Mtb	16.825	All TCRs	alpha	downsampled
LAT01_TST_D7_alpha	TST_D7	Mtb	16.1313	All TCRs	alpha	downsampled
LAT16_TST_D7_alpha	TST_D7	Mtb	11.7812	All TCRs	alpha	downsampled
NM0041_TST_D7_alpha	TST_D7	Mtb	11.1875	All TCRs	alpha	downsampled
NM0126_TST_D7_alpha	TST_D7	Mtb	11.1875	All TCRs	alpha	downsampled
NM0136_TST_D7_alpha	TST_D7	Mtb	16.1625	All TCRs	alpha	downsampled
NM0146_TST_D7_alpha	TST_D7	Mtb	19.0875	All TCRs	alpha	downsampled
NM0155_TST_D7_alpha	TST_D7	Mtb	22.2625	All TCRs	alpha	downsampled
NM0169_TST_D7_alpha	TST_D7	Mtb	13.8625	All TCRs	alpha	downsampled
NM0221_TST_D7_alpha	TST_D7	Mtb	15.9437	All TCRs	alpha	downsampled
RF0009_TST_D7_alpha	TST_D7	Mtb	16.9875	All TCRs	alpha	downsampled
RF0032_TST_D7_alpha	TST_D7	Mtb	11.2812	All TCRs	alpha	downsampled
RF0034_TST_D7_alpha	TST_D7	Mtb	15.1625	All TCRs	alpha	downsampled
RF0053_TST_D7_alpha	TST_D7	Mtb	17.4625	All TCRs	alpha	downsampled
RF0058_TST_D7_alpha	TST_D7	Mtb	12.3187	All TCRs	alpha	downsampled
RF0078_TST_D7_alpha	TST_D7	Mtb	20.9625	All TCRs	alpha	downsampled
RF0081_TST_D7_alpha	TST_D7	Mtb	15.8625	All TCRs	alpha	downsampled
RF0173_TST_D7_alpha	TST_D7	Mtb	20.8062	All TCRs	alpha	downsampled
WH0001_TST_D7_alpha	TST_D7	Mtb	13.925	All TCRs	alpha	downsampled
WH0006_TST_D7_alpha	TST_D7	Mtb	20.9875	All TCRs	alpha	downsampled
WH0007_TST_D7_alpha	TST_D7	Mtb	13.5125	All TCRs	alpha	downsampled
WH0008_TST_D7_alpha	TST_D7	Mtb	13.675	All TCRs	alpha	downsampled
WH0011_TST_D7_alpha	TST_D7	Mtb	14.0813	All TCRs	alpha	downsampled
WH0012_TST_D7_alpha	TST_D7	Mtb	12.8812	All TCRs	alpha	downsampled
WH0014_TST_D7_alpha	TST_D7	Mtb	15.2	All TCRs	alpha	downsampled
WH0015_TST_D7_alpha	TST_D7	Mtb	15.2812	All TCRs	alpha	downsampled
WH0016_TST_D7_alpha	TST_D7	Mtb	14.5437	All TCRs	alpha	downsampled
WH0017_TST_D7_alpha	TST_D7	Mtb	22.675	All TCRs	alpha	downsampled
WH0020_TST_D7_alpha	TST_D7	Mtb	12.8313	All TCRs	alpha	downsampled
WH0035_TST_D7_alpha	TST_D7	Mtb	17.4812	All TCRs	alpha	downsampled
WH0040_TST_D7_alpha	TST_D7	Mtb	18.6562	All TCRs	alpha	downsampled
WH0043_TST_D7_alpha	TST_D7	Mtb	16.1375	All TCRs	alpha	downsampled
WH0045_TST_D7_alpha	TST_D7	Mtb	16.1687	All TCRs	alpha	downsampled
WH0062_TST_D7_alpha	TST_D7	Mtb	16.9875	All TCRs	alpha	downsampled
WH0075_TST_D7_alpha	TST_D7	Mtb	21.6125	All TCRs	alpha	downsampled
WH0077_TST_D7_alpha	TST_D7	Mtb	13.7	All TCRs	alpha	downsampled
WH0080_TST_D7_alpha	TST_D7	Mtb	22.5875	All TCRs	alpha	downsampled
WH0082_TST_D7_alpha	TST_D7	Mtb	13.2063	All TCRs	alpha	downsampled
WH0083_TST_D7_alpha	TST_D7	Mtb	14.325	All TCRs	alpha	downsampled
WH0086_TST_D7_alpha	TST_D7	Mtb	14.45	All TCRs	alpha	downsampled
WH0088_TST_D7_alpha	TST_D7	Mtb	14.8125	All TCRs	alpha	downsampled
WH0089_TST_D7_alpha	TST_D7	Mtb	19.7437	All TCRs	alpha	downsampled
WH0090_TST_D7_alpha	TST_D7	Mtb	13.3438	All TCRs	alpha	downsampled
WH0102_TST_D7_alpha	TST_D7	Mtb	21.5625	All TCRs	alpha	downsampled
WH0110_TST_D7_alpha	TST_D7	Mtb	12.1062	All TCRs	alpha	downsampled
WH0111_TST_D7_alpha	TST_D7	Mtb	13.7	All TCRs	alpha	downsampled
WH0115_TST_D7_alpha	TST_D7	Mtb	17.6187	All TCRs	alpha	downsampled
WH0116_TST_D7_alpha	TST_D7	Mtb	18.5688	All TCRs	alpha	downsampled
WH0118_TST_D7_alpha	TST_D7	Mtb	22.725	All TCRs	alpha	downsampled
WH0120_TST_D7_alpha	TST_D7	Mtb	15.7375	All TCRs	alpha	downsampled
WH0121_TST_D7_alpha	TST_D7	Mtb	10.9875	All TCRs	alpha	downsampled
WH0122_TST_D7_alpha	TST_D7	Mtb	8.0125	All TCRs	alpha	downsampled
WH0130_TST_D7_alpha	TST_D7	Mtb	15.125	All TCRs	alpha	downsampled
WH0139_TST_D7_alpha	TST_D7	Mtb	17.45	All TCRs	alpha	downsampled
WH0140_TST_D7_alpha	TST_D7	Mtb	18.475	All TCRs	alpha	downsampled
WH0142_TST_D7_alpha	TST_D7	Mtb	16.825	All TCRs	alpha	downsampled
WH0144_TST_D7_alpha	TST_D7	Mtb	14.5563	All TCRs	alpha	downsampled
WH0149_TST_D7_alpha	TST_D7	Mtb	12.5625	All TCRs	alpha	downsampled
WH0150_TST_D7_alpha	TST_D7	Mtb	16.55	All TCRs	alpha	downsampled
WH0152_TST_D7_alpha	TST_D7	Mtb	12.575	All TCRs	alpha	downsampled
WH0154_TST_D7_alpha	TST_D7	Mtb	17.8313	All TCRs	alpha	downsampled
WH0156_TST_D7_alpha	TST_D7	Mtb	13.6813	All TCRs	alpha	downsampled
WH0157_TST_D7_alpha	TST_D7	Mtb	5.275	All TCRs	alpha	downsampled
WH0159_TST_D7_alpha	TST_D7	Mtb	12.1813	All TCRs	alpha	downsampled
WH0165_TST_D7_alpha	TST_D7	Mtb	17.3	All TCRs	alpha	downsampled
WH0166_TST_D7_alpha	TST_D7	Mtb	17.3188	All TCRs	alpha	downsampled
WH0167_TST_D7_alpha	TST_D7	Mtb	17.6375	All TCRs	alpha	downsampled
WH0168_TST_D7_alpha	TST_D7	Mtb	21.1625	All TCRs	alpha	downsampled
WH0170_TST_D7_alpha	TST_D7	Mtb	19.7312	All TCRs	alpha	downsampled
WH0177_TST_D7_alpha	TST_D7	Mtb	21.8813	All TCRs	alpha	downsampled
WH0181_TST_D7_alpha	TST_D7	Mtb	13.2812	All TCRs	alpha	downsampled
WH0182_TST_D7_alpha	TST_D7	Mtb	19.55	All TCRs	alpha	downsampled
WH0183_TST_D7_alpha	TST_D7	Mtb	13.4875	All TCRs	alpha	downsampled
WH0184_TST_D7_alpha	TST_D7	Mtb	16.275	All TCRs	alpha	downsampled
WH0185_TST_D7_alpha	TST_D7	Mtb	12.6813	All TCRs	alpha	downsampled
WH0186_TST_D7_alpha	TST_D7	Mtb	18.5	All TCRs	alpha	downsampled
WH0187_TST_D7_alpha	TST_D7	Mtb	18.7688	All TCRs	alpha	downsampled
WH0188_TST_D7_alpha	TST_D7	Mtb	14.1875	All TCRs	alpha	downsampled
WH0193_TST_D7_alpha	TST_D7	Mtb	13.1875	All TCRs	alpha	downsampled
WH0194_TST_D7_alpha	TST_D7	Mtb	19.6375	All TCRs	alpha	downsampled
WH0196_TST_D7_alpha	TST_D7	Mtb	19.55	All TCRs	alpha	downsampled
WH0199_TST_D7_alpha	TST_D7	Mtb	14.3125	All TCRs	alpha	downsampled
WH0200_TST_D7_alpha	TST_D7	Mtb	18.9	All TCRs	alpha	downsampled
WH0210_TST_D7_alpha	TST_D7	Mtb	15.3875	All TCRs	alpha	downsampled
WH0215_TST_D7_alpha	TST_D7	Mtb	22.75	All TCRs	alpha	downsampled
WH0220_TST_D7_alpha	TST_D7	Mtb	11.1687	All TCRs	alpha	downsampled
WH0223_TST_D7_alpha	TST_D7	Mtb	17.5938	All TCRs	alpha	downsampled
WH0224_TST_D7_alpha	TST_D7	Mtb	14.3125	All TCRs	alpha	downsampled
WH0228_TST_D7_alpha	TST_D7	Mtb	15.9563	All TCRs	alpha	downsampled
WH0229_TST_D7_alpha	TST_D7	Mtb	15.1875	All TCRs	alpha	downsampled
LAT01_Blood_alpha	Blood	CMV	7.54116	Expanded TCRs	alpha	downsampled
LAT16_Blood_alpha	Blood	CMV	13.6584	Expanded TCRs	alpha	downsampled
RBM030_Blood_alpha	Blood	CMV	13.8122	Expanded TCRs	alpha	downsampled
RBM043_Blood_alpha	Blood	CMV	14.8331	Expanded TCRs	alpha	downsampled
RBM046_Blood_alpha	Blood	CMV	16.0989	Expanded TCRs	alpha	downsampled
RBM047_Blood_alpha	Blood	CMV	7.69231	Expanded TCRs	alpha	downsampled
RBM049_Blood_alpha	Blood	CMV	24.6148	Expanded TCRs	alpha	downsampled
RBM054_Blood_alpha	Blood	CMV	17.81	Expanded TCRs	alpha	downsampled
RBM068_Blood_alpha	Blood	CMV	37.2614	Expanded TCRs	alpha	downsampled
RBM075_Blood_alpha	Blood	CMV	10.9233	Expanded TCRs	alpha	downsampled
RBM077_Blood_alpha	Blood	CMV	19.9886	Expanded TCRs	alpha	downsampled
RBM083_Blood_alpha	Blood	CMV	11.8144	Expanded TCRs	alpha	downsampled
RF0009_Blood_alpha	Blood	CMV	14.5191	Expanded TCRs	alpha	downsampled
WH0006_Blood_alpha	Blood	CMV	9.0803	Expanded TCRs	alpha	downsampled
WH0007_Blood_alpha	Blood	CMV	7.00555	Expanded TCRs	alpha	downsampled
WH0008_Blood_alpha	Blood	CMV	10.801	Expanded TCRs	alpha	downsampled
WH0014_Blood_alpha	Blood	CMV	17.3469	Expanded TCRs	alpha	downsampled
WH0015_Blood_alpha	Blood	CMV	11.5781	Expanded TCRs	alpha	downsampled
WH0016_Blood_alpha	Blood	CMV	15.549	Expanded TCRs	alpha	downsampled
WH0020_Blood_alpha	Blood	CMV	6.32855	Expanded TCRs	alpha	downsampled
LAT01_TST_D2_alpha	TST_D2	CMV	5.99917	Expanded TCRs	alpha	downsampled
LAT16_TST_D2_alpha	TST_D2	CMV	11.8859	Expanded TCRs	alpha	downsampled
RBM030_TST_D2_alpha	TST_D2	CMV	8.19117	Expanded TCRs	alpha	downsampled
RBM047_TST_D2_alpha	TST_D2	CMV	7.48406	Expanded TCRs	alpha	downsampled
RBM049_TST_D2_alpha	TST_D2	CMV	10.2414	Expanded TCRs	alpha	downsampled
RBM054_TST_D2_alpha	TST_D2	CMV	10.1789	Expanded TCRs	alpha	downsampled
RBM068_TST_D2_alpha	TST_D2	CMV	9.1704	Expanded TCRs	alpha	downsampled
RBM083_TST_D2_alpha	TST_D2	CMV	11.2358	Expanded TCRs	alpha	downsampled
RF0009_TST_D2_alpha	TST_D2	CMV	10.5372	Expanded TCRs	alpha	downsampled
WH0006_TST_D2_alpha	TST_D2	CMV	6.75338	Expanded TCRs	alpha	downsampled
WH0007_TST_D2_alpha	TST_D2	CMV	8.62069	Expanded TCRs	alpha	downsampled
WH0008_TST_D2_alpha	TST_D2	CMV	9.49	Expanded TCRs	alpha	downsampled
WH0014_TST_D2_alpha	TST_D2	CMV	12.0243	Expanded TCRs	alpha	downsampled
WH0015_TST_D2_alpha	TST_D2	CMV	8.34077	Expanded TCRs	alpha	downsampled
WH0016_TST_D2_alpha	TST_D2	CMV	6.99935	Expanded TCRs	alpha	downsampled
WH0020_TST_D2_alpha	TST_D2	CMV	9.55071	Expanded TCRs	alpha	downsampled
BH0046_TST_D7_alpha	TST_D7	CMV	5.29718	Expanded TCRs	alpha	downsampled
BH0047_TST_D7_alpha	TST_D7	CMV	8.93984	Expanded TCRs	alpha	downsampled
BH0049_TST_D7_alpha	TST_D7	CMV	4.48295	Expanded TCRs	alpha	downsampled
BH0051_TST_D7_alpha	TST_D7	CMV	3.28253	Expanded TCRs	alpha	downsampled
BH0054_TST_D7_alpha	TST_D7	CMV	4.95094	Expanded TCRs	alpha	downsampled
BH0059_TST_D7_alpha	TST_D7	CMV	6.08332	Expanded TCRs	alpha	downsampled
BH0074_TST_D7_alpha	TST_D7	CMV	7.27474	Expanded TCRs	alpha	downsampled
BH0087_TST_D7_alpha	TST_D7	CMV	4.65422	Expanded TCRs	alpha	downsampled
BH0093_TST_D7_alpha	TST_D7	CMV	6.19908	Expanded TCRs	alpha	downsampled
BH0094_TST_D7_alpha	TST_D7	CMV	9.12529	Expanded TCRs	alpha	downsampled
BH0097_TST_D7_alpha	TST_D7	CMV	4.63848	Expanded TCRs	alpha	downsampled
BH0098_TST_D7_alpha	TST_D7	CMV	5.89965	Expanded TCRs	alpha	downsampled
BH0100_TST_D7_alpha	TST_D7	CMV	5.0677	Expanded TCRs	alpha	downsampled
BH0108_TST_D7_alpha	TST_D7	CMV	6.65452	Expanded TCRs	alpha	downsampled
BH0112_TST_D7_alpha	TST_D7	CMV	11.4933	Expanded TCRs	alpha	downsampled
BH0119_TST_D7_alpha	TST_D7	CMV	7.1134	Expanded TCRs	alpha	downsampled
BH0129_TST_D7_alpha	TST_D7	CMV	6.23845	Expanded TCRs	alpha	downsampled
BH0145_TST_D7_alpha	TST_D7	CMV	7.02637	Expanded TCRs	alpha	downsampled
BH0147_TST_D7_alpha	TST_D7	CMV	7.47552	Expanded TCRs	alpha	downsampled
BH0160_TST_D7_alpha	TST_D7	CMV	5.68596	Expanded TCRs	alpha	downsampled
BH0161_TST_D7_alpha	TST_D7	CMV	5.25836	Expanded TCRs	alpha	downsampled
BH0162_TST_D7_alpha	TST_D7	CMV	5.44988	Expanded TCRs	alpha	downsampled
BH0163_TST_D7_alpha	TST_D7	CMV	6.61216	Expanded TCRs	alpha	downsampled
BH0164_TST_D7_alpha	TST_D7	CMV	7.78987	Expanded TCRs	alpha	downsampled
BH0175_TST_D7_alpha	TST_D7	CMV	5.37754	Expanded TCRs	alpha	downsampled
HM0091_TST_D7_alpha	TST_D7	CMV	4.83563	Expanded TCRs	alpha	downsampled
HM0096_TST_D7_alpha	TST_D7	CMV	4.41034	Expanded TCRs	alpha	downsampled
HM0106_TST_D7_alpha	TST_D7	CMV	5.95943	Expanded TCRs	alpha	downsampled
HM0107_TST_D7_alpha	TST_D7	CMV	10.3187	Expanded TCRs	alpha	downsampled
HM0141_TST_D7_alpha	TST_D7	CMV	5.50945	Expanded TCRs	alpha	downsampled
LAT01_TST_D7_alpha	TST_D7	CMV	11.6661	Expanded TCRs	alpha	downsampled
LAT16_TST_D7_alpha	TST_D7	CMV	7.59932	Expanded TCRs	alpha	downsampled
NM0041_TST_D7_alpha	TST_D7	CMV	8.5445	Expanded TCRs	alpha	downsampled
NM0126_TST_D7_alpha	TST_D7	CMV	4.86148	Expanded TCRs	alpha	downsampled
NM0136_TST_D7_alpha	TST_D7	CMV	4.3596	Expanded TCRs	alpha	downsampled
NM0146_TST_D7_alpha	TST_D7	CMV	3.66135	Expanded TCRs	alpha	downsampled
NM0155_TST_D7_alpha	TST_D7	CMV	8.74726	Expanded TCRs	alpha	downsampled
NM0169_TST_D7_alpha	TST_D7	CMV	3.84645	Expanded TCRs	alpha	downsampled
NM0221_TST_D7_alpha	TST_D7	CMV	5.99245	Expanded TCRs	alpha	downsampled
RF0009_TST_D7_alpha	TST_D7	CMV	6.30256	Expanded TCRs	alpha	downsampled
RF0032_TST_D7_alpha	TST_D7	CMV	4.69037	Expanded TCRs	alpha	downsampled
RF0034_TST_D7_alpha	TST_D7	CMV	5.0165	Expanded TCRs	alpha	downsampled
RF0053_TST_D7_alpha	TST_D7	CMV	7.14955	Expanded TCRs	alpha	downsampled
RF0058_TST_D7_alpha	TST_D7	CMV	8.35938	Expanded TCRs	alpha	downsampled
RF0078_TST_D7_alpha	TST_D7	CMV	2.74275	Expanded TCRs	alpha	downsampled
RF0081_TST_D7_alpha	TST_D7	CMV	4.01473	Expanded TCRs	alpha	downsampled
RF0173_TST_D7_alpha	TST_D7	CMV	5.6031	Expanded TCRs	alpha	downsampled
WH0001_TST_D7_alpha	TST_D7	CMV	5.111	Expanded TCRs	alpha	downsampled
WH0006_TST_D7_alpha	TST_D7	CMV	9.17123	Expanded TCRs	alpha	downsampled
WH0007_TST_D7_alpha	TST_D7	CMV	6.75304	Expanded TCRs	alpha	downsampled
WH0008_TST_D7_alpha	TST_D7	CMV	7.05249	Expanded TCRs	alpha	downsampled
WH0011_TST_D7_alpha	TST_D7	CMV	6.64979	Expanded TCRs	alpha	downsampled
WH0012_TST_D7_alpha	TST_D7	CMV	6.22117	Expanded TCRs	alpha	downsampled
WH0014_TST_D7_alpha	TST_D7	CMV	7.32965	Expanded TCRs	alpha	downsampled
WH0015_TST_D7_alpha	TST_D7	CMV	5.67053	Expanded TCRs	alpha	downsampled
WH0016_TST_D7_alpha	TST_D7	CMV	6.10265	Expanded TCRs	alpha	downsampled
WH0017_TST_D7_alpha	TST_D7	CMV	10.8888	Expanded TCRs	alpha	downsampled
WH0020_TST_D7_alpha	TST_D7	CMV	7.2687	Expanded TCRs	alpha	downsampled
WH0035_TST_D7_alpha	TST_D7	CMV	6.93287	Expanded TCRs	alpha	downsampled
WH0040_TST_D7_alpha	TST_D7	CMV	4.12004	Expanded TCRs	alpha	downsampled
WH0043_TST_D7_alpha	TST_D7	CMV	5.07658	Expanded TCRs	alpha	downsampled
WH0045_TST_D7_alpha	TST_D7	CMV	8.83389	Expanded TCRs	alpha	downsampled
WH0062_TST_D7_alpha	TST_D7	CMV	4.93583	Expanded TCRs	alpha	downsampled
WH0075_TST_D7_alpha	TST_D7	CMV	4.41688	Expanded TCRs	alpha	downsampled
WH0077_TST_D7_alpha	TST_D7	CMV	4.11803	Expanded TCRs	alpha	downsampled
WH0080_TST_D7_alpha	TST_D7	CMV	4.13853	Expanded TCRs	alpha	downsampled
WH0082_TST_D7_alpha	TST_D7	CMV	5.6381	Expanded TCRs	alpha	downsampled
WH0083_TST_D7_alpha	TST_D7	CMV	5.01002	Expanded TCRs	alpha	downsampled
WH0086_TST_D7_alpha	TST_D7	CMV	6.69396	Expanded TCRs	alpha	downsampled
WH0088_TST_D7_alpha	TST_D7	CMV	8.83259	Expanded TCRs	alpha	downsampled
WH0089_TST_D7_alpha	TST_D7	CMV	10.1587	Expanded TCRs	alpha	downsampled
WH0090_TST_D7_alpha	TST_D7	CMV	5.33422	Expanded TCRs	alpha	downsampled
WH0102_TST_D7_alpha	TST_D7	CMV	5.86524	Expanded TCRs	alpha	downsampled
WH0110_TST_D7_alpha	TST_D7	CMV	3.40477	Expanded TCRs	alpha	downsampled
WH0111_TST_D7_alpha	TST_D7	CMV	6.3215	Expanded TCRs	alpha	downsampled
WH0115_TST_D7_alpha	TST_D7	CMV	5.44001	Expanded TCRs	alpha	downsampled
WH0116_TST_D7_alpha	TST_D7	CMV	4.9271	Expanded TCRs	alpha	downsampled
WH0118_TST_D7_alpha	TST_D7	CMV	4.4384	Expanded TCRs	alpha	downsampled
WH0120_TST_D7_alpha	TST_D7	CMV	6.34376	Expanded TCRs	alpha	downsampled
WH0121_TST_D7_alpha	TST_D7	CMV	5.26962	Expanded TCRs	alpha	downsampled
WH0122_TST_D7_alpha	TST_D7	CMV	6.28664	Expanded TCRs	alpha	downsampled
WH0130_TST_D7_alpha	TST_D7	CMV	8.42729	Expanded TCRs	alpha	downsampled
WH0139_TST_D7_alpha	TST_D7	CMV	6.36467	Expanded TCRs	alpha	downsampled
WH0140_TST_D7_alpha	TST_D7	CMV	8.77632	Expanded TCRs	alpha	downsampled
WH0142_TST_D7_alpha	TST_D7	CMV	6.84975	Expanded TCRs	alpha	downsampled
WH0144_TST_D7_alpha	TST_D7	CMV	5.97216	Expanded TCRs	alpha	downsampled
WH0149_TST_D7_alpha	TST_D7	CMV	4.21662	Expanded TCRs	alpha	downsampled
WH0150_TST_D7_alpha	TST_D7	CMV	5.92613	Expanded TCRs	alpha	downsampled
WH0152_TST_D7_alpha	TST_D7	CMV	6.64106	Expanded TCRs	alpha	downsampled
WH0154_TST_D7_alpha	TST_D7	CMV	1.91096	Expanded TCRs	alpha	downsampled
WH0156_TST_D7_alpha	TST_D7	CMV	5.7324	Expanded TCRs	alpha	downsampled
WH0157_TST_D7_alpha	TST_D7	CMV	5.79489	Expanded TCRs	alpha	downsampled
WH0159_TST_D7_alpha	TST_D7	CMV	6.62897	Expanded TCRs	alpha	downsampled
WH0165_TST_D7_alpha	TST_D7	CMV	4.75762	Expanded TCRs	alpha	downsampled
WH0166_TST_D7_alpha	TST_D7	CMV	10.2056	Expanded TCRs	alpha	downsampled
WH0167_TST_D7_alpha	TST_D7	CMV	4.97321	Expanded TCRs	alpha	downsampled
WH0168_TST_D7_alpha	TST_D7	CMV	6.51125	Expanded TCRs	alpha	downsampled
WH0170_TST_D7_alpha	TST_D7	CMV	6.24407	Expanded TCRs	alpha	downsampled
WH0177_TST_D7_alpha	TST_D7	CMV	7.58308	Expanded TCRs	alpha	downsampled
WH0181_TST_D7_alpha	TST_D7	CMV	4.46609	Expanded TCRs	alpha	downsampled
WH0182_TST_D7_alpha	TST_D7	CMV	4.04372	Expanded TCRs	alpha	downsampled
WH0183_TST_D7_alpha	TST_D7	CMV	4.62263	Expanded TCRs	alpha	downsampled
WH0184_TST_D7_alpha	TST_D7	CMV	6.71892	Expanded TCRs	alpha	downsampled
WH0185_TST_D7_alpha	TST_D7	CMV	6.07538	Expanded TCRs	alpha	downsampled
WH0186_TST_D7_alpha	TST_D7	CMV	4.81822	Expanded TCRs	alpha	downsampled
WH0187_TST_D7_alpha	TST_D7	CMV	6.90522	Expanded TCRs	alpha	downsampled
WH0188_TST_D7_alpha	TST_D7	CMV	5.9358	Expanded TCRs	alpha	downsampled
WH0193_TST_D7_alpha	TST_D7	CMV	3.70739	Expanded TCRs	alpha	downsampled
WH0194_TST_D7_alpha	TST_D7	CMV	7.88139	Expanded TCRs	alpha	downsampled
WH0196_TST_D7_alpha	TST_D7	CMV	4.77	Expanded TCRs	alpha	downsampled
WH0199_TST_D7_alpha	TST_D7	CMV	6.55608	Expanded TCRs	alpha	downsampled
WH0200_TST_D7_alpha	TST_D7	CMV	5.896	Expanded TCRs	alpha	downsampled
WH0210_TST_D7_alpha	TST_D7	CMV	6.43396	Expanded TCRs	alpha	downsampled
WH0215_TST_D7_alpha	TST_D7	CMV	9.64022	Expanded TCRs	alpha	downsampled
WH0220_TST_D7_alpha	TST_D7	CMV	6.55524	Expanded TCRs	alpha	downsampled
[truncated: 2,738 more rows]

## Sheet: Fig2C,S6A-C
sample	UIN	tissue	logpc	chain	dataset
[truncated: 723 more rows]

[truncated: 33 more sheets: Fig2D,S6D-F, Fig2E,S6G-I, Fig3A,S7A, Fig3B, Fig3C-D,S7C-H, Fig4B, Fig4C, Fig4D, Fig4E,S9, Fig4F, Fig5, Fig6A,S11, Fig6B,S13A, Fig6C,FigS14, Fig6D, FigS2A-B, FigS2C, FigS2D, FigS2E, FigS2F …]
